# Supplementary material for: TransPilot: mining key transcription factors by correlating binding sites with differentially expressed genes
Source: Bioinform Adv. 2026 May 23;6(1):vbag145. doi: 10.1093/bioadv/vbag145 (PMC13249498; doi:10.1093/bioadv/vbag145)
Supplement: vbag145_Supplementary_Data [file vbag145_supplementary_data.zip]

Archive with 6 entries (6 files):
- Supporting Information Files S1.zip
- Supporting Information Files S2.txt
- Supporting Information Files S3.xlsx
- Supporting Information Files S4.txt
- Supporting Information Files S5.xlsx
- Supporting Information Files S6.xlsx
