# Supplementary material for: TransPilot: mining key transcription factors by correlating binding sites with differentially expressed genes
Source: Bioinform Adv. 2026 May 23;6(1):vbag145. doi: 10.1093/bioadv/vbag145 (PMC13249498; doi:10.1093/bioadv/vbag145)
Supplement: vbag145_Supplementary_Data [file vbag145_supplementary_data.zip › Supporting Information Files S3.xlsx]

## Sheet: TFs playing roles in M1 polariz
Transcription Factor	Function Module	Reference
JUN	AP1	Juhas U, Ryba-Stanisławowska M, Szargiej P, Myśliwska J. Different pathways of macrophage activation and polarization. Postepy Hig Med Dosw (Online). 2015 Apr 22;69:496-502. doi: 10.5604/17322693.1150133. PMID: 25983288.
JUNB	AP1	Juhas U, Ryba-Stanisławowska M, Szargiej P, Myśliwska J. Different pathways of macrophage activation and polarization. Postepy Hig Med Dosw (Online). 2015 Apr 22;69:496-502. doi: 10.5604/17322693.1150133. PMID: 25983288.
JUND	AP1	Juhas U, Ryba-Stanisławowska M, Szargiej P, Myśliwska J. Different pathways of macrophage activation and polarization. Postepy Hig Med Dosw (Online). 2015 Apr 22;69:496-502. doi: 10.5604/17322693.1150133. PMID: 25983288.
FOS	AP1	Juhas U, Ryba-Stanisławowska M, Szargiej P, Myśliwska J. Different pathways of macrophage activation and polarization. Postepy Hig Med Dosw (Online). 2015 Apr 22;69:496-502. doi: 10.5604/17322693.1150133. PMID: 25983288.
FOSB	AP1	Juhas U, Ryba-Stanisławowska M, Szargiej P, Myśliwska J. Different pathways of macrophage activation and polarization. Postepy Hig Med Dosw (Online). 2015 Apr 22;69:496-502. doi: 10.5604/17322693.1150133. PMID: 25983288.
RELA	NFKB	Juhas U, Ryba-Stanisławowska M, Szargiej P, Myśliwska J. Different pathways of macrophage activation and polarization. Postepy Hig Med Dosw (Online). 2015 Apr 22;69:496-502. doi: 10.5604/17322693.1150133. PMID: 25983288.
RELB	NFKB	Juhas U, Ryba-Stanisławowska M, Szargiej P, Myśliwska J. Different pathways of macrophage activation and polarization. Postepy Hig Med Dosw (Online). 2015 Apr 22;69:496-502. doi: 10.5604/17322693.1150133. PMID: 25983288.
REL	NFKB	Juhas U, Ryba-Stanisławowska M, Szargiej P, Myśliwska J. Different pathways of macrophage activation and polarization. Postepy Hig Med Dosw (Online). 2015 Apr 22;69:496-502. doi: 10.5604/17322693.1150133. PMID: 25983288.
NFKB1	NFKB	Juhas U, Ryba-Stanisławowska M, Szargiej P, Myśliwska J. Different pathways of macrophage activation and polarization. Postepy Hig Med Dosw (Online). 2015 Apr 22;69:496-502. doi: 10.5604/17322693.1150133. PMID: 25983288.
NFKB2	NFKB	Juhas U, Ryba-Stanisławowska M, Szargiej P, Myśliwska J. Different pathways of macrophage activation and polarization. Postepy Hig Med Dosw (Online). 2015 Apr 22;69:496-502. doi: 10.5604/17322693.1150133. PMID: 25983288.
IRF2		Wang N, Liang H, Zen K. Molecular mechanisms that influence the macrophage m1-m2 polarization balance. Front Immunol. 2014 Nov 28;5:614. doi: 10.3389/fimmu.2014.00614. PMID: 25506346; PMCID: PMC4246889.
IRF8		Wang N, Liang H, Zen K. Molecular mechanisms that influence the macrophage m1-m2 polarization balance. Front Immunol. 2014 Nov 28;5:614. doi: 10.3389/fimmu.2014.00614. PMID: 25506346; PMCID: PMC4246889.
IRF9		Guan Y, Li X, Yang H, Xu S, Shi L, Liu Y, Kong L, Qin Y. Role and mechanism of IRF9 in promoting the progression of rheumatoid arthritis by regulating macrophage polarization via PSMA5. Heliyon. 2024 Aug 5;10(15):e35589. doi: 10.1016/j.heliyon.2024.e35589. PMID: 39170377; PMCID: PMC11336755.
STAT1		Wang N, Liang H, Zen K. Molecular mechanisms that influence the macrophage m1-m2 polarization balance. Front Immunol. 2014 Nov 28;5:614. doi: 10.3389/fimmu.2014.00614. PMID: 25506346; PMCID: PMC4246889.
HIF1A		Wang N, Liang H, Zen K. Molecular mechanisms that influence the macrophage m1-m2 polarization balance. Front Immunol. 2014 Nov 28;5:614. doi: 10.3389/fimmu.2014.00614. PMID: 25506346; PMCID: PMC4246889.
CEBPD	C/EBP	Juhas U, Ryba-Stanisławowska M, Szargiej P, Myśliwska J. Different pathways of macrophage activation and polarization. Postepy Hig Med Dosw (Online). 2015 Apr 22;69:496-502. doi: 10.5604/17322693.1150133. PMID: 25983288.
CEBPB	C/EBP	Juhas U, Ryba-Stanisławowska M, Szargiej P, Myśliwska J. Different pathways of macrophage activation and polarization. Postepy Hig Med Dosw (Online). 2015 Apr 22;69:496-502. doi: 10.5604/17322693.1150133. PMID: 25983288.
SPI1		Juhas U, Ryba-Stanisławowska M, Szargiej P, Myśliwska J. Different pathways of macrophage activation and polarization. Postepy Hig Med Dosw (Online). 2015 Apr 22;69:496-502. doi: 10.5604/17322693.1150133. PMID: 25983288.
KLF4		Liao X, Sharma N, Kapadia F, Zhou G, Lu Y, Hong H, Paruchuri K, Mahabeleshwar GH, Dalmas E, Venteclef N, Flask CA, Kim J, Doreian BW, Lu KQ, Kaestner KH, Hamik A, Clément K, Jain MK. Krüppel-like factor 4 regulates macrophage polarization. J Clin Invest. 2011 Jul;121(7):2736-49. doi: 10.1172/JCI45444. Epub 2011 Jun 13. PMID: 21670502; PMCID: PMC3223832.
IRF4		Juhas U, Ryba-Stanisławowska M, Szargiej P, Myśliwska J. Different pathways of macrophage activation and polarization. Postepy Hig Med Dosw (Online). 2015 Apr 22;69:496-502. doi: 10.5604/17322693.1150133. PMID: 25983288.
IRF7		Juhas U, Ryba-Stanisławowska M, Szargiej P, Myśliwska J. Different pathways of macrophage activation and polarization. Postepy Hig Med Dosw (Online). 2015 Apr 22;69:496-502. doi: 10.5604/17322693.1150133. PMID: 25983288.
STAT2		Juhas U, Ryba-Stanisławowska M, Szargiej P, Myśliwska J. Different pathways of macrophage activation and polarization. Postepy Hig Med Dosw (Online). 2015 Apr 22;69:496-502. doi: 10.5604/17322693.1150133. PMID: 25983288.
PPARG		Juhas U, Ryba-Stanisławowska M, Szargiej P, Myśliwska J. Different pathways of macrophage activation and polarization. Postepy Hig Med Dosw (Online). 2015 Apr 22;69:496-502. doi: 10.5604/17322693.1150133. PMID: 25983288.
IRF5		Huang T, Chen S, Ding K, Yuan L, Lv W, Chen K, Liu Y, Ma D, Zhang X, Wang X, Luo G, Yang B, Lin Y, Rong Z. METTL3/ALKBH5-Mediated N6-Methyladenosine Modification Drives Macrophage M1 Polarization via the SLC15A3-TASL-IRF5 Signaling Axis in Psoriasis. Adv Sci (Weinh). 2025 Sep;12(36):e01408. doi: 10.1002/advs.202501408. Epub 2025 Jul 18. PMID: 40679079; PMCID: PMC12462922.
IRF3		Fan CS, Chen CC, Chen LL, Chua KV, Hung HC, Hsu JT, Huang TS. Extracellular HSP90α Induces MyD88-IRAK Complex-Associated IKKα/β-NF-κB/IRF3 and JAK2/TYK2-STAT-3 Signaling in Macrophages for Tumor-Promoting M2-Polarization. Cells. 2022 Jan 11;11(2):229. doi: 10.3390/cells11020229. PMID: 35053345; PMCID: PMC8774043.
STAT5		Liu G, Huang K, Lin B, Zhang R, Zhu Y, Dong X, Wu C, Zhu H, Lin J, Bao M, Li S, Zheng R, Jing F. IKZF1 promotes pyroptosis and prevents M2 macrophage polarization by inhibiting JAK2/STAT5 pathway in colon cancer. Biochim Biophys Acta Mol Basis Dis. 2025 Mar;1871(3):167690. doi: 10.1016/j.bbadis.2025.167690. Epub 2025 Jan 23. PMID: 39862997.
CEBPA	C/EBP	Lee B, Qiao L, Lu M, Yoo HS, Cheung W, Mak R, Schaack J, Feng GS, Chi NW, Olefsky JM, Shao J. C/EBPα regulates macrophage activation and systemic metabolism. Am J Physiol Endocrinol Metab. 2014 May 15;306(10):E1144-54. doi: 10.1152/ajpendo.00002.2014. Epub 2014 Apr 1. PMID: 24691027; PMCID: PMC4025063.
STAT6		Juhas U, Ryba-Stanisławowska M, Szargiej P, Myśliwska J. Different pathways of macrophage activation and polarization. Postepy Hig Med Dosw (Online). 2015 Apr 22;69:496-502. doi: 10.5604/17322693.1150133. PMID: 25983288.
