# Supplementary material for: TransPilot: mining key transcription factors by correlating binding sites with differentially expressed genes
Source: Bioinform Adv. 2026 May 23;6(1):vbag145. doi: 10.1093/bioadv/vbag145 (PMC13249498; doi:10.1093/bioadv/vbag145)
Supplement: vbag145_Supplementary_Data [file vbag145_supplementary_data.zip › Supporting Information Files S4.txt]

Please download this big dataset from TransPilot website, or from http://www.thua45.cn/transpilot/downloads/synthetic_DEG_lists.zip directly.
