# Supplementary material for: TransPilot: mining key transcription factors by correlating binding sites with differentially expressed genes
Source: Bioinform Adv. 2026 May 23;6(1):vbag145. doi: 10.1093/bioadv/vbag145 (PMC13249498; doi:10.1093/bioadv/vbag145)
Supplement: vbag145_Supplementary_Data [file vbag145_supplementary_data.zip › Supporting Information Files S5.xlsx]

## Sheet: Compare
			Raw Ranks							RE Score
TF	Module		SCENIC	VPRES	ChEA3	TransPilot-ANN	TransPilot-Dir	TransPilot-CRank		SCENIC	VPRES	ChEA3	TransPilot-ANN	TransPilot-Dir	TransPilot-CRank
JUN	AP1		0.108709	0.00966184	0.0643382	0.0159	0.0034	0.0168		0.963733	2.01494	1.19153	1.7986	2.46852	1.77469
JUNB	AP1		0.0260648	0.0273752	0.0496324	0.0124	0.0046	0.0076		1.58394	1.56264	1.30424	1.90658	2.33724	2.11919
JUND	AP1		0.861411	0.181965	0.28125	0.0048	0.0852	0.0867		0.0647894	0.740013	0.550907	2.31876	1.06956	1.06198
FOS	AP1		0.423395	0.0161031	0.088848	0.0147	0.0577	0.0355		0.373254	1.79309	1.05135	1.83268	1.23882	1.44977
FOSB	AP1		0.436745	0.185185	0.0453431	0.0183	0.2178	0.1081		0.359772	0.732394	1.34349	1.73755	0.661942	0.966174
RELA	NFKB		0.0527654	0.00644122	0.242647	0.0012	0.0031	0.0015		1.27765	2.19103	0.615025	2.92082	2.50864	2.82391
RELB	NFKB		0.386523	0.339775	0.0110294	0.0399	0.2239	0.0657		0.412825	0.468809	1.95745	1.39903	0.649946	1.18243
REL	NFKB		0.0343293	0.919485	0.0373775	0.0024	0.0757	0.3691		1.46433	0.0364555	1.42739	2.61979	1.1209	0.432856
NFKB1	NFKB		0.386523	0.325282	0.0435049	0.0004	0.031	0.089		0.412825	0.48774	1.36146	3.39794	1.50864	1.05061
NFKB2	NFKB		0.386523	0.154589	0.0067402	0.0064	0.0504	0.0176		0.412825	0.81082	2.17133	2.19382	1.29757	1.75449
IRF2			0.0336936	0.808374	0.0569853	0.0538	0.0076	0.0149		1.47245	0.0923879	1.24424	1.26922	2.11919	1.82681
IRF8			0.0336936	0.495974	0.0165441	0.006	0.0676	0.1739		1.47245	0.304541	1.78136	2.22185	1.17005	0.7597
IRF9			0.210426	0.0193237	0.0183824	0.002	0.0107	0.0031		0.676901	1.71391	1.7356	2.69897	1.97062	2.50864
STAT1			0.0336936	0.228663	0.00551471	0.0036	0.0837	0.1353		1.47245	0.640803	2.25848	2.4437	1.07727	0.868702
HIF1A			0.0483153	0.755233	0.0625	0.1391	0.2526	0.2465		1.31592	0.121919	1.20412	0.856673	0.597567	0.608183
CEBPD	C/EBP		0.027972	0.697262	0.0490196	0.2993	0.0073	0.018		1.55328	0.156604	1.30963	0.523893	2.13668	1.74473
CEBPB	C/EBP		0.0540369	0.0933977	0.0128676	0.1236	0.0004	0.0008		1.26731	1.02966	1.8905	0.907982	3.39794	3.09691
SPI1			0.202797	0.756844	0.0238971	0.7003	0.3642	0.1613		0.692938	0.120994	1.62166	0.154716	0.43866	0.792366
KLF4			0.0623013	0.541063	0.060049	0.389	0.5182	0.2816		1.2055	0.266752	1.22149	0.41005	0.285503	0.550367
IRF4			0.214876	0.112721	0.0140931	0.0155	0.2843	0.2434		0.667812	0.947994	1.85099	1.80967	0.546223	0.613679
IRF7			0.0336936	0.252818	0.00735294	0.0231	0.0206	0.0417		1.47245	0.597192	2.13354	1.63639	1.68613	1.37986
STAT2			0.0336936	0.275362	0.0980392	0.0403	0.086	0.0692		1.47245	0.560095	1.0086	1.39469	1.0655	1.15989
PPARG			0.892562	0.848631	0.0514706	0.1455	0.1223	0.154		0.0493616	0.071281	1.28844	0.837137	0.912574	0.812479
IRF5			0.0832804	0.246377	0.0202206	0.0179	0.1372	0.2426		1.07946	0.6084	1.69421	1.74715	0.862646	0.615109
IRF3			0.0692943	0.347826	0.446078	0.0291	0.081	0.0841		1.1593	0.458638	0.350589	1.53611	1.09151	1.0752
STAT5			#N/A	#N/A	#N/A	#N/A	#N/A	#N/A		#N/A	#N/A	#N/A	#N/A	#N/A	#N/A
CEBPA	C/EBP		0.027972	0.605475	0.09375	0.1658	0.1792	0.1998		1.55328	0.217904	1.02803	0.780415	0.746662	0.699405
STAT6			0.361093	0.175523	0.201593	0.1423	0.5327	0.2595		0.44238	0.755665	0.695524	0.846795	0.273517	0.585863
									AVG	0.975987	0.722322	1.38115	1.63707	1.30519	1.27089

## Sheet: SCENIC-full
motifDb	geneSet	motif	NES	AUC	Rank	highlightedTFs	Rank_r	highlightedTFs	TFinDB	TF_highConf	TF_lowConf	nEnrGenes	rankAtMax	enrichedGenes
10kb	E2F1_top5perTarget	transfac_pro__M00920	10.7	0.221	1	E2F1	0.000635728	E2F1	**	E2F1; E2F3; E2F4; E2F7; TFDP1 (directAnnotation).	E2F5 (inferredBy_MotifSimilarity).	13	1391	ABCC5;E2F1;KCND2;MCM10;MCM3;MCM4;MCM5;MCM6;MCM7;PRICKLE1;SEPHS1;SERBP1;UHRF2
10kb	E2F1_top5perTarget	transfac_pro__M00736	10.5	0.218	2	E2F1	0.00127146	E2F1	*	TFDP1 (directAnnotation).	E2F1; E2F3; E2F4; TFDP2 (inferredBy_MotifSimilarity). EVX1; EVX2 (inferredBy_MotifSimilarity_n_Orthology).	20	4776	ABCC5;ADAMTS10;ASTN2;CEP63;CSPG4;E2F1;EEA1;KBTBD7;KCND2;MCM3;MCM4;MCM5;MCM6;MCM7;PRICKLE1;SEPHS1;SERBP1;TGFBRAP1;UHRF2;WDR5
10kb	E2F1_top5perTarget	transfac_pro__M00919	10.4	0.216	3	E2F1	0.00190718	E2F1	**	E2F1; E2F3; E2F4; TFDP1 (directAnnotation).	E2F2; E2F5; E2F7 (inferredBy_MotifSimilarity).	14	1599	ABCC5;CEP63;E2F1;KCND2;MCM10;MCM3;MCM4;MCM5;MCM6;MCM7;PRICKLE1;SEPHS1;SERBP1;UHRF2
10kb	E2F1_top5perTarget	cisbp__M3134	10.3	0.213	4	E2F1	0.00254291	E2F1	**	E2F1 (directAnnotation).	E2F2; E2F3; E2F4; E2F5; E2F7; E2F8; RB1; TFDP1 (inferredBy_MotifSimilarity).	13	1393	ABCC5;CEP63;E2F1;KCND2;MCM10;MCM3;MCM4;MCM5;MCM6;MCM7;PRICKLE1;SERBP1;UHRF2
10kb	E2F1_top5perTarget	transfac_public__M00516	10.1	0.21	5	E2F1	0.00317864	E2F1	**	E2F1 (directAnnotation).	E2F2; E2F3; E2F4; E2F5; E2F7; E2F8; RB1; TFDP1 (inferredBy_MotifSimilarity).	13	1688	ABCC5;CEP63;E2F1;KCND2;MCM10;MCM3;MCM4;MCM5;MCM6;MCM7;PRICKLE1;SERBP1;UHRF2
10kb	E2F1_top5perTarget	homer__TTCGCGCGAAAA_E2F	9.71	0.202	6	E2F1	0.00381437	E2F1	*		E2F1; E2F4; TFDP1; TFDP2 (inferredBy_MotifSimilarity).	15	2356	ABCC5;CEP63;E2F1;KBTBD7;KCND2;MCM10;MCM3;MCM4;MCM5;MCM6;MCM7;PRICKLE1;SEPHS1;SERBP1;UHRF2
10kb	E2F1_top5perTarget	transfac_pro__M00737	9.55	0.199	7	E2F1	0.0044501	E2F1	*	TFDP2 (directAnnotation).	E2F1; E2F4; TFDP1 (inferredBy_MotifSimilarity).	10	676	ABCC5;CEP63;E2F1;MCM3;MCM4;MCM5;MCM6;MCM7;SEPHS1;UHRF2
10kb	E2F1_top5perTarget	hocomoco__E2F5_HUMAN.H11MO.0.B	9.4	0.196	8	E2F1	0.00508582	E2F1	*	E2F5 (directAnnotation).	E2F1; E2F2; E2F3; E2F4; E2F7; RB1; TFDP1 (inferredBy_MotifSimilarity). EVX1; EVX2 (inferredBy_MotifSimilarity_n_Orthology).	15	2155	ABCC5;CEP63;E2F1;KBTBD7;KCND2;MCM3;MCM4;MCM5;MCM6;MCM7;PCDHGC5;PRICKLE1;SEPHS1;SERBP1;UHRF2
10kb	E2F1_top5perTarget	taipale_cyt_meth__E2F8_NTTTCCCGCCAAAN_eDBD	9.38	0.196	9	E2F1	0.00572155	E2F1	*	E2F8 (directAnnotation).	E2F1; E2F3; E2F4; E2F7 (inferredBy_MotifSimilarity).	14	1297	ABCC5;CEP63;E2F1;KCND2;MCM10;MCM3;MCM4;MCM5;MCM6;MCM7;PRIM2;SEPHS1;SERBP1;UHRF2
10kb	E2F1_top5perTarget	transfac_pro__M00939	9.23	0.193	10	E2F1	0.00635728	E2F1	**	E2F1; E2F3; E2F4; TFDP1 (directAnnotation).	E2F2; E2F5; E2F7 (inferredBy_MotifSimilarity).	13	853	CEP63;E2F1;KCND2;MCM10;MCM3;MCM4;MCM5;MCM6;MCM7;PRICKLE1;SEPHS1;SERBP1;UHRF2
10kb	E2F1_top5perTarget	transfac_pro__M00918	9.18	0.192	11	E2F1	0.00699301	E2F1	**	E2F1; E2F3; E2F4; TFDP1 (directAnnotation).	E2F2; E2F5; E2F7; RB1 (inferredBy_MotifSimilarity).	14	1454	CEP63;E2F1;KCND2;MCM10;MCM3;MCM4;MCM5;MCM6;MCM7;PRICKLE1;SEPHS1;SERBP1;TGFBRAP1;UHRF2
10kb	E2F1_top5perTarget	transfac_pro__M07250	9	0.189	12	E2F1	0.00762873	E2F1	**	E2F1 (directAnnotation).		14	2105	ASTN2;CEP63;E2F1;KCND2;MCM10;MCM3;MCM4;MCM5;MCM6;MCM7;PRICKLE1;SEPHS1;SERBP1;UHRF2
10kb	E2F1_top5perTarget	cisbp__M6193	8.95	0.188	13	E2F1	0.00826446	E2F1	*	E2F4 (directAnnotation).	E2F1; E2F3; E2F7; E2F8; TFDP1 (inferredBy_MotifSimilarity).	9	428	E2F1;KCND2;MCM3;MCM4;MCM5;MCM6;MCM7;SERBP1;UHRF2
10kb	E2F1_top5perTarget	transfac_pro__M00431	8.91	0.187	14	E2F1	0.00890019	E2F1	**	E2F1 (directAnnotation).	E2F2; E2F3; E2F4; E2F5; E2F6; E2F7; RB1; TFDP1; TFDP2 (inferredBy_MotifSimilarity). EVX1; EVX2 (inferredBy_MotifSimilarity_n_Orthology).	12	1302	ASTN2;CEP63;E2F1;MCM3;MCM4;MCM5;MCM6;MCM7;PRICKLE1;SEPHS1;SERBP1;UHRF2
10kb	E2F1_top5perTarget	transfac_pro__M00738	8.85	0.186	15	E2F1	0.00953592	E2F1	*	TFDP1 (directAnnotation).	E2F1; E2F2; E2F3; E2F4; E2F5; RB1 (inferredBy_MotifSimilarity).	17	2306	ABCC5;ASTN2;CEP63;CSPP1;E2F1;KBTBD7;KCND2;MCM3;MCM4;MCM5;MCM6;MCM7;PCDHGC5;PRICKLE1;SEPHS1;TGFBRAP1;UHRF2
10kb	E2F1_top5perTarget	transfac_public__M00050	8.72	0.183	16	E2F1	0.0101716	E2F1	**	E2F1; E2F2; E2F3; E2F4; E2F5 (directAnnotation).	RB1; TFDP1 (inferredBy_MotifSimilarity). EVX1; EVX2 (inferredBy_MotifSimilarity_n_Orthology).	15	1877	ABCC5;CEP63;E2F1;KBTBD7;KCND2;MCM3;MCM4;MCM5;MCM6;MCM7;PRICKLE1;SEPHS1;SERBP1;TGFBRAP1;UHRF2
10kb	E2F1_top5perTarget	transfac_pro__M00427	8.64	0.182	17	E2F1	0.0108074	E2F1	*		E2F1; E2F2; E2F3; E2F4; E2F5; E2F6; E2F7; RB1; TFDP1 (inferredBy_MotifSimilarity). EVX1; EVX2 (inferredBy_MotifSimilarity_n_Orthology).	9	403	E2F1;MCM3;MCM4;MCM5;MCM6;MCM7;PRICKLE1;SEPHS1;UHRF2
10kb	E2F1_top5perTarget	transfac_pro__M00740	8.64	0.182	18	E2F1	0.0114431	E2F1	*	RB1 (directAnnotation).	E2F1; E2F2; E2F3; E2F4; E2F5; TFDP1 (inferredBy_MotifSimilarity).	19	2610	ABCC5;AFG3L2;ASTN2;CEP63;CSPP1;E2F1;KBTBD7;KCND2;MCM10;MCM3;MCM4;MCM5;MCM6;MCM7;PCDHGC5;PRICKLE1;SEPHS1;TGFBRAP1;UHRF2
10kb	E2F1_top5perTarget	transfac_pro__M00425	8.62	0.181	19	E2F1	0.0120788	E2F1	*		E2F1; E2F2; E2F3; E2F4; E2F5; E2F6; E2F7; RB1; TFDP1 (inferredBy_MotifSimilarity). EVX1; EVX2 (inferredBy_MotifSimilarity_n_Orthology).	17	2328	ASTN2;CEP63;CSPP1;E2F1;KBTBD7;KCND2;MCM10;MCM3;MCM4;MCM5;MCM6;MCM7;PRICKLE1;SEPHS1;SERBP1;TGFBRAP1;UHRF2
10kb	E2F1_top5perTarget	cisbp__M6194	8.32	0.176	20	E2F1	0.0127146	E2F1	*	E2F5 (directAnnotation).	E2F1; E2F2; E2F3; E2F4; E2F7; RB1; TFDP1 (inferredBy_MotifSimilarity). EVX1; EVX2 (inferredBy_MotifSimilarity_n_Orthology).	15	1351	ABCC5;CEP63;E2F1;KBTBD7;KCND2;MCM10;MCM3;MCM4;MCM5;MCM6;MCM7;PCDHGC5;PRICKLE1;SEPHS1;UHRF2
10kb	E2F1_top5perTarget	transfac_pro__M00940	8.23	0.174	21	E2F1	0.0133503	E2F1	*	E2F3 (directAnnotation). EVX1; EVX2 (inferredBy_Orthology).	E2F1; E2F2; E2F4; E2F5; E2F7; TFDP1 (inferredBy_MotifSimilarity).	16	2370	ABCC5;CEP63;E2F1;KBTBD7;KCND2;MCM10;MCM3;MCM4;MCM5;MCM6;MCM7;PRICKLE1;SEPHS1;SERBP1;TGFBRAP1;UHRF2
10kb	E2F1_top5perTarget	swissregulon__hs__E2F1..5.p2	8.17	0.173	22	E2F1	0.013986	E2F1	**	E2F1; E2F2; E2F3; E2F4; E2F5 (directAnnotation).	RB1; TFDP1 (inferredBy_MotifSimilarity).	14	1064	ABCC5;CEP63;E2F1;KBTBD7;KCND2;MCM3;MCM4;MCM5;MCM6;MCM7;PCDHGC5;PRICKLE1;SEPHS1;UHRF2
10kb	E2F1_top5perTarget	transfac_pro__M08874	8.13	0.172	23	E2F1	0.0146217	E2F1	**	E2F1 (directAnnotation).	E2F2; E2F3; E2F4; E2F5; E2F6; E2F7; TFDP1 (inferredBy_MotifSimilarity).	12	1549	ASTN2;E2F1;KBTBD7;KCND2;MCM3;MCM4;MCM5;MCM6;MCM7;SEPHS1;SERBP1;UHRF2
10kb	E2F1_top5perTarget	transfac_pro__M00426	8.07	0.171	24	E2F1	0.0152575	E2F1	*		E2F1; E2F2; E2F3; E2F4; E2F5; E2F6; E2F7; RB1; TFDP1 (inferredBy_MotifSimilarity). EVX1; EVX2 (inferredBy_MotifSimilarity_n_Orthology).	9	420	E2F1;MCM3;MCM4;MCM5;MCM6;MCM7;PRICKLE1;SEPHS1;UHRF2
10kb	E2F1_top5perTarget	cisbp__M6192	8.01	0.17	25	E2F1	0.0158932	E2F1	*	E2F3 (directAnnotation).	E2F1; E2F4; E2F5; E2F7; TFDP1 (inferredBy_MotifSimilarity). EVX1; EVX2 (inferredBy_MotifSimilarity_n_Orthology).	11	1124	CEP63;E2F1;KCND2;MCM10;MCM3;MCM4;MCM5;MCM6;MCM7;SERBP1;TGFBRAP1
10kb	E2F1_top5perTarget	cisbp__M6190	7.64	0.163	26	E2F1	0.0165289	E2F1	**	E2F1 (directAnnotation).	E2F3; E2F4; TFDP1 (inferredBy_MotifSimilarity).	8	451	E2F1;KCND2;MCM3;MCM4;MCM5;MCM6;MCM7;SERBP1
10kb	E2F1_top5perTarget	taipale_cyt_meth__E2F7_NTTTCCCGCCAAAN_eDBD_meth_repr	7.52	0.161	27	E2F1	0.0171647	E2F1	*	E2F7 (directAnnotation).	E2F1; E2F3; E2F4; E2F8 (inferredBy_MotifSimilarity).	9	867	E2F1;KCND2;MCM10;MCM3;MCM4;MCM5;MCM6;MCM7;SEPHS1
10kb	E2F1_top5perTarget	taipale_cyt_meth__E2F8_NTTTCCCGCCAAAN_eDBD_meth	7.49	0.16	28	E2F1	0.0178004	E2F1	*	E2F8 (directAnnotation).	E2F1; E2F3; E2F4; E2F7 (inferredBy_MotifSimilarity).	7	302	E2F1;KCND2;MCM3;MCM4;MCM5;MCM6;MCM7
10kb	E2F1_top5perTarget	transfac_pro__M00938	7.36	0.157	29	E2F1	0.0184361	E2F1	**	E2F1 (directAnnotation).	E2F3; E2F5 (inferredBy_MotifSimilarity). EVX1; EVX2 (inferredBy_MotifSimilarity_n_Orthology).	10	817	E2F1;KCND2;MCM3;MCM4;MCM5;MCM6;MCM7;PRICKLE1;SEPHS1;UHRF2
10kb	E2F1_top5perTarget	transfac_pro__M08875	7.27	0.156	30	E2F1	0.0190718	E2F1	**	E2F1; E2F2; E2F3; E2F4; E2F5; E2F6; E2F7 (directAnnotation).		15	2425	ABCC5;ASTN2;CEP63;E2F1;KBTBD7;KCND2;MCM3;MCM4;MCM5;MCM6;MCM7;PRICKLE1;SEPHS1;SERBP1;UHRF2
10kb	E2F1_top5perTarget	cisbp__M5362	7.15	0.153	31	E2F1	0.0197076	E2F1	*	E2F7 (directAnnotation).	E2F1; E2F3; E2F4; E2F8 (inferredBy_MotifSimilarity).	7	477	E2F1;KCND2;MCM4;MCM5;MCM6;MCM7;SEPHS1
10kb	E2F1_top5perTarget	taipale_cyt_meth__E2F3_NTTTTGGCGCCAAAAN_eDBD	7.13	0.153	32	E2F1	0.0203433	E2F1	*	E2F3 (directAnnotation).	E2F1; E2F2; E2F4; E2F7; E2F8 (inferredBy_MotifSimilarity).	8	443	E2F1;EEA1;GLIPR1;KBTBD7;MCM5;MCM6;MCM7;PRIM2
10kb	E2F1_top5perTarget	taipale__E2F7_DBD_TTTTCCCGCCAAAW_repr	7	0.151	33	E2F1	0.020979	E2F1	*	E2F7 (directAnnotation).	E2F1; E2F3; E2F4; E2F8 (inferredBy_MotifSimilarity).	6	74	E2F1;KCND2;MCM4;MCM5;MCM6;MCM7
10kb	E2F1_top5perTarget	transfac_public__M00024	6.74	0.146	34	E2F1	0.0216147	E2F1	**	E2F1 (directAnnotation).		16	4145	ABCC5;ASTN2;E2F1;EEA1;KCND2;MCM10;MCM3;MCM4;MCM5;MCM6;MCM7;PRICKLE1;PTCD2;SEPHS1;SERBP1;UHRF2
10kb	E2F1_top5perTarget	taipale_cyt_meth__E2F1_NWTTTGGCGCCAWWWN_FL	6.72	0.145	35	E2F1	0.0222505	E2F1	**	E2F1 (directAnnotation).	E2F2; E2F3; E2F4 (inferredBy_MotifSimilarity). E2F6 (inferredBy_MotifSimilarity_n_Orthology).	20	4575	ABCC5;ADAMTS10;CEP63;CSPG4;E2F1;EEA1;KBTBD7;MCM10;MCM3;MCM4;MCM5;MCM6;MCM7;PCDHGC5;PRICKLE1;PRIM2;SERBP1;TARS2;UHRF2;WDR5
10kb	E2F1_top5perTarget	cisbp__M5363	6.64	0.144	36	E2F1	0.0228862	E2F1	*	E2F8 (directAnnotation).	E2F1; E2F4; E2F7 (inferredBy_MotifSimilarity).	7	521	E2F1;KCND2;MCM4;MCM5;MCM6;MCM7;SEPHS1
10kb	DDIT3_top5perTarget	transfac_pro__M04784	6.63	0.131	37	DDIT3	0.0235219	DDIT3	*	MYC (directAnnotation).	CEBPG (inferredBy_MotifSimilarity). DDIT3 (inferredBy_MotifSimilarity_n_Orthology).	6	157	CEBPG;DDIT3;KIAA0232;MDM4;PPP1R15B;YWHAG
10kb	E2F1_top5perTarget	taipale__E2F3_DBD_NNTTTTGGCGCCAAAANN	6.62	0.143	38	E2F1	0.0241577	E2F1	*	E2F3 (directAnnotation).	E2F1; E2F2; E2F4 (inferredBy_MotifSimilarity).	7	508	ADAMTS10;E2F1;GLIPR1;MCM5;MCM6;MCM7;ZNF107
10kb	E2F1_top5perTarget	cisbp__M5359	6.56	0.142	39	E2F1	0.0247934	E2F1	*	E2F3 (directAnnotation).	E2F1; E2F2; E2F4 (inferredBy_MotifSimilarity).	8	820	ADAMTS10;E2F1;GLIPR1;MCM4;MCM5;MCM6;MCM7;ZNF107
10kb	E2F1_top5perTarget	taipale__E2F8_DBD_TTTCCCGCCAAA_repr	6.39	0.139	40	E2F1	0.0254291	E2F1	*	E2F8 (directAnnotation).	E2F1; E2F4; E2F7 (inferredBy_MotifSimilarity).	7	587	E2F1;KCND2;MCM4;MCM5;MCM6;MCM7;SEPHS1
10kb	MAFG_top5perTarget	factorbook__NFE2	6.32	0.165	41	MAFG	0.0260648	MAFG	*	NFE2 (directAnnotation).	BACH1; BACH2; FOS; FOSB; FOSL1; FOSL2; JUN; JUNB; JUND; MAF; MAFB; MAFF; MAFG; MAFK; NFE2L1; NFE2L2; NFE2L3 (inferredBy_MotifSimilarity).	12	2737	BAMBI;CISD2;CTTN;DNAJA2;EXTL3;FXR2;GTDC1;MAFG;MIER1;SLC16A6;TMEM33;UPP1
10kb	E2F1_top5perTarget	transfac_pro__M00428	6.17	0.135	42	E2F1	0.0267006	E2F1	**	E2F1 (directAnnotation).		8	626	E2F1;MCM3;MCM4;MCM5;MCM6;MCM7;PRICKLE1;UHRF2
10kb	E2F1_top5perTarget	taipale_cyt_meth__E2F3_NTTTTGGCGCCAAAAN_eDBD_meth	6.11	0.134	43	E2F1	0.0273363	E2F1	*	E2F3 (directAnnotation).	E2F1; E2F2; E2F4 (inferredBy_MotifSimilarity).	14	3291	ADAMTS10;E2F1;EEA1;GLIPR1;KBTBD7;KCND2;MCM5;MCM6;MCM7;PRIM2;SNHG12;UHRF2;WDR5;ZNF107
10kb	DDIT3_top5perTarget	swissregulon__hs__CEBPA_B_DDIT3.p2	6.08	0.121	44	DDIT3	0.027972	DDIT3	**	CEBPA; CEBPB; DDIT3 (directAnnotation).	CEBPD; EP300 (inferredBy_MotifSimilarity). CEBPG (inferredBy_MotifSimilarity_n_Orthology).	7	485	ASCL2;CEBPG;DDIT3;ETV6;KIAA0232;PCDH11Y;PPP1R15B
10kb	POLR2A_top5perTarget	dbcorrdb__POLR2AphosphoS2__ENCSR000EGF_1__m1	6.05	0.148	45	POLR2A	0.0286078	POLR2A	**	POLR2A (directAnnotation).		4	221	GNB2;POLR2A;PREX1;SENP8
10kb	TFAP4_top5perTarget	taipale_tf_pairs__TFAP4_FLI1_RSCGGAWRCASSTGN_CAP	6.05	0.159	46	TFAP4	0.0292435	TFAP4	**	FLI1; TFAP4 (directAnnotation).		5	345	ACY3;AKAP12;CRTC1;FAM20B;TFAP4
10kb	MAFG_top5perTarget	transfac_pro__M07374	6	0.158	47	MAFG	0.0298792	MAFG	*	BACH1 (directAnnotation).	FOSL2; MAFG; NFE2; NFE2L2 (inferredBy_MotifSimilarity). MAFK (inferredBy_MotifSimilarity_n_Orthology).	5	174	DNAJA2;FXR2;MAFG;SLC16A6;UPP1
10kb	E2F1_top5perTarget	taipale__E2F3_DBD_NNAAATGGCGCCAAAANN_repr	5.96	0.131	48	E2F1	0.0305149	E2F1	*	E2F3 (directAnnotation).	E2F1; E2F2; E2F4 (inferredBy_MotifSimilarity). E2F6 (inferredBy_MotifSimilarity_n_Orthology).	6	334	E2F1;EEA1;KBTBD7;MCM5;MCM6;MCM7
10kb	MAFG_top5perTarget	jaspar__MA0150.2	5.81	0.153	49	MAFG	0.0311507	MAFG	*	NFE2L2 (inferredBy_Orthology).	BACH1; BACH2; FOS; FOSB; FOSL1; FOSL2; JUN; JUNB; JUND; MAF; MAFB; MAFF; MAFG; MAFK; NFE2; NFE2L1; NFE2L3 (inferredBy_MotifSimilarity).	13	3616	BAMBI;CISD2;CTTN;DNAJA2;EXTL3;FXR2;GTDC1;MAFG;MLANA;PTEN;SLC16A6;TMEM33;UPP1
10kb	E2F1_top5perTarget	homer__CWGGCGGGAA_E2F1	5.8	0.128	50	E2F1	0.0317864	E2F1	**	E2F1 (directAnnotation).		13	3165	ASTN2;CEP63;KCND2;MCM3;MCM4;MCM5;MCM6;MCM7;PRICKLE1;SEPHS1;SERBP1;UHRF2;WDR5
10kb	MAFG_top5perTarget	cisbp__M1966	5.71	0.151	51	MAFG	0.0324221	MAFG	*	NFE2L2 (inferredBy_Orthology).	BACH1; BACH2; FOS; FOSB; FOSL1; FOSL2; JUN; JUNB; JUND; MAF; MAFB; MAFF; MAFG; MAFK; NFE2; NFE2L1; NFE2L3 (inferredBy_MotifSimilarity).	15	4835	BAMBI;CISD2;CTSH;CTSO;CTTN;DNAJA2;EXTL3;FXR2;GTDC1;MAFG;MLANA;PTEN;SLC16A6;TMEM33;UPP1
10kb	SIX2_top5perTarget	swissregulon__hs__ADNP_IRX_SIX_ZHX.p2	5.66	0.0965	52	SIX2	0.0330579	SIX2	**	ADNP; IRX4; IRX5; SIX2; SIX5; ZHX1; ZHX2; ZHX3 (directAnnotation).		3	315	DNAJA4;LPAR6;SIX2
10kb	IRF2_top5perTarget	cisbp__M6309	5.64	0.138	53	IRF2	0.0336936	IRF2	*	IRF3 (directAnnotation).	IRF1; IRF2; IRF4; IRF5; IRF6; IRF7; IRF8; IRF9; STAT1; STAT2 (inferredBy_MotifSimilarity).	6	167	ADAMTS8;IRF2;LMO4;RNF213;RNF24;SCARB2
10kb	ETV6_top5perTarget	dbcorrdb__RELA__ENCSR000EAQ_1__m2	5.63	0.134	54	ETV6	0.0343293	ETV6	*	RELA (directAnnotation).	BCL11A; BCLAF1; ELF1; ELF2; ELF4; ELK1; ELK3; ELK4; ERF; ERG; ETS1; ETS2; ETV1; ETV2; ETV4; ETV6; ETV7; FEV; FLI1; GABPA; GABPB1; HCFC1; IKZF1; IRF1; IRF4; PAX5; PHF8; PML; POLR2A; PSMD12; SIN3A; SPI1; SPIB; SRF (inferredBy_MotifSimilarity).	10	1814	ALPK3;ETV6;FCGR2C;FMNL1;LOXL4;MLLT6;NIPBL;PIK3R3;PIK3R5;PILRA
10kb	MAFG_top5perTarget	cisbp__M4572	5.63	0.149	55	MAFG	0.034965	MAFG	*	MAFF (directAnnotation).	BACH1; BACH2; MAF; MAFA; MAFB; MAFG; MAFK; NFE2; NFE2L1; NFE2L2; NFE2L3 (inferredBy_MotifSimilarity).	4	163	CISD2;FXR2;MAFG;SLC16A6
10kb	FOSL2_top5perTarget	cisbp__M0287	5.62	0.252	56	FOSL2	0.0356008	FOSL2	*		ATF2; ATF3; ATF4; ATF7; BATF3; CREB5; FOS; FOSB; FOSL1; FOSL2; JDP2; JUN; JUNB; JUND; XBP1 (inferredBy_MotifSimilarity). ATF1; BACH1; BACH2; CREB1; CREB3L1; CREB3L2; CREM; NFE2; NFE2L1; NFE2L2; NFE2L3; NPDC1 (inferredBy_MotifSimilarity_n_Orthology).	6	161	ELFN2;FOSL2;NF1;RAD23A;USP8;YWHAZ
10kb	ZFY_top5perTarget	transfac_pro__M01593	5.62	0.125	57	ZFY	0.0362365	ZFY	**	ZFX (directAnnotation). ZFY (inferredBy_Orthology).	CTCF; ESRRA; EZH2; MXI1; POLR2A; RAD21; SMARCA4; ZMIZ1; ZNF274 (inferredBy_MotifSimilarity).	4	365	DHX15;SLC25A36;YTHDF2;ZFY
10kb	DDIT3_top5perTarget	cisbp__M4606	5.61	0.113	58	DDIT3	0.0368722	DDIT3	*	CEBPB (directAnnotation).	ATF4; CEBPA; CEBPD; CEBPE; CEBPG; DBP; DDIT3; EP300; HLF; PPARGC1A (inferredBy_MotifSimilarity).	7	650	ASCL2;CEBPG;DDIT3;ETV6;KIAA0232;PCDH11Y;ZFYVE27
10kb	E2F1_top5perTarget	cisbp__M0665	5.58	0.124	59	E2F1	0.0375079	E2F1	*		E2F1; E2F2 (inferredBy_MotifSimilarity).	11	2443	CEP63;E2F1;KCND2;MCM10;MCM3;MCM4;MCM5;MCM6;MCM7;PRICKLE1;WDR5
10kb	E2F1_top5perTarget	taipale__E2F2_DBD_NNTTTTGGCGCCAAAANN	5.57	0.123	60	E2F1	0.0381437	E2F1	*	E2F2 (directAnnotation).	E2F1; E2F3; E2F4 (inferredBy_MotifSimilarity).	11	2038	ADAMTS10;BDH2;E2F1;EEA1;GLIPR1;KCND2;MCM4;MCM5;MCM6;MCM7;ZNF107
10kb	E2F1_top5perTarget	transfac_pro__M04823	5.55	0.123	61	E2F1	0.0387794	E2F1	*	E2F4 (directAnnotation).	E2F1; E2F6; E2F7; TFDP1 (inferredBy_MotifSimilarity).	19	4068	ASTN2;CEP55;CEP63;E2F1;KBTBD7;KCND2;MCM10;MCM3;MCM4;MCM5;MCM6;MCM7;MICAL1;PRICKLE1;PRIM2;SEPHS1;SERBP1;UHRF2;WDR5
10kb	E2F1_top5perTarget	cisbp__M6515	5.51	0.122	62	E2F1	0.0394151	E2F1	*	TFDP1 (directAnnotation).	E2F1; E2F3; E2F4 (inferredBy_MotifSimilarity).	5	203	E2F1;MCM4;MCM5;MCM6;MCM7
10kb	E2F1_top5perTarget	cisbp__M5355	5.5	0.122	63	E2F1	0.0400509	E2F1	*	E2F2 (directAnnotation).	E2F1; E2F3; E2F4 (inferredBy_MotifSimilarity).	14	3035	ABCC5;ADAMTS10;BDH2;E2F1;EEA1;GLIPR1;KBTBD7;KCND2;MCM4;MCM5;MCM6;MCM7;SNHG12;ZNF107
10kb	CBFB_top5perTarget	hocomoco__RUNX2_MOUSE.H11MO.0.A	5.46	0.127	64	CBFB	0.0406866	CBFB	*	RUNX2 (inferredBy_Orthology).	CBFB; CEBPB; IKZF1; MTA3; RUNX1; RUNX3; TBL1XR1 (inferredBy_MotifSimilarity).	3	93	BLCAP;KIAA0753;MED12
10kb	ELK4_top5perTarget	dbcorrdb__ZNF143__ENCSR000EGP_1__m3	5.46	0.121	65	ELK4	0.0413223	ELK4	*	ZNF143 (directAnnotation).	BCLAF1; CREB1; ELF1; ELK1; ELK4; ETS1; GABPA; HCFC1; MYC; PHF8; PML; POLR2A; SIN3A (inferredBy_MotifSimilarity). FLI1 (inferredBy_MotifSimilarity_n_Orthology).	5	260	ATG16L1;ELK4;GDAP2;SH2B3;SMCHD1
10kb	E2F1_top5perTarget	cisbp__M5352	5.45	0.121	66	E2F1	0.041958	E2F1	**	E2F1 (directAnnotation).	E2F2; E2F3; E2F4; E2F7; E2F8 (inferredBy_MotifSimilarity).	15	3729	ABCC5;E2F1;KBTBD7;MCM10;MCM3;MCM4;MCM5;MCM6;MCM7;PRICKLE1;PRIM2;SERBP1;TARS2;UHRF2;WDR5
10kb	CBFB_top5perTarget	hocomoco__RUNX3_MOUSE.H11MO.0.A	5.39	0.126	67	CBFB	0.0425938	CBFB	*	RUNX3 (inferredBy_Orthology).	CBFB; RUNX1; RUNX2 (inferredBy_MotifSimilarity).	6	874	BLCAP;KIAA0753;MED12;MLXIP;RFFL;ZNF618
10kb	SIX2_top5perTarget	jaspar__MA0631.1	5.38	0.0921	68	SIX2	0.0432295	SIX2	*	SIX3 (inferredBy_Orthology).	SIX1; SIX2; SIX6 (inferredBy_MotifSimilarity).	2	27	LPAR6;SIX2
10kb	ZNF816_top5perTarget	hocomoco__ZN816_HUMAN.H11MO.1.C	5.37	0.0903	69	ZNF816	0.0438652	ZNF816	**	ZNF816 (directAnnotation).		3	58	ARHGEF17;PLD2;SEMA4A
10kb	SIX2_top5perTarget	transfac_pro__M01358	5.36	0.0918	70	SIX2	0.044501	SIX2	*	SIX3 (directAnnotation).	SIX1; SIX2; SIX6 (inferredBy_MotifSimilarity).	2	31	LPAR6;SIX2
10kb	IRF1_top5perTarget	swissregulon__hs__IRF1_2_7.p3	5.28	0.122	71	IRF1	0.0451367	IRF1	**	IRF1; IRF2; IRF7 (directAnnotation).	IRF3; IRF4; IRF5; IRF6; IRF8; IRF9; PRDM1; STAT1; STAT2 (inferredBy_MotifSimilarity).	7	291	CXCL10;EIF2AK2;HIPK2;IRF1;NLRC5;PSMB8;PSMB9
10kb	MYB_top5perTarget	tfdimers__MD00157	5.26	0.109	72	MYB	0.0457724	MYB	**	MYB; TLX2 (directAnnotation).		4	317	ECSIT;IRX3;MYB;NTM
10kb	CBFB_top5perTarget	hocomoco__RUNX1_HUMAN.H11MO.0.A	5.22	0.122	73	CBFB	0.0464081	CBFB	*	RUNX1 (directAnnotation).	CBFB; MTA3; RUNX3 (inferredBy_MotifSimilarity). RUNX2 (inferredBy_MotifSimilarity_n_Orthology).	5	471	BLCAP;KIAA0753;MED12;RFFL;ZNF618
10kb	MAFG_top5perTarget	homer__GATGACTCAGCA_NF-E2	5.22	0.14	74	MAFG	0.0470439	MAFG	*	NFE2 (directAnnotation).	BACH1; BACH2; EP300; FOS; FOSB; FOSL1; FOSL2; JUN; JUNB; JUND; MAF; MAFA; MAFB; MAFF; MAFG; MAFK; MEF2A; NFE2L1; NFE2L2; NFE2L3 (inferredBy_MotifSimilarity).	5	369	CISD2;DNAJA2;FXR2;MAFG;SLC16A6
10kb	E2F1_top5perTarget	cisbp__M5357	5.16	0.116	75	E2F1	0.0476796	E2F1	*	E2F3 (directAnnotation).	E2F1; E2F2; E2F4 (inferredBy_MotifSimilarity). E2F6 (inferredBy_MotifSimilarity_n_Orthology).	9	998	ASTN2;E2F1;EEA1;GLIPR1;KBTBD7;KCND2;MCM5;MCM6;MCM7
10kb	HIF1A_top5perTarget	homer__TACGTGCV_HIF-1a	5.14	0.1	76	HIF1A	0.0483153	HIF1A	**	HIF1A (directAnnotation).		4	137	CITED2;GSDMD;HOOK2;VAPA
10kb	E2F1_top5perTarget	taipale__E2F1_DBD_AATGGCGCCAAA	5.11	0.115	77	E2F1	0.048951	E2F1	**	E2F1 (directAnnotation).	E2F2; E2F3; E2F4 (inferredBy_MotifSimilarity).	18	2917	ABCB7;ABCC5;ADAMTS10;CSPG4;E2F1;KBTBD7;MCM10;MCM3;MCM5;MCM6;MCM7;PCDHGC5;PRICKLE1;SEPHS1;SERBP1;TGFBRAP1;UHRF2;WDR5
10kb	SIX2_top5perTarget	transfac_pro__M01433	5.11	0.0879	78	SIX2	0.0495868	SIX2	**	SIX2 (directAnnotation).	SIX1; SIX3; SIX6 (inferredBy_MotifSimilarity).	2	86	LPAR6;SIX2
10kb	SIX2_top5perTarget	transfac_pro__M01398	5.1	0.0878	79	SIX2	0.0502225	SIX2	*	SIX6 (directAnnotation).	SIX1; SIX2; SIX3 (inferredBy_MotifSimilarity). SIX4; SIX5 (inferredBy_MotifSimilarity_n_Orthology).	2	71	LPAR6;SIX2
10kb	E2F1_top5perTarget	taipale__E2F4_DBD_TTTGGCGCCAAA	5.09	0.114	80	E2F1	0.0508582	E2F1	*	E2F4 (directAnnotation).	E2F1; E2F2; E2F3 (inferredBy_MotifSimilarity).	20	4888	ABCB7;ABCC5;ASTN2;BDH2;CSPG4;E2F1;GLIPR1;KBTBD7;KCND2;MCM10;MCM4;MCM5;MCM6;MCM7;PRICKLE1;SEPHS1;SNHG12;UHRF2;WDR5;ZNF107
10kb	E2F1_top5perTarget	cisbp__M2272	5.08	0.114	81	E2F1	0.051494	E2F1	*	E2F4 (directAnnotation).	E2F1; E2F6 (inferredBy_MotifSimilarity). E2F3 (inferredBy_MotifSimilarity_n_Orthology).	12	2034	ASTN2;KCND2;MCM3;MCM4;MCM5;MCM6;MCM7;PRIM2;SEPHS1;SERBP1;UHRF2;WDR5
10kb	TBP_top5perTarget	dbcorrdb__TBP__ENCSR000ECB_1__m2	5.07	0.107	82	TBP	0.0521297	TBP	**	TBP (directAnnotation).		6	574	GATAD2A;HIPK3;JOSD1;LRRC8D;PHAX;WDR47
10kb	RELA_top5perTarget	homer__GAAAGTGAAAGT_IRF1	5.04	0.119	83	RELA	0.0527654	RELA	*	IRF1 (directAnnotation).	IRF2; IRF3; IRF4; IRF5; IRF6; IRF7; IRF8; IRF9; PRDM1; RELA; STAT3; TBL1XR1 (inferredBy_MotifSimilarity).	10	2164	DENND1A;DENND1B;DENND2D;GRK6;MOV10;PXK;RASGEF1B;RELA;TAGAP;TRAFD1
10kb	E2F1_top5perTarget	jaspar__MA0470.1	5.03	0.113	84	E2F1	0.0534011	E2F1	*	E2F4 (directAnnotation).	E2F1; E2F6 (inferredBy_MotifSimilarity). E2F3 (inferredBy_MotifSimilarity_n_Orthology).	12	1929	ASTN2;KCND2;MCM3;MCM4;MCM5;MCM6;MCM7;PRIM2;SEPHS1;SERBP1;UHRF2;WDR5
10kb	CEBPB_top5perTarget	dbcorrdb__POLR2A__ENCSR000BHH_1__m1	5.02	0.0917	85	CEBPB	0.0540369	CEBPB	*	POLR2A (directAnnotation).	BCLAF1; BHLHE40; BRF1; CEBPB; CTCF; E2F1; E2F6; ELF1; ELK1; ELK4; ESRRA; ETS1; EZH2; FOXP2; GABPA; HCFC1; HDAC2; MAX; MXI1; MYC; NELFE; NRF1; PHF8; PML; RBBP5; SIN3A; SMARCA4; SREBF1; SREBF2; SUPT20H; TAF1; THAP1; XRCC4; ZMIZ1; ZNF143; ZNF274 (inferredBy_MotifSimilarity). FLI1 (inferredBy_MotifSimilarity_n_Orthology).	12	3076	CRKL;FBXO31;GGA1;IER2;ING1;JMY;PARD6B;PCOLCE;PSMA4;PSMA5;SLC16A6;XKR6
10kb	E2F1_top5perTarget	taipale__E2F1_DBD_TTTGGCGCCAAA	5.02	0.113	86	E2F1	0.0546726	E2F1	**	E2F1 (directAnnotation).	E2F2; E2F3; E2F4 (inferredBy_MotifSimilarity).	20	4809	ABCB7;ABCC5;ADAMTS10;CEP63;CSPG4;E2F1;KBTBD7;MCM10;MCM3;MCM4;MCM5;MCM6;MCM7;PCDHGC5;PRICKLE1;SEPHS1;SERBP1;TGFBRAP1;UHRF2;WDR5
10kb	E2F1_top5perTarget	cisbp__M4672	4.99	0.112	87	E2F1	0.0553083	E2F1	**	E2F1; E2F2; E2F3; E2F6 (inferredBy_Orthology).		5	227	ABCC5;MCM5;MCM6;MCM7;PRICKLE1
10kb	NR2F1_top5perTarget	cisbp__M5761	4.99	0.11	88	NR2F1	0.0559441	NR2F1	*	RARA (directAnnotation).	HNF4A; HNF4G; NR2F1; NR2F6; PPARG; RARB; RARG (inferredBy_MotifSimilarity). RXRA (inferredBy_MotifSimilarity_n_Orthology).	4	208	PKDCC;SEMA4B;TUBA1C;USP1
10kb	MEF2D_top5perTarget	swissregulon__sacCer__RLM1	4.98	0.131	89	MEF2D	0.0565798	MEF2D	**	BORCS8-MEF2B; MEF2A; MEF2B; MEF2C; MEF2D (inferredBy_Orthology).		4	428	MEF2D;PAN3;RAB5B;WDR47
10kb	E2F1_top5perTarget	cisbp__M5361	4.97	0.112	90	E2F1	0.0572155	E2F1	*	E2F4 (directAnnotation).	E2F1; E2F2; E2F3 (inferredBy_MotifSimilarity).	18	4258	ABCB7;ABCC5;BDH2;DYNC2LI1;E2F1;GLIPR1;KBTBD7;KCND2;MCM4;MCM5;MCM6;MCM7;PRICKLE1;SEPHS1;SNHG12;UHRF2;WDR5;ZNF107
10kb	E2F1_top5perTarget	dbcorrdb__HA-E2F1__ENCSR000EWX_1__m1	4.93	0.111	91	E2F1	0.0578512	E2F1	**	E2F1 (directAnnotation).	E2F6 (inferredBy_MotifSimilarity).	19	4337	ABCC5;ADAMTS10;CEP55;CEP63;CSPG4;E2F1;EEA1;KCND2;MCM10;MCM3;MCM4;MCM5;MCM6;MCM7;PRICKLE1;SEPHS1;SERBP1;UHRF2;WDR5
10kb	E2F1_top5perTarget	cisbp__M5350	4.92	0.111	92	E2F1	0.058487	E2F1	**	E2F1 (directAnnotation).	E2F2; E2F3; E2F4 (inferredBy_MotifSimilarity).	19	4457	ABCB7;ABCC5;ADAMTS10;CSPG4;E2F1;KBTBD7;MCM10;MCM3;MCM5;MCM6;MCM7;PCDHGC5;PRICKLE1;SEPHS1;SERBP1;TARS2;TGFBRAP1;UHRF2;WDR5
10kb	MAFG_top5perTarget	dbcorrdb__MAFK__ENCSR000EFH_1__m1	4.91	0.133	93	MAFG	0.0591227	MAFG	*	MAFK (directAnnotation).	BACH1; BACH2; FOS; MAF; MAFA; MAFB; MAFF; MAFG; NFE2; NRL (inferredBy_MotifSimilarity). CIC (inferredBy_MotifSimilarity_n_Orthology).	6	716	EXTL3;FXR2;GTDC1;MAFG;MID2;TMEM33
10kb	MAFG_top5perTarget	homer__HTGCTGAGTCAT_Nrf2	4.91	0.133	94	MAFG	0.0597584	MAFG	*	NFE2L2 (directAnnotation).	BACH1; BACH2; FOS; FOSB; FOSL1; FOSL2; JUN; JUNB; JUND; MAF; MAFB; MAFF; MAFG; MAFK; NFE2; NFE2L1; NFE2L3; TCF12 (inferredBy_MotifSimilarity).	8	1518	CISD2;DNAJA2;EXTL3;FXR2;GTDC1;MAFG;SLC16A6;TMEM33
10kb	MAFG_top5perTarget	jaspar__MA0501.1	4.91	0.133	95	MAFG	0.0603942	MAFG	*	NFE2 (directAnnotation).	ARID3A; BACH1; BACH2; EP300; FOS; FOSB; FOSL1; FOSL2; JUN; JUNB; JUND; MAF; MAFB; MAFF; MAFG; MAFK; NFE2L1; NFE2L2; NFE2L3 (inferredBy_MotifSimilarity).	9	1574	CISD2;DNAJA2;EXTL3;FXR2;GTDC1;MAFG;SLC16A6;TMEM33;UPP1
10kb	FOSL2_top5perTarget	transfac_pro__M07246	4.87	0.224	96	FOSL2	0.0610299	FOSL2	*	ATF4 (directAnnotation).	ATF1; ATF2; ATF3; ATF5; ATF6; ATF6B; ATF7; BATF3; CREB1; CREB3; CREB3L4; CREB5; CREM; FOS; FOSB; FOSL1; FOSL2; JDP2; JUN; JUNB; JUND; XBP1 (inferredBy_MotifSimilarity). CREB3L1; CREB3L2 (inferredBy_MotifSimilarity_n_Orthology).	7	711	ELFN2;FOSL2;GDNF;NF1;RAD23A;USP8;YWHAZ
10kb	SMAD2_top5perTarget	homer__CTGTCTGG_Smad2	4.84	0.0936	97	SMAD2	0.0616656	SMAD2	**	SMAD2 (directAnnotation).	SMAD4 (inferredBy_MotifSimilarity).	6	1330	CCDC88A;CLPX;GUCY1A2;SEMA4A;SLC29A3;TRIM36
10kb	KLF16_top5perTarget	taipale_cyt_meth__KLF5_NMCACGCCCN_eDBD	4.82	0.084	98	KLF16	0.0623013	KLF16	*	KLF5 (directAnnotation).	KLF1; KLF10; KLF11; KLF12; KLF13; KLF14; KLF15; KLF16; KLF2; KLF3; KLF4; KLF6; KLF9; SP1; SP3; SP4; SP8; SP9 (inferredBy_MotifSimilarity). KLF17; KLF18; KLF7; KLF8 (inferredBy_MotifSimilarity_n_Orthology).	4	459	KLF16;NBL1;RPL23AP82;S100A16
10kb	MAFG_top5perTarget	cisbp__M4629	4.82	0.131	99	MAFG	0.0629371	MAFG	*	NFE2 (directAnnotation).	BACH1; BACH2; FOSL2; MAF; MAFB; MAFF; MAFG; MAFK; NFE2L1; NFE2L2; NFE2L3 (inferredBy_MotifSimilarity).	12	2856	BAMBI;CISD2;CTTN;DNAJA2;EXTL3;FXR2;GTDC1;MAFG;MIER1;SLC16A6;TMEM33;UPP1
10kb	NR2C2_top5perTarget	transfac_pro__M08969	4.82	0.12	100	NR2C2	0.0635728	NR2C2	*	RXRG (directAnnotation).	HNF4A; HNF4G; NR1H2; NR1H4; NR2C2; NR2E3; NR2F1; NR2F2; NR2F6; PPARA; PPARD; PPARG; RXRA; RXRB; THRB (inferredBy_MotifSimilarity).	4	313	HAS3;MMP19;NR2C2;TAB3
10kb	POLR2A_top5perTarget	dbcorrdb__POLR2AphosphoS2__ENCSR000DYF_1__m9	4.81	0.121	101	POLR2A	0.0642085	POLR2A	**	POLR2A (directAnnotation).		3	95	GNB2;POLR2A;ZNF574
10kb	HIF1A_top5perTarget	cisbp__M6275	4.79	0.0946	102	HIF1A	0.0648442	HIF1A	**	HIF1A (directAnnotation).	ARNT (inferredBy_MotifSimilarity).	10	1644	BTBD9;CITED2;CPEB2;CPM;GSDMD;HIF1A;HOOK2;MOV10;VAPA;ZNF436
10kb	MAFG_top5perTarget	taipale_cyt_meth__MAFG_NYGCTGASTCAGCRN_eDBD	4.79	0.13	103	MAFG	0.06548	MAFG	**	MAFG (directAnnotation).	BACH1; BACH2; MAF; MAFA; MAFB; MAFF; MAFK; NFE2 (inferredBy_MotifSimilarity).	5	503	CISD2;EXTL3;FXR2;MAFG;SLC16A6
10kb	MAFG_top5perTarget	hocomoco__NF2L2_HUMAN.H11MO.0.A	4.78	0.13	104	MAFG	0.0661157	MAFG	*	NFE2L2 (directAnnotation).	BACH1; BACH2; FOS; FOSB; FOSL1; FOSL2; JUN; JUNB; JUND; MAF; MAFB; MAFF; MAFG; MAFK; NFE2; NFE2L1; NFE2L3 (inferredBy_MotifSimilarity).	13	3823	BAMBI;CISD2;CTSH;CTSO;CTTN;DNAJA2;EXTL3;FXR2;GTDC1;MAFG;SLC16A6;TMEM33;UPP1
10kb	NFYA_top5perTarget	dbcorrdb__SREBF1__ENCSR000EEO_1__m2	4.78	0.127	105	NFYA	0.0667514	NFYA	*	SREBF1 (directAnnotation).	E2F4; FOS; IRF3; NFYA; NFYB; NFYC; PBX3; RFX5; SP1 (inferredBy_MotifSimilarity). POLE3 (inferredBy_MotifSimilarity_n_Orthology).	3	122	AIFM1;NFYA;SH2D3C
10kb	HDAC3_top5perTarget	cisbp__M2493	4.75	0.0899	106	HDAC3	0.0673872	HDAC3	*	AGMAT; ARG1; ARG2 (inferredBy_Orthology).	HDAC1; HDAC2; HDAC3 (inferredBy_MotifSimilarity_n_Orthology).	3	422	ABCB7;CDK5R1;RAD51
10kb	E2F1_top5perTarget	cisbp__M5351	4.74	0.108	107	E2F1	0.0680229	E2F1	**	E2F1 (directAnnotation).	E2F2; E2F3; E2F4 (inferredBy_MotifSimilarity).	13	2909	ABCC5;E2F1;KBTBD7;MCM10;MCM3;MCM5;MCM6;MCM7;PRICKLE1;SERBP1;TGFBRAP1;UHRF2;WDR5
10kb	FOXD1_top5perTarget	hocomoco__FOXD1_HUMAN.H11MO.0.D	4.74	0.0948	108	FOXD1	0.0686586	FOXD1	**	FOXD1 (directAnnotation).	ARID3A; EP300; FOXA1; FOXA2; FOXA3; FOXC1; FOXC2; FOXD2; FOXO3; MBD4; NFIC (inferredBy_MotifSimilarity). FOXD3; FOXD4; FOXD4L1; FOXD4L3; FOXD4L4; FOXD4L5; FOXD4L6; FOXJ3 (inferredBy_MotifSimilarity_n_Orthology).	4	265	ATP8B1;PBX3;TMEM8B;ZBED3
10kb	IRF3_top5perTarget	taipale__IRF8_full_NCGAAACCGAAACT	4.74	0.0883	109	IRF3	0.0692943	IRF3	*	IRF8 (directAnnotation).	IRF2; IRF3; IRF4; IRF5; IRF7; IRF9 (inferredBy_MotifSimilarity).	5	582	FMR1;ISG20;LYRM2;TMEM33;ZNF516
10kb	NFYA_top5perTarget	dbcorrdb__NFYA__ENCSR000DNN_1__m1	4.74	0.126	110	NFYA	0.0699301	NFYA	**	NFYA (directAnnotation).	CEBPZ; E2F4; FOS; FOXI1; IRF3; NFYB; NFYC; PBX3; RFX5; SP1; SREBF1 (inferredBy_MotifSimilarity). PBX1 (inferredBy_MotifSimilarity_n_Orthology).	3	101	AIFM1;NFYA;SH2D3C
10kb	TFAP4_top5perTarget	taipale_tf_pairs__TFAP4_ETV1_RSCGGAANCAGSTGNN_CAP	4.73	0.129	111	TFAP4	0.0705658	TFAP4	**	ETV1; TFAP4 (directAnnotation).		4	198	ACY3;AKAP12;FAM20B;TFAP4
10kb	PML_top5perTarget	dbcorrdb__POLR2A__ENCSR000DMT_1__m1	4.72	0.116	112	PML	0.0712015	PML	*	POLR2A (directAnnotation).	PML; TAF1; THAP1 (inferredBy_MotifSimilarity).	5	350	DLEU1;KLHL15;MRPL54;SH3RF1;SHANK1
10kb	TCF4_top5perTarget	jaspar__MA0093.2	4.71	0.0983	113	TCF4	0.0718373	TCF4	*	USF1 (directAnnotation).	ARNT; ARNT2; ASCL1; ATF3; BACH1; BHLHE40; BHLHE41; HAND1; HAND2; MAX; MITF; MXD1; MXD3; MXD4; MXI1; MYC; MYCN; MYF5; MYF6; MYOD1; MYOG; NFE2; NHLH1; SREBF1; SREBF2; TAL1; TAL2; TCF12; TCF3; TCF4; TFE3; TFEB; TFEC; TFF3; USF2 (inferredBy_MotifSimilarity). ARNTL; HELT (inferredBy_MotifSimilarity_n_Orthology).	5	401	ADORA1;COPS7A;GIT2;SLC23A2;SLC38A7
10kb	BHLHE41_top5perTarget	cisbp__M5506	4.7	0.144	114	BHLHE41	0.072473	BHLHE41	*	HES7 (directAnnotation).	BHLHE41; HES2; HES5; HEY1; HEY2 (inferredBy_MotifSimilarity). HES1; HES4; HES6; HEYL (inferredBy_MotifSimilarity_n_Orthology).	7	384	CCNYL1;CELF1;DICER1;GRIK5;ST20;STAT6;TRIM8
10kb	FOSL2_top5perTarget	transfac_pro__M08943	4.7	0.217	115	FOSL2	0.0731087	FOSL2	*	JUN (directAnnotation).	ATF1; ATF2; ATF3; ATF4; ATF6; ATF6B; ATF7; BACH2; BATF3; CREB1; CREB3; CREB3L4; CREB5; FOS; FOSB; FOSL1; FOSL2; JDP2; JUNB; JUND; XBP1 (inferredBy_MotifSimilarity). CREB3L1; CREB3L2; CREBL2; CREM; NPDC1 (inferredBy_MotifSimilarity_n_Orthology).	6	446	ELFN2;GDNF;NF1;RAD23A;USP8;YWHAZ
10kb	BHLHE41_top5perTarget	flyfactorsurvey__HLHm5_SANGER_5_FBgn0002631	4.68	0.143	116	BHLHE41	0.0737444	BHLHE41	*		BHLHE41; HES2; HES5; HES7; HEY1; HEY2 (inferredBy_MotifSimilarity). BHLHE40; HES1; HES4; HES6; HEYL (inferredBy_MotifSimilarity_n_Orthology).	10	759	CCNYL1;CELF1;DICER1;DIP2A;FAM200B;GRIK5;RAPGEFL1;ST20;STAT6;TRIM8
10kb	CUX2_top5perTarget	hocomoco__CUX2_HUMAN.H11MO.0.D	4.66	0.0978	117	CUX2	0.0743802	CUX2	**	CUX2 (directAnnotation).		4	469	CADPS2;CUX2;GPR155;PDGFC
10kb	IRF1_top5perTarget	taipale_cyt_meth__IRF5_NYGAAACCGAAACY_FL	4.66	0.11	118	IRF1	0.0750159	IRF1	*	IRF5 (directAnnotation).	IRF1; IRF2; IRF3; IRF4; IRF7; IRF8; IRF9 (inferredBy_MotifSimilarity).	5	159	CXCL10;IRF1;NLRC5;PSMB8;PSMB9
10kb	MAFG_top5perTarget	dbcorrdb__MAFF__ENCSR000EEC_1__m1	4.66	0.127	119	MAFG	0.0756516	MAFG	*	MAFF (directAnnotation).	BACH1; BACH2; FOS; MAF; MAFA; MAFB; MAFG; MAFK; NFE2; NRL (inferredBy_MotifSimilarity). CIC (inferredBy_MotifSimilarity_n_Orthology).	5	485	FXR2;GTDC1;MAFG;MID2;TMEM33
10kb	MAFG_top5perTarget	hocomoco__MAFK_MOUSE.H11MO.1.A	4.64	0.127	120	MAFG	0.0762873	MAFG	*	MAFK (inferredBy_Orthology).	BACH1; BACH2; MAF; MAFA; MAFB; MAFF; MAFG; NFE2; NFE2L1; NFE2L2; NFE2L3 (inferredBy_MotifSimilarity).	3	61	FXR2;MAFG;SLC16A6
10kb	FOXJ2_top5perTarget	taipale_cyt_meth__FOXC2_NYAAAYAAACAN_eDBD_meth	4.62	0.154	121	FOXJ2	0.0769231	FOXJ2	*	FOXC2 (directAnnotation).	FOXC1; FOXD3; FOXI1; FOXJ2; FOXL1 (inferredBy_MotifSimilarity). FOXJ1; FOXJ3 (inferredBy_MotifSimilarity_n_Orthology).	7	326	ADPRHL1;ARID5B;EMP1;FOXJ2;RORB;SIM1;SMOX
10kb	MAFG_top5perTarget	dbcorrdb__BACH1__ENCSR000EGD_1__m1	4.62	0.127	122	MAFG	0.0775588	MAFG	*	BACH1 (directAnnotation).	BACH2; EP300; FOS; FOSB; FOSL1; FOSL2; JUN; JUNB; JUND; MAF; MAFB; MAFF; MAFG; MAFK; NFE2; NFE2L1; NFE2L2; NFE2L3 (inferredBy_MotifSimilarity).	3	38	DNAJA2;FXR2;MAFG
10kb	MAFG_top5perTarget	transfac_pro__M04699	4.62	0.127	123	MAFG	0.0781945	MAFG	*	MAFK (directAnnotation).	BACH1; BACH2; MAF; MAFA; MAFB; MAFF; MAFG; NFE2; NFE2L2 (inferredBy_MotifSimilarity).	3	48	FXR2;GTDC1;MAFG
10kb	FOSL2_top5perTarget	taipale_cyt_meth__FOSL1_NRTGAYGTCAYN_FL_meth	4.61	0.214	124	FOSL2	0.0788303	FOSL2	*	FOSL1 (directAnnotation).	ATF1; ATF2; ATF3; ATF4; ATF6; ATF6B; ATF7; BATF3; CREB1; CREB3; CREB3L4; CREB5; CREM; FOS; FOSB; FOSL2; JDP2; JUN; JUNB; JUND; XBP1 (inferredBy_MotifSimilarity). CREB3L1; CREB3L2; CREBL2; NPDC1 (inferredBy_MotifSimilarity_n_Orthology).	5	254	ELFN2;NF1;RAD23A;USP8;YWHAZ
10kb	MAFG_top5perTarget	hocomoco__MAFK_HUMAN.H11MO.1.A	4.61	0.126	125	MAFG	0.079466	MAFG	*	MAFK (directAnnotation).	BACH1; BACH2; MAF; MAFA; MAFB; MAFF; MAFG; NFE2; NFE2L1; NFE2L2; NFE2L3 (inferredBy_MotifSimilarity).	4	277	CISD2;FXR2;MAFG;SLC16A6
10kb	RUNX2_top5perTarget	transfac_pro__M07891	4.61	0.0807	126	RUNX2	0.0801017	RUNX2	**	RUNX1; RUNX2; RUNX3 (inferredBy_Orthology).		5	671	HDLBP;PHF2;PYGO1;RUNX2;ZCRB1
10kb	MAFG_top5perTarget	homer__AWWNTGCTGAGTCAT_Bach1	4.6	0.126	127	MAFG	0.0807374	MAFG	*	BACH1 (directAnnotation).	ARID3A; BACH2; EP300; FOS; FOSB; FOSL1; FOSL2; JUN; JUNB; JUND; MAF; MAFB; MAFF; MAFG; MAFK; NFE2; NFE2L1; NFE2L2; NFE2L3 (inferredBy_MotifSimilarity).	3	20	DNAJA2;FXR2;MAFG
10kb	NR2F1_top5perTarget	taipale_cyt_meth__RARG_NRGGTCAAAAGGTCAN_eDBD	4.6	0.102	128	NR2F1	0.0813732	NR2F1	*	RARG (directAnnotation).	HNF4A; NR2C1; NR2F1; NR2F6; PPARG; RARA; RARB; RXRA (inferredBy_MotifSimilarity). HNF4G (inferredBy_MotifSimilarity_n_Orthology).	4	338	PKDCC;SEMA4B;TUBA1C;USP1
10kb	MAFG_top5perTarget	cisbp__M6367	4.59	0.126	129	MAFG	0.0820089	MAFG	*	NFE2 (directAnnotation).	BACH1; BACH2; FOS; FOSB; FOSL1; FOSL2; JUN; JUNB; JUND; MAF; MAFB; MAFF; MAFG; MAFK; NFE2L1; NFE2L2; NFE2L3 (inferredBy_MotifSimilarity).	5	394	DNAJA2;FXR2;MAFG;SLC16A6;UPP1
10kb	POLR2A_top5perTarget	dbcorrdb__POLR2A__ENCSR000BQB_1__m1	4.59	0.117	130	POLR2A	0.0826446	POLR2A	**	POLR2A (directAnnotation).		9	2922	GNB2;LAMC1;MRPL28;POLR2A;SENP8;UPF1;ZBTB8A;ZNF2;ZNF574
10kb	IRF5_top5perTarget	dbcorrdb__MTA3__ENCSR000BRH_1__m1	4.58	0.0982	131	IRF5	0.0832804	IRF5	*	MTA3 (directAnnotation).	BCL11A; EP300; IKZF1; IRF1; IRF2; IRF3; IRF4; IRF5; IRF6; IRF7; IRF8; RELA; SPI1; SPIB; STAT2; STAT3; TBL1XR1 (inferredBy_MotifSimilarity).	6	551	IRF5;KIF13A;LIMS1;MERTK;MET;SSTR2
10kb	MYB_top5perTarget	transfac_pro__M08890	4.58	0.0969	132	MYB	0.0839161	MYB	**	MYB; MYBL1; MYBL2 (directAnnotation).		5	586	GPR85;MOXD1;MYB;THNSL1;TM7SF3
10kb	E2F1_top5perTarget	taipale_cyt_meth__E2F4_WTTTGGCGCCAWWW_eDBD	4.56	0.104	133	E2F1	0.0845518	E2F1	*	E2F4 (directAnnotation).	E2F1; E2F2; E2F3 (inferredBy_MotifSimilarity).	19	3828	ABCB7;ABCC5;ADAMTS10;E2F1;EEA1;KBTBD7;MCM10;MCM3;MCM4;MCM5;MCM6;MCM7;PCDHGC5;PRICKLE1;SERBP1;TARS2;TGFBRAP1;UHRF2;WDR5
10kb	JDP2_top5perTarget	dbcorrdb__FOS__ENCSR000EVU_1__m1	4.56	0.089	134	JDP2	0.0851875	JDP2	*	FOS (directAnnotation).	ATF3; BATF; BCL3; CEBPB; EP300; FOSB; FOSL1; FOSL2; GATA2; JDP2; JUN; JUNB; JUND; MEF2A; MEF2C; MYC; NFE2; STAT3; TCF12 (inferredBy_MotifSimilarity).	5	342	DNAJC6;F11R;NOS3;PCSK6;TRPV1
10kb	E2F1_top5perTarget	transfac_pro__M00430	4.55	0.104	135	E2F1	0.0858233	E2F1	**	E2F1 (directAnnotation).		16	3509	ASTN2;CEP63;E2F1;KCND2;MCM10;MCM3;MCM4;MCM5;MCM6;MCM7;PRICKLE1;PRIM2;SEPHS1;SERBP1;TGFBRAP1;WDR5
10kb	KLF3_top5perTarget	jaspar__MA0599.1	4.55	0.125	136	KLF3	0.086459	KLF3	*	KLF5 (directAnnotation).	IRF1; KLF1; KLF10; KLF11; KLF12; KLF13; KLF15; KLF16; KLF17; KLF2; KLF3; KLF4; KLF6; KLF7; KLF8; KLF9; SP1; SP2; SP3; SP4 (inferredBy_MotifSimilarity). SP6; SP7; SP8; SP9 (inferredBy_MotifSimilarity_n_Orthology).	17	2393	BRI3;BRPF3;BRSK1;BZW1;C2CD4C;GRIN3A;HIC1;KLF3;LIF;PCDH17;PDCD10;RHOG;RNF24;STAC2;TMEM119;UPK3B;ZNF771
10kb	NFYA_top5perTarget	dbcorrdb__NFYA__ENCSR000EGR_1__m1	4.54	0.121	137	NFYA	0.0870947	NFYA	**	NFYA (directAnnotation).	CHD2; E2F4; FOS; FOXI1; IRF3; NFYB; NFYC; PBX3; POLR2A; RFX5; SP1; SP2; SREBF1; SRF (inferredBy_MotifSimilarity). PBX1; POLE3 (inferredBy_MotifSimilarity_n_Orthology).	3	174	AIFM1;NFYA;SH2D3C
10kb	SMAD4_top5perTarget	tfdimers__MD00573	4.53	0.0936	138	SMAD4	0.0877305	SMAD4	**	SMAD4 (directAnnotation).		7	901	BANP;CTNNB1;EML5;REXO1;SMAD4;TBC1D10A;ZNF358
10kb	E2F1_top5perTarget	transfac_pro__M09193	4.51	0.103	139	E2F1	0.0883662	E2F1	*		E2F1; E2F2; E2F3; E2F4 (inferredBy_MotifSimilarity).	17	4809	ABCB7;ABCC5;E2F1;EEA1;KBTBD7;MCM10;MCM3;MCM5;MCM6;MCM7;PCDHGC5;PRICKLE1;PRIM2;SEPHS1;SERBP1;TARS2;WDR5
10kb	KLF3_top5perTarget	cisbp__M2391	4.51	0.124	140	KLF3	0.0890019	KLF3	*	KLF5 (directAnnotation).	FOS; IRF1; KLF1; KLF10; KLF11; KLF12; KLF13; KLF15; KLF16; KLF17; KLF2; KLF3; KLF4; KLF6; KLF7; KLF8; KLF9; PBX3; SP1; SP2; SP3; SP4 (inferredBy_MotifSimilarity). SP6; SP7; SP8; SP9 (inferredBy_MotifSimilarity_n_Orthology).	16	2516	BRI3;BRPF3;BRSK1;BZW1;C2CD4C;GRIN3A;HIC1;KLF3;LIF;PCDH17;PDCD10;RHOG;RNF24;STAC2;TMEM119;UPK3B
10kb	KLF7_top5perTarget	flyfactorsurvey__Sp1_SANGER_5_FBgn0020378	4.51	0.0882	141	KLF7	0.0896376	KLF7	*	SP6; SP7; SP8; SP9 (inferredBy_Orthology).	IRF1; KLF10; KLF11; KLF13; KLF14; KLF15; KLF16; KLF4; KLF5; KLF9; SP1; SP2; SP3; SP4 (inferredBy_MotifSimilarity). EGR1; KLF12; KLF17; KLF18; KLF6; KLF7; KLF8 (inferredBy_MotifSimilarity_n_Orthology).	8	2740	ACO2;CDK16;FDXACB1;GTF2F2;NR6A1;PLD2;PTGES3;QRICH1
10kb	NFE2L2_top5perTarget	swissregulon__hs__JUN.p2	4.51	0.132	142	NFE2L2	0.0902734	NFE2L2	*	JUN (directAnnotation).	ATF1; ATF2; ATF3; ATF4; ATF5; ATF6; ATF6B; ATF7; BACH2; BATF3; CREB1; CREB3; CREB3L4; CREB5; CREM; FOS; FOSB; FOSL1; FOSL2; JDP2; JUNB; JUND; XBP1 (inferredBy_MotifSimilarity). BACH1; CREB3L1; CREB3L2; NFE2; NFE2L1; NFE2L2; NFE2L3; NPDC1 (inferredBy_MotifSimilarity_n_Orthology).	6	464	AFF4;HECA;RHOQ;SMCHD1;TEAD3;TPM4
10kb	POLR2A_top5perTarget	dbcorrdb__POLR2AphosphoS2__ENCSR000EGF_1__m2	4.51	0.115	143	POLR2A	0.0909091	POLR2A	**	POLR2A (directAnnotation).		3	202	GNB2;POLR2A;TRAPPC2
10kb	MAFG_top5perTarget	hocomoco__NFE2_MOUSE.H11MO.0.A	4.5	0.124	144	MAFG	0.0915448	MAFG	*		BACH1; BACH2; FOS; FOSB; FOSL1; FOSL2; JUN; JUNB; JUND; MAF; MAFB; MAFF; MAFG; MAFK; NFE2; NFE2L1; NFE2L2; NFE2L3 (inferredBy_MotifSimilarity).	11	2784	BAMBI;CISD2;CTSH;CTSO;DNAJA2;EXTL3;FXR2;GTDC1;MAFG;SLC16A6;TMEM33
10kb	CEBPB_top5perTarget	dbcorrdb__CREB1__ENCSR000BRB_1__m1	4.48	0.0833	145	CEBPB	0.0921805	CEBPB	*	CREB1 (directAnnotation).	ATF1; ATF3; BHLHE40; BRF1; BRF2; CEBPB; CTCF; E2F1; E2F6; ELK1; ESRRA; EZH2; GABPA; HDAC2; HMGN3; JUN; JUND; MAX; MXI1; MYC; NELFE; POLR2A; RAD21; RBBP5; SIN3A; SMARCA4; SMARCB1; SREBF1; SREBF2; TAF1; USF2; XRCC4; ZMIZ1; ZNF143; ZNF274 (inferredBy_MotifSimilarity).	16	2883	ARL4C;CEBPB;CRKL;GGA1;IER2;JMY;KDELR2;LMTK2;LONP1;LTBP1;PARD6B;RAB11FIP3;RAB11FIP4;SERINC1;SLC16A6;XKR6
10kb	E2F1_top5perTarget	taipale_cyt_meth__E2F2_NWTTTGGCGCCAWWWN_eDBD_repr	4.48	0.103	146	E2F1	0.0928163	E2F1	*	E2F2 (directAnnotation).	E2F1; E2F3; E2F4 (inferredBy_MotifSimilarity).	16	2760	ABCC5;ADAMTS10;E2F1;EEA1;KBTBD7;MCM10;MCM3;MCM4;MCM5;MCM6;MCM7;PRICKLE1;SERBP1;TARS2;UHRF2;WDR5
10kb	HOXA7_top5perTarget	cisbp__M4940	4.46	0.133	147	HOXA7	0.093452	HOXA7	*	EMX1; EMX2 (inferredBy_Orthology).	GSX1; GSX2; LHX2; NKX6-2; PDX1 (inferredBy_MotifSimilarity). BSX; DBX1; DBX2; EN1; EN2; EVX1; EVX2; GBX1; GBX2; HOXA1; HOXA2; HOXA5; HOXA6; HOXA7; HOXB1; HOXB2; HOXB5; HOXB6; HOXB7; HOXC5; HOXC6; HOXD1; ISL1; ISL2; LHX3; LHX4; LHX6; LHX8; LHX9; LMX1A; LMX1B; MEOX1; MEOX2; NKX1-1; NKX1-2; NKX6-1; NKX6-3; NOTO; OTP; VSX2 (inferredBy_MotifSimilarity_n_Orthology).	5	153	DLX1;HOXA7;HOXC10;RALY;SHOX2
10kb	KLF7_top5perTarget	cisbp__M5209	4.46	0.0873	148	KLF7	0.0940877	KLF7	*	SP6; SP7; SP8; SP9 (inferredBy_Orthology).	IRF1; KLF10; KLF11; KLF13; KLF14; KLF15; KLF16; KLF4; KLF5; KLF9; SP1; SP2; SP3; SP4 (inferredBy_MotifSimilarity). EGR1; KLF12; KLF17; KLF18; KLF6; KLF7; KLF8 (inferredBy_MotifSimilarity_n_Orthology).	12	4859	ACO2;BAX;CDK16;FDXACB1;GTF2F2;NR6A1;PLD2;PTGES3;QRICH1;USP8;VPS45;ZNF616
10kb	E2F1_top5perTarget	taipale__E2F3_DBD_NNAAATGGCGCCATTTNN	4.45	0.102	149	E2F1	0.0947235	E2F1	*	E2F3 (directAnnotation).	E2F1; E2F2 (inferredBy_MotifSimilarity).	13	3565	ASTN2;E2F1;KBTBD7;MCM10;MCM3;MCM5;MCM6;MCM7;MICAL1;PCDHGC5;PRICKLE1;PRIM2;SERBP1
10kb	JDP2_top5perTarget	cisbp__M4570	4.45	0.0871	150	JDP2	0.0953592	JDP2	*	JUND (directAnnotation).	ATF3; BACH2; BATF; EP300; FOS; FOSB; FOSL1; FOSL2; GATA2; JDP2; JUN; JUNB; MEF2C; MYC; NFE2; RCOR1; SMARCA4; SMARCC1; STAT3; TCF7L2 (inferredBy_MotifSimilarity).	4	188	DNAJC6;F11R;NOS3;PCSK6
10kb	JDP2_top5perTarget	dbcorrdb__FOS__ENCSR000DON_1__m1	4.45	0.0872	151	JDP2	0.0959949	JDP2	*	FOS (directAnnotation).	ARID3A; ATF3; BATF; EP300; FOSB; FOSL1; FOSL2; JDP2; JUN; JUNB; JUND; MEF2A; MYC; STAT3; TCF12 (inferredBy_MotifSimilarity).	4	205	F11R;NOS3;PCSK6;TRPV1
10kb	JDP2_top5perTarget	dbcorrdb__JUND__ENCSR000EDH_1__m1	4.45	0.0871	152	JDP2	0.0966306	JDP2	*	JUND (directAnnotation).	ARID3A; ATF3; BATF; EP300; FOS; FOSB; FOSL1; FOSL2; JDP2; JUN; JUNB; MAFK; MYC; STAT3; TCF12 (inferredBy_MotifSimilarity).	4	188	F11R;NOS3;PCSK6;TRPV1
10kb	NKX3-1_top5perTarget	swissregulon__hs__NKX3-1.p2	4.45	0.0791	153	NKX3-1	0.0972664	NKX3-1	**	NKX3-1 (directAnnotation).		3	245	BOLA1;KCND2;SLIT1
10kb	NR2C1_top5perTarget	taipale_cyt_meth__PPARD_NRRGGTCRTGACCYYN_eDBD	4.45	0.0802	154	NR2C1	0.0979021	NR2C1	*	PPARD (directAnnotation).	NR2C1; NR5A2; RARA; RARB; RARG; RXRA; RXRB; RXRG; THRB; ZNF71 (inferredBy_MotifSimilarity). NR5A1 (inferredBy_MotifSimilarity_n_Orthology).	5	465	INPP5B;NR2C1;PAQR8;PI4KA;PI4KB
10kb	FOSL2_top5perTarget	transfac_pro__M08947	4.43	0.207	155	FOSL2	0.0985378	FOSL2	*	FOS (directAnnotation).	ATF1; ATF2; ATF3; ATF4; ATF6; ATF6B; ATF7; BATF3; CREB1; CREB3; CREB3L4; CREB5; FOSB; FOSL1; FOSL2; JDP2; JUN; JUNB; JUND; XBP1 (inferredBy_MotifSimilarity). CREB3L1; CREB3L2; CREBL2; CREM; NPDC1 (inferredBy_MotifSimilarity_n_Orthology).	5	276	ELFN2;NF1;RAD23A;USP8;YWHAZ
10kb	HOXA7_top5perTarget	taipale__NKX6-1_DBD_NYMATTAN	4.43	0.132	156	HOXA7	0.0991736	HOXA7	*	NKX6-1 (directAnnotation).	HOXA6; LHX5; MEOX2; MNX1; NKX6-2 (inferredBy_MotifSimilarity). BSX; DLX1; DLX4; DLX6; HOXA1; HOXA3; HOXA5; HOXA7; HOXB1; HOXB5; HOXB6; HOXB7; HOXC6; HOXC8; HOXD1; HOXD3; LBX1; MEOX1; NKX6-3; VAX1; VAX2 (inferredBy_MotifSimilarity_n_Orthology).	6	508	DLX1;FBLN1;HOXA7;HOXC10;RALY;SHOX2
10kb	JDP2_top5perTarget	dbcorrdb__JUN__ENCSR000EDG_1__m1	4.43	0.0869	157	JDP2	0.0998093	JDP2	*	JUN (directAnnotation).	ARID3A; ATF3; BATF; CEBPB; EP300; FOS; FOSB; FOSL1; FOSL2; GATA2; JDP2; JUNB; JUND; MYC; STAT3; TCF12 (inferredBy_MotifSimilarity).	4	196	F11R;NOS3;PCSK6;TRPV1
10kb	MAFG_top5perTarget	taipale_cyt_meth__MAFF_NYGCTGASTCAGCRN_FL_meth	4.43	0.122	158	MAFG	0.100445	MAFG	*	MAFF (directAnnotation).	BACH1; BACH2; MAF; MAFA; MAFB; MAFG; MAFK; NFE2 (inferredBy_MotifSimilarity).	3	53	CISD2;MAFG;SLC16A6
10kb	E2F6_top5perTarget	dbcorrdb__ATF3__ENCSR000BKC_1__m3	4.42	0.0995	159	E2F6	0.101081	E2F6	*	ATF3 (directAnnotation).	BHLHE40; BRF1; CTCF; CTCFL; E2F6; EZH2; KDM5A; MAX; MAZ; MXI1; MYC; NFE2; POLR2A; RXRA; SAP30; TAF1; TAF7; USF1; USF2; YY1; ZMIZ1; ZNF143 (inferredBy_MotifSimilarity).	5	972	EIF4A1;PSMA7;PSMB1;RAD23A;STAG2
10kb	FOSL2_top5perTarget	taipale_cyt_meth__FOS_NRTGAYGTCAYN_eDBD_meth	4.42	0.207	160	FOSL2	0.101716	FOSL2	*	FOS (directAnnotation).	ATF1; ATF2; ATF3; ATF4; ATF6; ATF6B; ATF7; BATF3; CREB1; CREB3; CREB3L4; CREB5; CREM; FOSB; FOSL1; FOSL2; JDP2; JUN; JUNB; JUND; XBP1 (inferredBy_MotifSimilarity). CREB3L1; CREB3L2; NPDC1 (inferredBy_MotifSimilarity_n_Orthology).	5	235	ELFN2;NF1;RAD23A;USP8;YWHAZ
10kb	HOXA7_top5perTarget	cisbp__M4720	4.42	0.132	161	HOXA7	0.102352	HOXA7	**	HOXA6; HOXA7; HOXB6; HOXB7; HOXC6 (inferredBy_Orthology).		5	170	DLX1;FBLN1;HOXA7;RALY;SHOX2
10kb	IRF1_top5perTarget	taipale_cyt_meth__IRF9_NYGAAASYGAAACYN_FL	4.42	0.105	162	IRF1	0.102988	IRF1	*	IRF9 (directAnnotation).	IRF1; IRF2; IRF3; IRF4; IRF5; IRF7; IRF8 (inferredBy_MotifSimilarity).	5	178	CXCL10;IRF1;NLRC5;PSMB8;PSMB9
10kb	MAFG_top5perTarget	dbcorrdb__NFE2__ENCSR000FAF_1__m1	4.42	0.122	163	MAFG	0.103624	MAFG	*	NFE2 (directAnnotation).	BACH1; BACH2; FOS; FOSB; FOSL1; FOSL2; JUN; JUNB; JUND; MAF; MAFB; MAFF; MAFG; MAFK; NFE2L1; NFE2L2; NFE2L3 (inferredBy_MotifSimilarity).	9	1603	CISD2;DNAJA2;FXR2;GTDC1;MAFG;MIER1;SLC16A6;TMEM33;UPP1
10kb	MAFG_top5perTarget	hocomoco__NFE2_HUMAN.H11MO.0.A	4.42	0.122	164	MAFG	0.104259	MAFG	*	NFE2 (directAnnotation).	BACH1; BACH2; FOS; FOSB; FOSL1; FOSL2; JUN; JUNB; JUND; MAF; MAFB; MAFF; MAFG; MAFK; NFE2L1; NFE2L2; NFE2L3 (inferredBy_MotifSimilarity).	9	2083	CISD2;DNAJA2;EXTL3;FXR2;GTDC1;MAFG;SLC16A6;TMEM33;UPP1
10kb	MAFG_top5perTarget	transfac_public__M00284	4.42	0.122	165	MAFG	0.104895	MAFG	**	MAFG; NFE2L1 (directAnnotation).	BACH1; BACH2; FOSL2; MAF; MAFF; MAFK; NFE2; NFE2L2 (inferredBy_MotifSimilarity).	7	706	DNAJA2;EXTL3;GTDC1;MAFG;MIER1;SLC16A6;TMEM33
10kb	RUNX1_top5perTarget	dbcorrdb__NFATC1__ENCSR000BQL_1__m3	4.41	0.0761	166	RUNX1	0.105531	RUNX1	*	NFATC1 (directAnnotation).	CBFB; CEBPB; RUNX1; RUNX2; RUNX3; STAT5A (inferredBy_MotifSimilarity).	3	174	ARHGEF18;BPTF;RUNX1
10kb	SREBF2_top5perTarget	predrem__nrMotif233	4.41	0.118	167	SREBF2	0.106167	SREBF2	*		CEBPZ; CPEB1; CUX1; IRF3; MAFK; POLR2A; POLR3G; RAD21; SMARCA4; SREBF2; ZNF384 (inferredBy_MotifSimilarity). FOXP2; ZNF229; ZNF319; ZNF358; ZNF768 (inferredBy_MotifSimilarity_n_Orthology).	7	436	FBXO11;NR2F2;PCK2;RHBDF2;SLC43A2;SLC44A2;SYT11
10kb	DDIT3_top5perTarget	hocomoco__CEBPG_HUMAN.H11MO.0.B	4.4	0.0931	168	DDIT3	0.106802	DDIT3	*	CEBPG (directAnnotation).	ATF4; CEBPB; DDIT3; EP300; MYC (inferredBy_MotifSimilarity).	4	137	CEBPG;DDIT3;KIAA0232;PPP1R15B
10kb	TCF4_top5perTarget	cisbp__M1917	4.4	0.0929	169	TCF4	0.107438	TCF4	*	USF1 (directAnnotation).	ARNT; ARNT2; ASCL1; ATF3; BACH1; BHLHE40; BHLHE41; HAND1; HAND2; MAX; MITF; MXD1; MXD3; MXD4; MXI1; MYC; MYCN; MYF5; MYF6; MYOD1; MYOG; NFE2; NHLH1; SREBF1; SREBF2; TAL1; TAL2; TCF12; TCF3; TCF4; TFE3; TFEB; TFEC; TFF3; USF2 (inferredBy_MotifSimilarity). ARNTL; HELT (inferredBy_MotifSimilarity_n_Orthology).	5	455	ADORA1;COPS7A;GIT2;SLC23A2;SLC38A7
10kb	JDP2_top5perTarget	transfac_pro__M08920	4.39	0.0862	170	JDP2	0.108074	JDP2	*	JUNB (directAnnotation).	ATF3; BACH2; BATF; BCL3; FOS; FOSB; FOSL1; FOSL2; FOXM1; JDP2; JUN; JUND; MEF2A; MEF2C; MYC; NFE2; RCOR1; STAT3; TCF7L2; TRIM28 (inferredBy_MotifSimilarity).	4	161	DNAJC6;NOS3;PCSK6;TRPV1
10kb	JUN_top5perTarget	homer__NCTGGAATGC_TEAD	4.39	0.0808	171	JUN	0.108709	JUN	*		JUN; TEAD2; TEAD4 (inferredBy_MotifSimilarity).	4	297	CREB3;DENND1B;NCF2;NIPAL1
10kb	FOSL2_top5perTarget	cisbp__M0300	4.38	0.205	172	FOSL2	0.109345	FOSL2	*	ATF2 (inferredBy_Orthology).	ATF1; ATF3; ATF4; ATF5; ATF6; ATF6B; ATF7; BATF3; CREB1; CREB3; CREB3L4; CREB5; CREM; FOS; FOSB; FOSL1; FOSL2; JDP2; JUN; JUNB; JUND; RFX5; XBP1 (inferredBy_MotifSimilarity). CREB3L1; CREB3L2; CREBL2; NFIL3; NPDC1 (inferredBy_MotifSimilarity_n_Orthology).	5	188	ELFN2;NF1;RAD23A;USP8;YWHAZ
10kb	JDP2_top5perTarget	cisbp__M4506	4.38	0.0861	173	JDP2	0.109981	JDP2	*	JUND (directAnnotation).	ATF3; BACH2; BATF; EP300; FOS; FOSB; FOSL1; FOSL2; JDP2; JUN; JUNB; MEF2C; MYC; NFE2; SMARCC1; TCF7L2; TRIM28 (inferredBy_MotifSimilarity).	4	159	DNAJC6;F11R;NOS3;PCSK6
10kb	ZNF436_top5perTarget	transfac_pro__M06656	4.38	0.11	174	ZNF436	0.110617	ZNF436	**	ZNF436 (directAnnotation).	ZNF100 (inferredBy_MotifSimilarity).	6	685	CACNG4;GAPVD1;MAST4;PAFAH1B1;UBE2H;ZNF771
10kb	E2F1_top5perTarget	cisbp__M1856	4.37	0.101	175	E2F1	0.111252	E2F1	**	E2F1 (directAnnotation).	E2F4; E2F6 (inferredBy_MotifSimilarity). E2F3 (inferredBy_MotifSimilarity_n_Orthology).	14	2099	ASTN2;CEP55;E2F1;KCND2;MCM10;MCM3;MCM4;MCM6;MCM7;PRIM2;SEPHS1;SERBP1;UHRF2;WDR5
10kb	EMX1_top5perTarget	taipale_cyt_meth__PHOX2B_NYAATTAN_eDBD	4.37	0.145	176	EMX1	0.111888	EMX1	*	PHOX2B (directAnnotation).	BARHL1; BARHL2; BSX; DLX1; DLX3; DLX5; DLX6; EMX1; EN1; EN2; ESX1; EVX2; GBX1; GBX2; HOXA1; HOXA2; HOXA5; HOXB1; HOXB2; HOXB5; HOXD1; HOXD4; LHX1; LHX4; LHX6; MEOX1; MEOX2; MNX1; MSX1; MSX2; PRRX2; VAX1; VAX2 (inferredBy_MotifSimilarity). LHX5; NKX1-1; NKX1-2; VSX2 (inferredBy_MotifSimilarity_n_Orthology).	5	239	CIC;LYRM1;PITX1;SDC3;SLC12A5
10kb	FOSL2_top5perTarget	cisbp__M4557	4.37	0.205	177	FOSL2	0.112524	FOSL2	*	JUN (directAnnotation).	ATF1; ATF2; ATF3; ATF4; ATF6; ATF6B; ATF7; BATF3; CREB1; CREB3; CREB3L4; CREB5; FOS; FOSB; FOSL1; FOSL2; JDP2; JUNB; JUND; XBP1 (inferredBy_MotifSimilarity). CREB3L1; CREB3L2; CREBL2; CREM; NPDC1 (inferredBy_MotifSimilarity_n_Orthology).	4	95	ELFN2;NF1;RAD23A;USP8
10kb	HIF1A_top5perTarget	transfac_pro__M02012	4.37	0.0878	178	HIF1A	0.11316	HIF1A	**	HIF1A (directAnnotation).		4	72	CITED2;GSDMD;HOOK2;VAPA
10kb	NR2C1_top5perTarget	taipale__RXRG_DBD_RRGGTCATGACCYY	4.37	0.079	179	NR2C1	0.113795	NR2C1	*	RXRG (directAnnotation).	MECOM; NR2C1; NR2C2; PPARD; RARA; RARB; RARG; RXRA; RXRB; THRB (inferredBy_MotifSimilarity).	7	843	INPP5B;KCNE3;NR2C1;PAQR8;PI4KB;TOMM20;ZNF500
10kb	ZNF436_top5perTarget	transfac_pro__M06474	4.37	0.11	180	ZNF436	0.114431	ZNF436	**	ZNF436 (inferredBy_Orthology).	ZNF100 (inferredBy_MotifSimilarity).	6	691	CACNG4;GAPVD1;MAST4;PAFAH1B1;UBE2H;ZNF771
10kb	BRF1_top5perTarget	dbcorrdb__POLR2A__ENCSR000BHI_1__m1	4.36	0.0748	181	BRF1	0.115067	BRF1	*	POLR2A (directAnnotation).	BRF1; E2F1; EZH2; MXI1; MYC; NRF1; ZNF143 (inferredBy_MotifSimilarity).	4	445	NFYA;POLR1A;RASA1;SF3A2
10kb	FOXJ2_top5perTarget	taipale_cyt_meth__FOXC2_NWANRTAAACAN_eDBD	4.36	0.147	182	FOXJ2	0.115702	FOXJ2	*	FOXC2 (directAnnotation).	FOXD2; FOXE1; FOXG1; FOXJ2; FOXJ3; FOXL2; FOXQ1 (inferredBy_MotifSimilarity). FOXC1; FOXD1; FOXD3; FOXD4; FOXD4L1; FOXD4L3; FOXD4L4; FOXD4L5; FOXD4L6; FOXO3; FOXS1 (inferredBy_MotifSimilarity_n_Orthology).	5	164	ADPRHL1;ARID5B;EMP1;SIM1;SMOX
10kb	HOXA7_top5perTarget	flyfactorsurvey__Ems_Cell_FBgn0000576	4.36	0.13	183	HOXA7	0.116338	HOXA7	*	EMX1; EMX2 (inferredBy_Orthology).	GSX1; GSX2; LHX2; NKX6-2; PDX1 (inferredBy_MotifSimilarity). BSX; DBX1; DBX2; EN1; EN2; EVX1; EVX2; GBX1; GBX2; HOXA1; HOXA2; HOXA5; HOXA6; HOXA7; HOXB1; HOXB2; HOXB5; HOXB6; HOXB7; HOXC5; HOXC6; HOXD1; ISL1; ISL2; LHX3; LHX4; LHX6; LHX8; LHX9; LMX1A; LMX1B; MEOX1; MEOX2; NKX1-1; NKX1-2; NKX6-1; NKX6-3; NOTO; OTP; VSX2 (inferredBy_MotifSimilarity_n_Orthology).	5	158	DLX1;HOXA7;HOXC10;RALY;SHOX2
10kb	JDP2_top5perTarget	cisbp__M4565	4.36	0.0857	184	JDP2	0.116974	JDP2	*	FOSL2 (directAnnotation).	ATF3; BATF; EP300; FOS; FOSB; FOSL1; GATA2; JDP2; JUN; JUNB; JUND; MEF2C; MYC; NFE2; RCOR1; SMARCA4; SMARCC1; STAT3; TCF12; TCF7L2 (inferredBy_MotifSimilarity). MAFK (inferredBy_MotifSimilarity_n_Orthology).	4	243	DNAJC6;F11R;NOS3;PCSK6
10kb	CEBPB_top5perTarget	dbcorrdb__GABPA__ENCSR000BJK_1__m1	4.35	0.0812	185	CEBPB	0.11761	CEBPB	*	GABPA (directAnnotation).	BCLAF1; BRF1; CEBPB; CTCF; E2F6; EGR1; ELF1; ELF2; ELK1; ELK3; ELK4; ERF; ERG; ESRRA; ETS1; ETV1; ETV2; ETV3; ETV4; ETV5; ETV6; EZH2; FEV; FLI1; GABPB1; GTF2F1; HCFC1; HDAC2; KDM5B; MAX; MXI1; MYC; NELFE; NR2C2; PHF8; PML; POLR2A; RAD21; RBBP5; RELA; SIN3A; SMARCA4; SREBF1; SREBF2; TAF1; UBTF; XRCC4; ZMIZ1; ZNF143 (inferredBy_MotifSimilarity). ETS2; ETV3L; ETV7 (inferredBy_MotifSimilarity_n_Ortho…	4	404	GGA1;IER2;PCOLCE;XKR6
10kb	GATA2_top5perTarget	dbcorrdb__STAT5A__ENCSR000BRR_1__m2	4.35	0.119	186	GATA2	0.118245	GATA2	*	STAT5A (directAnnotation).	CCNT2; GATA1; GATA2; GATA3; GATA4; GATA5; JUN; NR2F2; PML; RCOR1; TBL1XR1 (inferredBy_MotifSimilarity).	3	226	GATA2;MED13L;NHSL1
10kb	DDIT3_top5perTarget	hocomoco__DDIT3_HUMAN.H11MO.0.D	4.34	0.0921	187	DDIT3	0.118881	DDIT3	**	DDIT3 (directAnnotation).	ATF4; CEBPG; EP300 (inferredBy_MotifSimilarity).	5	393	CEBPG;DDIT3;KIAA0232;PPP1R15B;TANK
10kb	IRF1_top5perTarget	taipale_cyt_meth__IRF8_NYGAAASYGAAASYN_FL	4.34	0.104	188	IRF1	0.119517	IRF1	*	IRF8 (directAnnotation).	IRF1; IRF2; IRF3; IRF4; IRF5; IRF7; IRF9 (inferredBy_MotifSimilarity).	5	217	CXCL10;IRF1;NLRC5;PSMB8;PSMB9
10kb	JDP2_top5perTarget	transfac_pro__M08923	4.34	0.0854	189	JDP2	0.120153	JDP2	*	JUNB (directAnnotation).	ATF3; BACH2; BATF; BCL3; FOS; FOSB; FOSL1; FOSL2; FOXM1; GATA2; JDP2; JUN; JUND; MEF2A; MEF2C; MYC; NFE2; RCOR1; STAT3; TCF7L2; TRIM28 (inferredBy_MotifSimilarity).	4	172	DNAJC6;NOS3;PCSK6;TRPV1
10kb	MAFG_top5perTarget	cisbp__M4681	4.34	0.12	190	MAFG	0.120788	MAFG	*	BACH1 (directAnnotation).	BACH2; JUN; MAF; MAFA; MAFB; MAFF; MAFG; MAFK; NFE2; NFE2L1; NFE2L2; NFE2L3 (inferredBy_MotifSimilarity).	4	316	DNAJA2;FXR2;MAFG;SLC16A6
10kb	NR2C1_top5perTarget	cisbp__M5801	4.34	0.0785	191	NR2C1	0.121424	NR2C1	*	RXRG (directAnnotation).	MECOM; NR2C1; NR2C2; PPARD; RARA; RARB; RARG; RXRA; RXRB; THRB (inferredBy_MotifSimilarity).	5	442	INPP5B;KCNE3;NR2C1;PI4KB;TOMM20
10kb	EMX1_top5perTarget	taipale_cyt_meth__VSX1_YTAATTAN_eDBD_meth_repr	4.33	0.144	192	EMX1	0.12206	EMX1	*	VSX1 (directAnnotation).	DLX5; DRGX; EMX1; EMX2; EN1; ESX1; GSX2; HOXB2; HOXD3; LHX4; LMX1A; PDX1; RAX; VAX2; VSX2 (inferredBy_MotifSimilarity). EVX1; EVX2; HOXA6; HOXA7; HOXB6; HOXB7; HOXC6 (inferredBy_MotifSimilarity_n_Orthology).	4	159	CIC;PITX1;SDC3;SLC12A5
10kb	MAFG_top5perTarget	transfac_pro__M03835	4.33	0.12	193	MAFG	0.122695	MAFG	*	NFE2L2 (directAnnotation).	BACH1; BACH2; FOSL1; MAF; MAFB; MAFF; MAFG; MAFK; NFE2; NFE2L1; NRF1 (inferredBy_MotifSimilarity).	3	59	DNAJA2;FXR2;MAFG
10kb	FOSL2_top5perTarget	factorbook__v-JUN	4.32	0.203	194	FOSL2	0.123331	FOSL2	*	JUN; JUNB; JUND (directAnnotation).	ATF1; ATF2; ATF3; ATF4; ATF6; ATF6B; ATF7; BATF3; CREB1; CREB3; CREB3L4; CREB5; FOS; FOSB; FOSL1; FOSL2; JDP2; XBP1 (inferredBy_MotifSimilarity). CREB3L1; CREB3L2; CREBL2; CREM; NPDC1 (inferredBy_MotifSimilarity_n_Orthology).	4	113	ELFN2;NF1;RAD23A;USP8
10kb	HIVEP1_top5perTarget	cisbp__M6544	4.32	0.101	195	HIVEP1	0.123967	HIVEP1	**	HIVEP1 (directAnnotation).	BCL3; NFKB1; RELA (inferredBy_MotifSimilarity).	3	223	CUL4B;HIVEP1;TNFRSF1A
10kb	HOXA7_top5perTarget	cisbp__M4788	4.32	0.13	196	HOXA7	0.124603	HOXA7	*	TLX1; TLX2; TLX3 (inferredBy_Orthology).	EN1; EN2; HOXA6; HOXA7; HOXB6; HOXB7; HOXC6; UNCX (inferredBy_MotifSimilarity_n_Orthology).	5	242	CCNF;DLX1;HOXA7;RALY;SHOX2
10kb	JDP2_top5perTarget	dbcorrdb__JUND__ENCSR000EGN_1__m1	4.32	0.0851	197	JDP2	0.125238	JDP2	*	JUND (directAnnotation).	ATF1; ATF3; BACH2; BATF; EP300; FOS; FOSB; FOSL1; FOSL2; JDP2; JUN; JUNB; MEF2A; MYC; RCOR1; SMARCC1; STAT3; TCF7L2 (inferredBy_MotifSimilarity).	4	225	CAMK2N2;F11R;NOS3;PCSK6
10kb	NFE2L2_top5perTarget	elemento__TGACGTCA	4.32	0.127	198	NFE2L2	0.125874	NFE2L2	*		ATF1; ATF2; ATF3; ATF4; ATF5; ATF6; ATF6B; ATF7; BACH2; BATF3; CREB1; CREB3; CREB3L4; CREB5; CREM; FOS; FOSB; FOSL1; FOSL2; JDP2; JUN; JUNB; JUND; XBP1 (inferredBy_MotifSimilarity). BACH1; CREB3L1; CREB3L2; CREBL2; NFE2; NFE2L1; NFE2L2; NFE2L3; NPDC1 (inferredBy_MotifSimilarity_n_Orthology).	5	280	AFF4;HECA;RHOQ;SMCHD1;TPM4
10kb	FOXD2_top5perTarget	cisbp__M6017	4.31	0.0874	199	FOXD2	0.12651	FOXD2	*	FOXJ3 (inferredBy_Orthology).	FOXD2; FOXG1; FOXJ2; FOXO1; FOXO4 (inferredBy_MotifSimilarity). FOXK1 (inferredBy_MotifSimilarity_n_Orthology).	4	244	AHCYL2;ATP2B1;ODF2L;STIM2
10kb	MAFG_top5perTarget	hocomoco__BACH2_HUMAN.H11MO.0.A	4.31	0.12	200	MAFG	0.127146	MAFG	*	BACH2 (directAnnotation).	BACH1; EP300; FOS; FOSB; FOSL1; FOSL2; JUN; JUNB; JUND; MAF; MAFB; MAFF; MAFG; MAFK; NFE2; NFE2L1; NFE2L2; NFE2L3; NRF1 (inferredBy_MotifSimilarity). ATF3 (inferredBy_MotifSimilarity_n_Orthology).	14	4920	BAMBI;CISD2;CTSO;DNAJA2;EXTL3;FXR2;GTDC1;MAFG;MLANA;PTEN;SLC16A6;TMEM33;UNC93B1;UPP1
10kb	HIF1A_top5perTarget	transfac_pro__M07384	4.3	0.0866	201	HIF1A	0.127781	HIF1A	**	HIF1A (directAnnotation).		4	91	CITED2;GSDMD;HOOK2;VAPA
10kb	IRF1_top5perTarget	taipale_cyt_meth__IRF5_NYGAAACCGAAACY_FL_meth	4.3	0.103	202	IRF1	0.128417	IRF1	*	IRF5 (directAnnotation).	IRF1; IRF2; IRF3; IRF4; IRF7; IRF8; IRF9 (inferredBy_MotifSimilarity).	5	215	CXCL10;IRF1;NLRC5;PSMB8;PSMB9
10kb	IRF2_top5perTarget	cisbp__M4635	4.3	0.112	203	IRF2	0.129053	IRF2	*	STAT2 (directAnnotation).	IRF1; IRF2; IRF3; IRF4; IRF5; IRF6; IRF7; IRF8; MTA3; STAT1 (inferredBy_MotifSimilarity).	6	292	IRF2;LMO4;PPFIBP1;RNF213;RNF24;SCARB2
10kb	JDP2_top5perTarget	swissregulon__sacCer__GCN4	4.3	0.0847	204	JDP2	0.129688	JDP2	*		ATF3; BACH1; BACH2; BATF; BCL3; FOS; FOSB; FOSL1; FOSL2; GATA2; JDP2; JUN; JUNB; JUND; MYC; NFATC1; NFE2; STAT3; TCF12; TCF7L2; TRIM28 (inferredBy_MotifSimilarity).	11	2590	DNAJC6;F11R;GNAL;NOS3;PACSIN2;PCSK6;PCSK7;PXN;SUCLG2;SUCNR1;TRPV1
10kb	NR2C1_top5perTarget	taipale_cyt_meth__RXRG_NRGGTCAYGACCYN_FL	4.3	0.078	205	NR2C1	0.130324	NR2C1	*	RXRG (directAnnotation).	NR2C1; NR2C2; NR5A2; PPARD; RARA; RARB; RARG; RXRA; RXRB; THRB (inferredBy_MotifSimilarity).	5	361	INPP5B;KCNE3;NR2C1;PI4KB;TOMM20
10kb	HOXA7_top5perTarget	flyfactorsurvey__Abd-A_FlyReg_FBgn0000014	4.29	0.129	206	HOXA7	0.13096	HOXA7	**	HOXA6; HOXA7; HOXB6; HOXB7; HOXC6 (inferredBy_Orthology).		5	173	DLX1;FBLN1;HOXA7;RALY;SHOX2
10kb	ONECUT2_top5perTarget	taipale_tf_pairs__ETV2_ONECUT2_RRTCRATNNNCGGAARYN_CAP_repr	4.29	0.159	207	ONECUT2	0.131596	ONECUT2	**	ETV2; ONECUT2 (directAnnotation).		6	596	ENC1;EPHB6;F13A1;MBNL3;ONECUT2;TIA1
10kb	FOSL2_top5perTarget	transfac_pro__M01862	4.28	0.201	208	FOSL2	0.132231	FOSL2	*	ATF2 (directAnnotation).	ATF1; ATF3; ATF4; ATF5; ATF6; ATF6B; ATF7; BATF3; CREB1; CREB5; CREM; FOS; FOSB; FOSL1; FOSL2; JDP2; JUN; JUNB; JUND; XBP1 (inferredBy_MotifSimilarity). CREB3L1; CREB3L2; NPDC1 (inferredBy_MotifSimilarity_n_Orthology).	5	309	ELFN2;GDNF;RAD23A;USP8;YWHAZ
10kb	HOXA7_top5perTarget	cisbp__M2005	4.28	0.129	209	HOXA7	0.132867	HOXA7	*		ISL2; PRRX2; SHOX (inferredBy_MotifSimilarity). ALX1; EN1; EN2; GBX1; GBX2; HOXA6; HOXA7; HOXB6; HOXB7; HOXC6; ISL1; NKX1-1; NKX1-2; NOBOX; PROP1 (inferredBy_MotifSimilarity_n_Orthology).	6	440	CCNF;DLX1;FBLN1;HOXA7;RALY;SHOX2
10kb	HOXA7_top5perTarget	taipale__NKX6-2_DBD_NYMATTAN	4.28	0.129	210	HOXA7	0.133503	HOXA7	*	NKX6-2 (directAnnotation).	ALX3; GSX1; GSX2; HESX1; HOXB5; LBX1; LBX2; LHX5; LMX1B; MNX1; NKX6-1; SHOX; VENTX (inferredBy_MotifSimilarity). BSX; DBX1; DBX2; EN1; EN2; HOXA1; HOXA3; HOXA5; HOXA6; HOXA7; HOXB1; HOXB6; HOXB7; HOXC5; HOXC6; HOXD1; LHX2; LHX9; MEOX1; MEOX2; NKX1-1; NKX1-2; NKX6-3; POU4F1; TLX1; TLX2; TLX3; VAX1; VAX2; VSX2 (inferredBy_MotifSimilarity_n_Orthology).	6	507	DLX1;FBLN1;HOXA7;HOXC10;RALY;SHOX2
10kb	JDP2_top5perTarget	transfac_pro__M08931	4.28	0.0844	211	JDP2	0.134139	JDP2	*	FOSL2 (directAnnotation).	ATF3; BACH2; BATF; BCL3; EP300; FOS; FOSB; FOSL1; FOXM1; GATA2; JDP2; JUN; JUNB; JUND; MEF2A; MEF2C; MYC; NFE2; RCOR1; STAT3; TCF12; TCF7L2; TRIM28 (inferredBy_MotifSimilarity).	4	181	DNAJC6;NOS3;PCSK6;TRPV1
10kb	MAFG_top5perTarget	cisbp__M6360	4.28	0.119	212	MAFG	0.134774	MAFG	*	NFE2L2 (directAnnotation).	BACH1; BACH2; FOSL1; MAF; MAFB; MAFF; MAFG; MAFK; NFE2; NFE2L1; NRF1 (inferredBy_MotifSimilarity). JUN (inferredBy_MotifSimilarity_n_Orthology).	4	309	FXR2;MAFG;SLC16A6;UPP1
10kb	PSMD12_top5perTarget	homer__ACVAGGAAGT_ELF5	4.27	0.0888	213	PSMD12	0.13541	PSMD12	*	ELF5 (directAnnotation).	EHF; ELF1; ELF2; ELF3; ELF4; ELK1; ELK3; ELK4; ERG; ETS1; ETS2; ETV4; ETV6; ETV7; FLI1; GABPA; GABPB1; PSMD12; SPI1; SPIB (inferredBy_MotifSimilarity).	13	3254	ABHD2;APC;CAPZA1;CDK12;E2F4;HDAC9;PAFAH1B2;PILRB;TSG101;VPS53;YPEL2;ZNF117;ZNF644
10kb	HOXA7_top5perTarget	cisbp__M1979	4.26	0.128	214	HOXA7	0.136046	HOXA7	*	TLX1; TLX2; TLX3 (inferredBy_Orthology).	NKX6-2 (inferredBy_MotifSimilarity). BSX; HOXA4; HOXA5; HOXA6; HOXA7; HOXB6; HOXB7; HOXC5; HOXC6; HOXC8; NKX1-1; NKX1-2 (inferredBy_MotifSimilarity_n_Orthology).	5	196	CCNF;DLX1;HOXA7;RALY;SHOX2
10kb	IRF1_top5perTarget	taipale_cyt_meth__IRF9_NYGAAASYGAAACYN_FL_meth	4.26	0.102	215	IRF1	0.136682	IRF1	*	IRF9 (directAnnotation).	IRF1; IRF2; IRF3; IRF4; IRF5; IRF6; IRF7; IRF8 (inferredBy_MotifSimilarity).	4	83	CXCL10;IRF1;NLRC5;PSMB9
10kb	JDP2_top5perTarget	cisbp__M2280	4.26	0.084	216	JDP2	0.137317	JDP2	*	FOSL2 (directAnnotation).	ATF3; BATF; EP300; FOS; FOSB; FOSL1; JUN; JUNB; JUND; MYC; NFE2; RCOR1; SMARCC1; TCF7L2 (inferredBy_MotifSimilarity). JDP2; MAFK (inferredBy_MotifSimilarity_n_Orthology).	4	209	DNAJC6;F11R;NOS3;PCSK6
10kb	JDP2_top5perTarget	cisbp__M4619	4.25	0.0838	217	JDP2	0.137953	JDP2	*	FOSL1 (directAnnotation).	ATF3; BATF; FOS; FOSB; FOSL2; JDP2; JUN; JUNB; JUND; MEF2C; MYC; RCOR1; SMARCC1; TCF7L2; TRIM28 (inferredBy_MotifSimilarity).	4	201	DNAJC6;F11R;NOS3;PCSK6
10kb	MAFG_top5perTarget	jaspar__MA0496.1	4.25	0.118	218	MAFG	0.138589	MAFG	*	MAFK (directAnnotation).	BACH1; BACH2; MAF; MAFA; MAFB; MAFF; MAFG; NFE2; NFE2L2; NRL (inferredBy_MotifSimilarity). CIC (inferredBy_MotifSimilarity_n_Orthology).	5	579	DNAJA2;FXR2;GTDC1;MAFG;TMEM33
10kb	NR2C1_top5perTarget	taipale_cyt_meth__RXRB_NRGGTCRTGACCYN_eDBD	4.25	0.0772	219	NR2C1	0.139224	NR2C1	*	RXRB (directAnnotation).	NR2C1; NR2C2; NR5A2; PPARD; RARA; RARB; RARG; RXRA; RXRG; THRB (inferredBy_MotifSimilarity).	5	500	INPP5B;NR2C1;PAQR8;PI4KB;TOMM20
10kb	ONECUT2_top5perTarget	taipale_tf_pairs__ETV2_ONECUT2_RCCGGAANNNNNATCGATN_CAP_repr	4.25	0.158	220	ONECUT2	0.13986	ONECUT2	**	ETV2; ONECUT2 (directAnnotation).		7	946	ENC1;EPHB6;KRCC1;MBNL1;MBNL3;ONECUT2;SIPA1
10kb	HOXA7_top5perTarget	taipale__Nkx6-1_DBD_NYMATTAN	4.24	0.127	221	HOXA7	0.140496	HOXA7	*	NKX6-1 (inferredBy_Orthology).	LHX5; MEOX2; MNX1; NKX6-2 (inferredBy_MotifSimilarity). DBX1; DBX2; DLX1; DLX4; DLX6; EN1; EN2; HOXA1; HOXA3; HOXA5; HOXA6; HOXA7; HOXB1; HOXB6; HOXB7; HOXC6; HOXC8; HOXD1; HOXD3; MEOX1; NKX6-3; VAX1; VAX2 (inferredBy_MotifSimilarity_n_Orthology).	6	424	DLX1;FBLN1;HOXA7;HOXC10;RALY;SHOX2
10kb	JDP2_top5perTarget	jaspar__MA0478.1	4.24	0.0838	222	JDP2	0.141132	JDP2	*	FOSL2 (directAnnotation).	ATF3; BATF; EP300; FOS; FOSB; FOSL1; JDP2; JUN; JUNB; JUND; MYC; RCOR1; SMARCC1; TCF7L2 (inferredBy_MotifSimilarity). MAFK (inferredBy_MotifSimilarity_n_Orthology).	4	243	DNAJC6;F11R;NOS3;PCSK6
10kb	SRF_top5perTarget	dbcorrdb__SP1__ENCSR000BHK_1__m1	4.24	0.108	223	SRF	0.141767	SRF	*	SP1 (directAnnotation).	CHD2; E2F4; FOS; FOXI1; IRF3; NFYA; NFYB; NFYC; PBX3; POLR2A; RFX5; SP2; SREBF1; SRF; ZNF274 (inferredBy_MotifSimilarity). PBX1; POLE3 (inferredBy_MotifSimilarity_n_Orthology).	4	231	OSBP;PGP;RAB33A;SRF
10kb	MAFG_top5perTarget	dbcorrdb__MAFK__ENCSR000ECK_1__m1	4.22	0.117	224	MAFG	0.142403	MAFG	*	MAFK (directAnnotation).	BACH1; BACH2; MAF; MAFA; MAFB; MAFF; MAFG; NFE2; NFE2L1; NFE2L2; NFE2L3; NRL (inferredBy_MotifSimilarity). CIC (inferredBy_MotifSimilarity_n_Orthology).	9	1572	CTSO;EXTL3;FXR2;GTDC1;MAFG;MID2;SLC16A6;SLC1A2;TMEM33
10kb	MAFG_top5perTarget	taipale_cyt_meth__MAFF_NYGCTGASTCAGCRN_eDBD_meth	4.22	0.117	225	MAFG	0.143039	MAFG	*	MAFF (directAnnotation).	BACH1; BACH2; MAF; MAFA; MAFB; MAFG; MAFK; NFE2 (inferredBy_MotifSimilarity).	5	564	CISD2;EXTL3;FXR2;MAFG;SLC16A6
10kb	DDIT3_top5perTarget	cisbp__M0314	4.21	0.0899	226	DDIT3	0.143675	DDIT3	*	CEBPB (inferredBy_Orthology).	ATF3; ATF4; CEBPA; CEBPD; CEBPE; CEBPG; DBP; EP300; HLF; MYC; NFIL3; PPARGC1A; TEF (inferredBy_MotifSimilarity). DDIT3 (inferredBy_MotifSimilarity_n_Orthology).	10	1658	ASCL2;CEBPG;CHIT1;DDIT3;ETV6;KIAA0232;MDM4;SIGLEC1;STAU1;YWHAG
10kb	HOXA7_top5perTarget	flyfactorsurvey__C15_Cell_FBgn0004863	4.21	0.127	227	HOXA7	0.14431	HOXA7	*	TLX1; TLX2; TLX3 (inferredBy_Orthology).	EN1; EN2; HOXA6; HOXA7; HOXB6; HOXB7; HOXC6; UNCX (inferredBy_MotifSimilarity_n_Orthology).	7	749	CCNF;CCNG1;DLX1;FBLN1;HOXA7;RALY;SHOX2
10kb	HOXA7_top5perTarget	jaspar__MA0196.1	4.21	0.127	228	HOXA7	0.144946	HOXA7	*		ISL2; PRRX2; SHOX (inferredBy_MotifSimilarity). ALX1; EN1; EN2; GBX1; GBX2; HOXA6; HOXA7; HOXB6; HOXB7; HOXC6; ISL1; NKX1-1; NKX1-2; NOBOX; PROP1 (inferredBy_MotifSimilarity_n_Orthology).	6	440	CCNF;DLX1;FBLN1;HOXA7;RALY;SHOX2
10kb	MAFK_top5perTarget	transfac_pro__M00821	4.21	0.103	229	MAFK	0.145582	MAFK	**	NFE2L2 (directAnnotation). MAFK (inferredBy_Orthology).	BACH1; BACH2; FOS; FOSB; FOSL1; FOSL2; JUN; JUNB; JUND; MAF; MAFB; MAFF; MAFG; NFE2; NFE2L1; NFE2L3 (inferredBy_MotifSimilarity).	4	323	GNA13;ITGB3;MAFK;PLEKHH1
10kb	HOXA7_top5perTarget	cisbp__M5046	4.2	0.126	230	HOXA7	0.146217	HOXA7	*	EN1; EN2 (inferredBy_Orthology).	ISX; LHX4; LMX1B; NKX6-2; PRRX1; PRRX2; RAX2; SHOX; SHOX2; UNCX (inferredBy_MotifSimilarity). ALX1; ALX4; ARX; DLX1; DLX4; DLX6; GBX1; GBX2; HOXA6; HOXA7; HOXB6; HOXB7; HOXC6; LBX2; LHX2; LHX9; MNX1; NKX1-1; NKX1-2; PROP1; VSX2 (inferredBy_MotifSimilarity_n_Orthology).	6	459	DLX1;FBLN1;HOXA7;HOXC10;RALY;SHOX2
10kb	JDP2_top5perTarget	dbcorrdb__FOS__ENCSR000DOP_1__m1	4.2	0.0831	231	JDP2	0.146853	JDP2	*	FOS (directAnnotation).	ARID3A; ATF3; BACH2; BATF; EP300; FOSB; FOSL1; FOSL2; GATA2; JDP2; JUN; JUNB; JUND; MAFK; MEF2A; MYC; SMARCC1; STAT3; TCF12 (inferredBy_MotifSimilarity).	4	233	F11R;NOS3;PCSK6;TRPV1
10kb	HOXA5_top5perTarget	jaspar__MA0923.1	4.19	0.0837	232	HOXA5	0.147489	HOXA5	*		ALX3; ARX; EMX1; EMX2; EN1; ESX1; GBX1; GBX2; GSX2; HESX1; HOXA1; HOXA3; HOXB2; HOXB3; HOXB5; HOXB7; HOXD1; ISX; LBX1; LBX2; LHX2; LHX4; LHX5; LHX6; LHX8; LHX9; MNX1; MSX1; MSX2; NKX6-1; NKX6-2; NOBOX; NOTO; PAX4; PDX1; PHOX2A; PRRX1; PRRX2; RAX; RAX2; SHOX; SHOX2; UNCX; VAX2; VENTX; VSX1; VSX2; ZFHX2 (inferredBy_MotifSimilarity). ALX1; DRGX; EN2; EVX1; EVX2; HOXA2; HOXA5; HOXA6; HOXA7; HOXB1; HO…	3	274	DGKA;HOXA5;SCNN1A
10kb	JDP2_top5perTarget	cisbp__M0344	4.19	0.0829	233	JDP2	0.148125	JDP2	*		ATF3; BACH1; BATF; BCL3; EP300; FOS; FOSB; FOSL1; FOSL2; JDP2; JUN; JUNB; JUND; MYC; NFATC1; NFE2; RCOR1; STAT3; TCF12 (inferredBy_MotifSimilarity).	4	224	DNAJC6;NOS3;PCSK6;TRPV1
10kb	MAFG_top5perTarget	dbcorrdb__BACH1__ENCSR000EBQ_1__m1	4.19	0.117	234	MAFG	0.14876	MAFG	*	BACH1 (directAnnotation).	BACH2; FOS; FOSB; FOSL1; FOSL2; JUN; JUNB; JUND; MAF; MAFB; MAFF; MAFG; MAFK; NFE2; NFE2L1; NFE2L2; NRF1 (inferredBy_MotifSimilarity). MAFA (inferredBy_MotifSimilarity_n_Orthology).	4	247	DNAJA2;FXR2;MAFG;SLC16A6
10kb	CBFB_top5perTarget	hocomoco__RUNX1_MOUSE.H11MO.0.A	4.18	0.101	235	CBFB	0.149396	CBFB	*		CBFB; CEBPB; IKZF1; MTA3; RUNX1; RUNX2; RUNX3; TBL1XR1 (inferredBy_MotifSimilarity).	4	618	BLCAP;KIAA0753;MED12;ZNF618
10kb	HOXA7_top5perTarget	taipale__MNX1_DBD_NNYAATTANN	4.18	0.126	236	HOXA7	0.150032	HOXA7	*	MNX1 (directAnnotation).	LHX5; NKX6-1; NKX6-2 (inferredBy_MotifSimilarity). DBX1; DBX2; DRGX; EMX1; EMX2; EN1; EN2; GBX1; GBX2; GSX2; HOXA1; HOXA2; HOXA3; HOXA5; HOXA6; HOXA7; HOXB1; HOXB5; HOXB6; HOXB7; HOXC6; HOXD1; HOXD3; LHX2; LHX9; LMX1A; LMX1B; MEOX1; NKX1-1; NKX1-2; PROP1; TLX1; TLX2; TLX3; UNCX; VAX1; VAX2; VSX2 (inferredBy_MotifSimilarity_n_Orthology).	6	367	CDC6;DLX1;FBLN1;HOXA7;RALY;SHOX2
10kb	JDP2_top5perTarget	transfac_pro__M08942	4.18	0.0827	237	JDP2	0.150668	JDP2	*	JUN (directAnnotation).	ATF3; BACH2; BCL3; EP300; FOS; FOSB; FOSL1; FOSL2; GATA2; JDP2; JUNB; JUND; MEF2A; MYC; NFE2; RCOR1; STAT3; TCF12; TCF7L2; TRIM28 (inferredBy_MotifSimilarity). BATF (inferredBy_MotifSimilarity_n_Orthology).	4	221	DNAJC6;NOS3;PCSK6;TRPV1
10kb	SREBF1_top5perTarget	taipale_cyt_meth__SREBF2_ATCACMCCAY_eDBD_meth	4.18	0.104	238	SREBF1	0.151303	SREBF1	*	SREBF2 (directAnnotation).	SREBF1 (inferredBy_MotifSimilarity).	4	73	APBB1;DYNC1LI1;RARA;USP12
10kb	CBFB_top5perTarget	homer__NWAACCACADNN_RUNX2	4.17	0.101	239	CBFB	0.151939	CBFB	*	RUNX2 (directAnnotation).	BCL11A; CBFB; CEBPB; IKZF1; MTA3; NFATC1; RUNX1; RUNX3; TBL1XR1 (inferredBy_MotifSimilarity).	3	202	BLCAP;KIAA0753;ZNF618
10kb	FOXD2_top5perTarget	taipale__Foxj3_DBD_RTAAACATMAACA	4.17	0.0849	240	FOXD2	0.152575	FOXD2	*	FOXJ3 (inferredBy_Orthology).	FOXD2; FOXG1; FOXJ2; FOXO1; FOXO4 (inferredBy_MotifSimilarity). FOXK1 (inferredBy_MotifSimilarity_n_Orthology).	4	278	AHCYL2;ATP2B1;ODF2L;STIM2
10kb	DDIT3_top5perTarget	hocomoco__ATF4_MOUSE.H11MO.0.A	4.16	0.0891	241	DDIT3	0.15321	DDIT3	*	ATF4 (inferredBy_Orthology).	CEBPB; CEBPG; DDIT3; EP300 (inferredBy_MotifSimilarity).	10	1818	ARF1;CEBPG;DDIT3;ETV6;KIAA0232;MDM4;PPP1R15B;STAU1;TANK;USP32
10kb	FOXJ2_top5perTarget	transfac_pro__M00791	4.16	0.142	242	FOXJ2	0.153846	FOXJ2	*	FOXA1; FOXA2; FOXA3 (directAnnotation).	EP300; FOXJ2; GATA3; HDAC2; MBD4; NFIC; TCF12 (inferredBy_MotifSimilarity).	8	506	ADPRHL1;ARID5B;EMP1;FOXJ2;NTRK3;RORB;SIM1;SMOX
10kb	HOXA7_top5perTarget	taipale__NKX6-1_full_NYMATTAN	4.16	0.125	243	HOXA7	0.154482	HOXA7	*	NKX6-1 (directAnnotation).	GSX2; HOXB3; HOXB5; LHX5; MEOX2; MNX1; NKX6-2 (inferredBy_MotifSimilarity). BSX; DBX1; DBX2; EMX1; EMX2; EN1; EN2; HOXA1; HOXA3; HOXA5; HOXA6; HOXA7; HOXB1; HOXB6; HOXB7; HOXC6; HOXC8; HOXD1; HOXD3; LHX2; LHX9; MEOX1; NKX6-3; VAX1; VAX2 (inferredBy_MotifSimilarity_n_Orthology).	6	518	DLX1;FBLN1;HOXA7;HOXC10;RALY;SHOX2
10kb	MAFG_top5perTarget	dbcorrdb__NFE2__ENCSR000FAF_1__m2	4.16	0.116	244	MAFG	0.155118	MAFG	*	NFE2 (directAnnotation).	BACH1; BACH2; MAF; MAFB; MAFG; MAFK; NFE2L1; NFE2L2; NRF1 (inferredBy_MotifSimilarity). MAFF (inferredBy_MotifSimilarity_n_Orthology).	5	578	DNAJA2;EXTL3;FXR2;MAFG;UPP1
10kb	MAFG_top5perTarget	transfac_pro__M07610	4.16	0.116	245	MAFG	0.155753	MAFG	*	NFE2L2 (directAnnotation).	BACH1; BACH2; FOSL1; MAF; MAFB; MAFF; MAFG; MAFK; NFE2; NFE2L1; NRF1 (inferredBy_MotifSimilarity). MAFA (inferredBy_MotifSimilarity_n_Orthology).	4	323	FXR2;MAFG;SLC16A6;UPP1
10kb	CBFB_top5perTarget	jaspar__MA0002.2	4.15	0.1	246	CBFB	0.156389	CBFB	*	RUNX1 (directAnnotation).	CBFB; CEBPB; IKZF1; MTA3; RUNX2; RUNX3; TBL1XR1 (inferredBy_MotifSimilarity).	3	173	BLCAP;KIAA0753;MED12
10kb	HOXA5_top5perTarget	cisbp__M1143	4.15	0.083	247	HOXA5	0.157025	HOXA5	*		ALX3; ARX; EMX1; EMX2; EN1; ESX1; GBX1; GBX2; GSX2; HESX1; HOXA1; HOXA3; HOXB2; HOXB3; HOXB5; HOXB7; HOXD1; ISX; LBX1; LBX2; LHX2; LHX4; LHX5; LHX6; LHX8; LHX9; MEOX1; MNX1; MSX1; MSX2; NKX6-1; NKX6-2; NOBOX; NOTO; PAX4; PDX1; PRRX1; PRRX2; RAX; RAX2; SHOX; SHOX2; VAX1; VENTX; VSX1; VSX2; ZFHX2 (inferredBy_MotifSimilarity). ALX1; DRGX; EN2; EVX1; EVX2; HOXA2; HOXA5; HOXA6; HOXA7; HOXB1; HOXB6; HO…	3	288	DGKA;HOXA5;SCNN1A
10kb	JDP2_top5perTarget	factorbook__AP1	4.15	0.0823	248	JDP2	0.157661	JDP2	*	BATF; FOS; FOSL1; FOSL2; JUN; JUNB; JUND (directAnnotation).	ATF3; BACH2; EP300; FOSB; GATA2; JDP2; MEF2C; MYC; RCOR1; SMARCA4; SMARCC1; STAT3; TCF7L2 (inferredBy_MotifSimilarity).	4	177	DNAJC6;F11R;NOS3;PCSK6
10kb	MAFG_top5perTarget	cisbp__M2295	4.15	0.116	249	MAFG	0.158296	MAFG	*	MAFF (directAnnotation).	BACH1; BACH2; FOS; MAF; MAFA; MAFB; MAFG; MAFK; NFE2; NRL (inferredBy_MotifSimilarity). CIC (inferredBy_MotifSimilarity_n_Orthology).	3	75	FXR2;MAFG;TMEM33
10kb	RBBP5_top5perTarget	transfac_pro__M05202	4.15	0.0948	250	RBBP5	0.158932	RBBP5	*		HCFC1; POLR2A; RBBP5 (inferredBy_MotifSimilarity).	3	451	CERCAM;CPAMD8;MSL2
10kb	CBFB_top5perTarget	transfac_pro__M02084	4.14	0.1	251	CBFB	0.159568	CBFB	*	RUNX1 (directAnnotation).	CBFB (inferredBy_MotifSimilarity).	3	184	BLCAP;RFFL;ZNF618
10kb	DDIT3_top5perTarget	hocomoco__ATF4_HUMAN.H11MO.0.A	4.14	0.0888	252	DDIT3	0.160203	DDIT3	*	ATF4 (directAnnotation).	CEBPB; CEBPG; DDIT3; EP300 (inferredBy_MotifSimilarity).	5	509	CEBPG;DDIT3;KIAA0232;MDM4;PPP1R15B
10kb	FOSL2_top5perTarget	transfac_pro__M08935	4.14	0.196	253	FOSL2	0.160839	FOSL2	*	JUND (directAnnotation).	ATF1; ATF2; ATF3; ATF4; ATF6; ATF6B; ATF7; BATF3; CREB1; CREB3; CREB3L4; CREB5; FOS; FOSB; FOSL1; FOSL2; JDP2; JUN; JUNB; XBP1 (inferredBy_MotifSimilarity). CREB3L1; CREB3L2; CREBL2; CREM; NPDC1 (inferredBy_MotifSimilarity_n_Orthology).	5	422	ELFN2;NF1;RAD23A;USP8;YWHAZ
10kb	HOXA7_top5perTarget	cisbp__M5635	4.14	0.125	254	HOXA7	0.161475	HOXA7	*	MNX1 (directAnnotation).	LHX5; NKX6-1; NKX6-2; PRRX2 (inferredBy_MotifSimilarity). DBX1; DBX2; DRGX; EMX1; EMX2; EN1; EN2; GBX1; GBX2; GSX2; HOXA1; HOXA2; HOXA3; HOXA5; HOXA6; HOXA7; HOXB1; HOXB5; HOXB6; HOXB7; HOXC6; HOXD1; HOXD3; LHX2; LHX9; LMX1A; LMX1B; MEOX1; NKX1-1; NKX1-2; PROP1; TLX1; TLX2; TLX3; UNCX; VAX1; VAX2; VSX2 (inferredBy_MotifSimilarity_n_Orthology).	6	383	CDC6;DLX1;FBLN1;HOXA7;RALY;SHOX2
10kb	HOXA7_top5perTarget	flyfactorsurvey__inv_SOLEXA_5_FBgn0001269	4.14	0.125	255	HOXA7	0.162111	HOXA7	*	EN1; EN2 (inferredBy_Orthology).	ISX; LHX4; LMX1B; NKX6-2; PRRX1; PRRX2; RAX2; SHOX; SHOX2; UNCX (inferredBy_MotifSimilarity). ALX1; ALX4; ARX; DLX1; DLX4; DLX6; GBX1; GBX2; HOXA6; HOXA7; HOXB6; HOXB7; HOXC6; LBX2; LHX2; LHX9; MNX1; NKX1-1; NKX1-2; PROP1; VSX2 (inferredBy_MotifSimilarity_n_Orthology).	6	479	DLX1;FBLN1;HOXA7;HOXC10;RALY;SHOX2
10kb	NR2C1_top5perTarget	taipale_cyt_meth__THRB_NRRGGTCRTGACCYYN_eDBD	4.14	0.0755	256	NR2C1	0.162746	NR2C1	*	THRB (directAnnotation).	NR2C1; NR2C2; NR2F6; PPARD; RARA; RARB; RARG; RXRA; RXRB; RXRG; ZNF71 (inferredBy_MotifSimilarity).	5	441	INPP5B;NR2C1;PAQR8;PI4KB;TOMM20
10kb	GABPA_top5perTarget	tfdimers__MD00221	4.13	0.0923	257	GABPA	0.163382	GABPA	**	FOXG1; FOXO1; GABPA (directAnnotation).		4	362	CAPZA1;CCDC88A;LYZ;SNX13
10kb	HIF1A_top5perTarget	transfac_pro__M07043	4.13	0.0839	258	HIF1A	0.164018	HIF1A	**	HIF1A (directAnnotation).		4	218	CITED2;GSDMD;HOOK2;VAPA
10kb	HOXA7_top5perTarget	cisbp__M4827	4.13	0.125	259	HOXA7	0.164654	HOXA7	*		ALX3; MIXL1; PRRX2 (inferredBy_MotifSimilarity). EN1; EN2; GBX1; GBX2; HOXA6; HOXA7; HOXB6; HOXB7; HOXC6; NKX1-1; NKX1-2; PROP1; TLX1; TLX2; TLX3 (inferredBy_MotifSimilarity_n_Orthology).	8	1254	ALDH4A1;CDC6;DLX1;FBLN1;HOXA7;MCOLN3;RALY;SHOX2
10kb	JDP2_top5perTarget	swissregulon__hs__BACH2.p2	4.13	0.082	260	JDP2	0.165289	JDP2	*	BACH2 (directAnnotation).	ATF3; BACH1; BATF; FOS; FOSB; FOSL1; FOSL2; JDP2; JUN; JUNB; JUND; MYC; NFE2; RCOR1; SMARCB1; SMARCC1; TCF7L2 (inferredBy_MotifSimilarity). MAFK (inferredBy_MotifSimilarity_n_Orthology).	4	254	DNAJC6;F11R;NOS3;PCSK6
10kb	NR2C2_top5perTarget	transfac_pro__M01728	4.13	0.105	261	NR2C2	0.165925	NR2C2	*	NR2F6 (directAnnotation).	HNF4A; HNF4G; NR1H2; NR2C2; NR2E3; NR2F1; NR2F2; PPARA; PPARD; PPARG; RXRA; RXRB; RXRG; THRB (inferredBy_MotifSimilarity). NR1H3 (inferredBy_MotifSimilarity_n_Orthology).	4	308	EVX1;HAS3;MMP19;NR2C2
10kb	FOXK1_top5perTarget	transfac_pro__M01533	4.12	0.0697	262	FOXK1	0.166561	FOXK1	*	FOXP1; FOXP2; FOXP3; FOXP4 (inferredBy_Orthology).	FOXA1; FOXC2; FOXD2; FOXI1; FOXK1; FOXO1; FOXO4 (inferredBy_MotifSimilarity). FOXA2; FOXC1; FOXF1; FOXF2; FOXG1; FOXJ1; FOXJ2; FOXJ3; FOXL1; FOXL2; FOXN2; FOXN3; FOXO3 (inferredBy_MotifSimilarity_n_Orthology).	6	1965	ARHGAP42;DUSP7;NUP214;RBM15B;SNAP91;ZNF385D
10kb	JDP2_top5perTarget	cisbp__M5050	4.12	0.0818	263	JDP2	0.167196	JDP2	*	JUN; JUNB; JUND (inferredBy_Orthology).	ATF3; BACH2; EP300; FOS; FOSB; FOSL1; FOSL2; JDP2; MEF2C; MYC; NFE2; RCOR1; TCF7L2; TRIM28 (inferredBy_MotifSimilarity). BATF (inferredBy_MotifSimilarity_n_Orthology).	5	361	DNAJC6;F11R;NOS3;PCSK6;TRPV1
10kb	JDP2_top5perTarget	dbcorrdb__JUN__ENCSR000EFA_1__m1	4.12	0.0818	264	JDP2	0.167832	JDP2	*	JUN (directAnnotation).	ARID3A; ATF2; ATF3; BATF; EP300; FOS; FOSB; FOSL1; FOSL2; GATA2; JDP2; JUNB; JUND; MEF2A; MYC; STAT3; TCF12 (inferredBy_MotifSimilarity).	4	225	F11R;NOS3;PCSK6;TRPV1
10kb	POLR2A_top5perTarget	dbcorrdb__POLR2AphosphoS5__ENCSR000BIL_1__m1	4.12	0.107	265	POLR2A	0.168468	POLR2A	*		POLR2A (inferredBy_MotifSimilarity).	3	167	GNB2;POLR2A;SENP8
10kb	JDP2_top5perTarget	transfac_pro__M08936	4.11	0.0816	266	JDP2	0.169104	JDP2	*	FOSB (directAnnotation).	ATF3; BACH2; BCL3; EP300; FOS; FOSL1; FOSL2; GATA2; JDP2; JUN; JUNB; JUND; MEF2A; MYC; RCOR1; STAT3; TCF12; TCF7L2; TRIM28 (inferredBy_MotifSimilarity). BATF (inferredBy_MotifSimilarity_n_Orthology).	4	215	DNAJC6;NOS3;PCSK6;TRPV1
10kb	MAFG_top5perTarget	homer__TGCTGAGTCA_Bach2	4.11	0.115	267	MAFG	0.169739	MAFG	*	BACH2 (directAnnotation).	BACH1; FOS; FOSB; FOSL1; JUN; JUNB; JUND; MAF; MAFA; MAFB; MAFF; MAFG; MAFK; NFE2; NFE2L1; NFE2L2; NFE2L3 (inferredBy_MotifSimilarity).	4	353	DNAJA2;FXR2;MAFG;SLC16A6
10kb	NFYA_top5perTarget	dbcorrdb__NFYA__ENCSR000DNS_1__m1	4.11	0.111	268	NFYA	0.170375	NFYA	**	NFYA (directAnnotation).	CHD2; E2F4; FOS; FOXI1; IRF3; NFYB; NFYC; PBX3; POLR2A; RFX5; SP1; SP2; SREBF1; SRF (inferredBy_MotifSimilarity). PBX1; POLE3; POLE4 (inferredBy_MotifSimilarity_n_Orthology).	3	241	AIFM1;NFYA;SH2D3C
10kb	HOXA7_top5perTarget	jaspar__MA0170.1	4.1	0.124	269	HOXA7	0.171011	HOXA7	*		NKX6-2 (inferredBy_MotifSimilarity). BSX; HOXA4; HOXA5; HOXA6; HOXA7; HOXB6; HOXB7; HOXC5; HOXC6; HOXC8; NKX1-1; NKX1-2; TLX1; TLX2; TLX3 (inferredBy_MotifSimilarity_n_Orthology).	8	1246	CCNF;CCNG1;DLX1;FBLN1;HOXA7;HOXC10;RALY;SHOX2
10kb	MAFG_top5perTarget	hocomoco__NF2L2_MOUSE.H11MO.0.A	4.1	0.115	270	MAFG	0.171647	MAFG	*	NFE2L2 (inferredBy_Orthology).	ARID3A; BACH1; BACH2; FOSL2; MAF; MAFB; MAFF; MAFG; MAFK; NFE2; NFE2L1; NFE2L3 (inferredBy_MotifSimilarity). JUN (inferredBy_MotifSimilarity_n_Orthology).	10	2390	CISD2;CTSO;DNAJA2;EXTL3;FXR2;GTDC1;MAFG;SLC16A6;TMEM33;UPP1
10kb	CEBPB_top5perTarget	cisbp__M5988	4.09	0.0772	271	CEBPB	0.172282	CEBPB	*	ATF4 (inferredBy_Orthology).	CEBPB; CEBPG; EP300; JUN (inferredBy_MotifSimilarity). DDIT3 (inferredBy_MotifSimilarity_n_Orthology).	9	2501	ARL4C;CEBPB;GDF15;INHBE;LONP1;LTBP1;PARD6B;PRPS2;RAB11FIP4
10kb	DDIT3_top5perTarget	hocomoco__CEBPG_MOUSE.H11MO.0.B	4.09	0.0879	272	DDIT3	0.172918	DDIT3	*	CEBPG (inferredBy_Orthology).	ATF4; CEBPB; DDIT3; EP300; MYC (inferredBy_MotifSimilarity).	4	174	CEBPG;DDIT3;KIAA0232;PPP1R15B
10kb	DDIT3_top5perTarget	taipale__ATF4_DBD_NNATGAYGCAATN	4.09	0.088	273	DDIT3	0.173554	DDIT3	*	ATF4 (directAnnotation).	ATF3; BATF; CEBPB; CEBPG; EP300; JUN (inferredBy_MotifSimilarity). DDIT3 (inferredBy_MotifSimilarity_n_Orthology).	4	179	CEBPG;DDIT3;KIAA0232;PPP1R15B
10kb	DDIT3_top5perTarget	dbcorrdb__EP300__ENCSR000EDV_1__m3	4.08	0.0877	274	DDIT3	0.174189	DDIT3	*	EP300 (directAnnotation).	CEBPA; CEBPB; CEBPD; CEBPE; CEBPG; DBP; DDIT3; MYC; STAT3 (inferredBy_MotifSimilarity). HLF; TEF (inferredBy_MotifSimilarity_n_Orthology).	14	2905	ARF1;ASCL2;CEBPG;CHIT1;DDIT3;ETV6;KIAA0232;MDM4;PCDH11Y;PCDH17;SIGLEC1;STAU1;USP32;YWHAG
10kb	HOXA7_top5perTarget	taipale__NKX6-2_full_NYMATTAN	4.08	0.124	275	HOXA7	0.174825	HOXA7	*	NKX6-2 (directAnnotation).	ALX3; GSX1; GSX2; HESX1; HOXB5; LBX1; LBX2; LHX5; LMX1B; MNX1; NKX6-1; SHOX; VENTX (inferredBy_MotifSimilarity). BSX; DBX1; DBX2; DLX1; DLX4; DLX6; EN1; EN2; HOXA1; HOXA3; HOXA5; HOXA6; HOXA7; HOXB1; HOXB6; HOXB7; HOXC5; HOXC6; HOXD1; LHX2; LHX9; NKX1-1; NKX1-2; NKX6-3; POU4F1; TLX1; TLX2; TLX3; UNCX; VAX1; VAX2; VSX2 (inferredBy_MotifSimilarity_n_Orthology).	4	128	DLX1;HOXA7;RALY;SHOX2
10kb	HOXA7_top5perTarget	taipale_cyt_meth__HOXB8_NYAATTAN_eDBD_meth	4.08	0.124	276	HOXA7	0.175461	HOXA7	*	HOXB8 (directAnnotation).	HOXA7; HOXA9; HOXB5; HOXB6; HOXB7; HOXD4; HOXD8 (inferredBy_MotifSimilarity). HOXA5; HOXA6; HOXC5; HOXC6; HOXC8 (inferredBy_MotifSimilarity_n_Orthology).	5	256	DLX1;FBLN1;HOXA7;RALY;SHOX2
10kb	JDP2_top5perTarget	scertf__spivak.GCN4	4.08	0.0811	277	JDP2	0.176097	JDP2	*		ATF3; BACH1; BACH2; BATF; BCL3; FOS; FOSB; FOSL1; FOSL2; GATA2; JDP2; JUN; JUNB; JUND; MEF2C; MYC; NFATC1; NFE2; STAT3; TCF12; TCF7L2; TRIM28 (inferredBy_MotifSimilarity).	5	582	DNAJC6;F11R;NOS3;PCSK6;TRPV1
10kb	SMARCC1_top5perTarget	jaspar__MA0591.1	4.08	0.0694	278	SMARCC1	0.176732	SMARCC1	*	MAFK (inferredBy_Orthology).	BACH1; BACH2; FOS; FOSB; FOSL1; FOSL2; JUN; JUNB; JUND; MAF; MAFB; MAFF; MAFG; MEF2A; NFE2; NFE2L1; NFE2L2; NFE2L3; SMARCC1 (inferredBy_MotifSimilarity).	2	121	GAPDH;MOB2
10kb	FOXM1_top5perTarget	hdpi__FOXM1	4.07	0.0638	279	FOXM1	0.177368	FOXM1	**	FOXM1 (directAnnotation).		3	300	COL3A1;CTTNBP2;PATZ1
10kb	GATA2_top5perTarget	dbcorrdb__TBL1XR1__ENCSR000EGB_1__m1	4.07	0.112	280	GATA2	0.178004	GATA2	*	TBL1XR1 (directAnnotation).	ARID3A; BCL3; CCNT2; EP300; GATA1; GATA2; GATA3; GATA4; GATA5; GATA6; HDAC2; HMGN3; JUN; NR2F2; PML; POLR2A; RCOR1; SIRT6; SMARCA4; SMARCB1; STAT5A; TAL1; TEAD4 (inferredBy_MotifSimilarity).	4	499	GATA2;MED13L;NHSL1;TACC1
10kb	POLR2A_top5perTarget	dbcorrdb__POLR2AphosphoS5__ENCSR000BIC_1__m2	4.07	0.105	281	POLR2A	0.17864	POLR2A	*		NRF1; POLR2A; SIX5 (inferredBy_MotifSimilarity).	4	536	CLCN3;GNB2;POLR2A;SENP8
10kb	DDIT3_top5perTarget	homer__MTGATGCAAT_Atf4	4.06	0.0874	282	DDIT3	0.179275	DDIT3	*	ATF4 (inferredBy_Orthology).	CEBPG; DDIT3; EP300 (inferredBy_MotifSimilarity). CEBPB (inferredBy_MotifSimilarity_n_Orthology).	15	3656	ARF1;CCDC88C;CEBPG;DDIT3;ETV6;KIAA0232;MDM4;PCDH11Y;PCDH17;PPP1R15B;SIGLEC1;STAU1;TANK;USP32;YWHAG
10kb	FOSL2_top5perTarget	cisbp__M0361	4.06	0.193	283	FOSL2	0.179911	FOSL2	*		ATF1; ATF2; ATF3; ATF4; ATF6; ATF6B; ATF7; BATF3; CREB1; CREB5; CREM; FOS; FOSB; FOSL1; FOSL2; HLF; JDP2; JUN; JUNB; JUND; NFIL3; TEF; XBP1 (inferredBy_MotifSimilarity). BACH1; BACH2; CEBPA; CREB3L1; CREB3L2; CREBL2; DBP; NFE2; NFE2L1; NFE2L2; NFE2L3; NPDC1 (inferredBy_MotifSimilarity_n_Orthology).	7	692	ELFN2;FOSL2;GDNF;NF1;NFIX;RAD23A;YWHAZ
10kb	HOXA10_top5perTarget	tfdimers__MD00580	4.06	0.0846	284	HOXA10	0.180547	HOXA10	**	CRX; HOXA10 (directAnnotation).		3	211	HOXA10;NUCB2;PPP3CA
10kb	MAFG_top5perTarget	cisbp__M6334	4.06	0.114	285	MAFG	0.181182	MAFG	*	MAFK (directAnnotation).	BACH1; BACH2; JUN; MAF; MAFA; MAFB; MAFF; MAFG; NFE2; NFE2L1; NFE2L2; NFE2L3 (inferredBy_MotifSimilarity).	6	932	DNAJA2;FXR2;GTDC1;MAFG;SLC16A6;TMEM33
10kb	MYC_top5perTarget	dbcorrdb__RBBP5__ENCSR000AQI_1__m1	4.06	0.152	286	MYC	0.181818	MYC	*	RBBP5 (directAnnotation).	BCLAF1; E2F6; ELF1; ELK1; ELK4; ETS1; EZH2; GABPA; HCFC1; KDM5A; KDM5B; MXI1; MYC; PHF8; PML; POLR2A; SIN3A; TAF1; YY1; ZMIZ1 (inferredBy_MotifSimilarity).	4	127	GTF2H2;HEXIM2;KLF9;TIMM23
10kb	RUNX1_top5perTarget	dbcorrdb__STAT5A__ENCSR000BQZ_1__m2	4.06	0.0709	287	RUNX1	0.182454	RUNX1	*	STAT5A (directAnnotation).	BCL11A; CEBPB; EP300; FOXM1; MTA3; NFATC1; NFIC; RUNX1; RUNX3 (inferredBy_MotifSimilarity).	3	219	ARHGEF18;BPTF;RUNX1
10kb	ETV6_top5perTarget	hocomoco__ELK4_MOUSE.H11MO.0.B	4.05	0.102	288	ETV6	0.18309	ETV6	*	ELK4 (inferredBy_Orthology).	BCLAF1; ELF1; ELF2; ELF4; ELF5; ELK1; ELK3; ERF; ERG; ETS1; ETS2; ETV1; ETV2; ETV3; ETV4; ETV5; FEV; FLI1; GABPA; GABPB1; HCFC1; NR2C2; PHF8; PML; POLR2A; SIN3A; SRF; TAF1 (inferredBy_MotifSimilarity). ETV3L; ETV6; ETV7 (inferredBy_MotifSimilarity_n_Orthology).	5	416	FMNL1;LIMS1;MLLT6;NIPBL;PIK3R5
10kb	HOXA7_top5perTarget	transfac_pro__M07801	4.05	0.123	289	HOXA7	0.183725	HOXA7	*	NKX6-1; NKX6-2; NKX6-3 (inferredBy_Orthology).	BSX; HOXA5; HOXA6; HOXA7; HOXB7; HOXC8; HOXD3; MEOX1 (inferredBy_MotifSimilarity_n_Orthology).	6	479	DLX1;FBLN1;HOXA7;HOXC10;RALY;SHOX2
10kb	MAFG_top5perTarget	jaspar__MA0591.1	4.05	0.114	290	MAFG	0.184361	MAFG	*	MAFK (inferredBy_Orthology).	BACH1; BACH2; FOS; FOSB; FOSL1; FOSL2; JUN; JUNB; JUND; MAF; MAFB; MAFF; MAFG; MEF2A; NFE2; NFE2L1; NFE2L2; NFE2L3; SMARCC1 (inferredBy_MotifSimilarity).	3	102	FXR2;MAFG;SLC16A6
10kb	MYC_top5perTarget	dbcorrdb__TAF1__ENCSR000BHO_1__m1	4.05	0.151	291	MYC	0.184997	MYC	*	TAF1 (directAnnotation).	ATF3; KDM5A; MYC; PHF8; POLR2A; RBBP5; TAF7; YY1 (inferredBy_MotifSimilarity). TAF1L; YY2 (inferredBy_MotifSimilarity_n_Orthology).	5	399	EIF5;HEXIM2;KLF9;PCF11;RSRC2
10kb	POLR2A_top5perTarget	dbcorrdb__POLR2AphosphoS5__ENCSR000BPI_1__m1	4.05	0.105	292	POLR2A	0.185633	POLR2A	*		POLR2A (inferredBy_MotifSimilarity).	6	1414	GNB2;POLR2A;SENP8;TRAPPC2;UPF1;ZNF2
10kb	ARID3A_top5perTarget	tfdimers__MD00190	4.04	0.102	293	ARID3A	0.186268	ARID3A	**	ARID3A; WT1 (directAnnotation).		5	284	FZD5;INSM1;KCTD15;LPP;NXPH3
10kb	BACH1_top5perTarget	predrem__nrMotif2416	4.04	0.113	294	BACH1	0.186904	BACH1	*		BACH1; MAX; USF1; USF2 (inferredBy_MotifSimilarity). MITF; TFE3 (inferredBy_MotifSimilarity_n_Orthology).	5	563	BRI3;CUL5;MSC;SPG21;WIPF1
10kb	E2F6_top5perTarget	dbcorrdb__GABPA__ENCSR000BIW_1__m2	4.04	0.0922	295	E2F6	0.18754	E2F6	*	GABPA (directAnnotation).	BCLAF1; BHLHE40; E2F6; EGR1; ELF1; ELK1; ELK4; ETS1; HCFC1; POLR2A; SIN3A; TAF1 (inferredBy_MotifSimilarity). FLI1 (inferredBy_MotifSimilarity_n_Orthology).	3	267	GPATCH2;STAG2;TXNIP
10kb	FOSL2_top5perTarget	cisbp__M0273	4.04	0.192	296	FOSL2	0.188175	FOSL2	*		ATF1; ATF2; ATF3; ATF4; ATF5; ATF6; ATF6B; ATF7; BATF3; CREB1; CREB3; CREB3L4; CREB5; CREM; E2F1; FOS; FOSB; FOSL1; FOSL2; JDP2; JUN; JUNB; JUND; MAF; MAFA; MAFF; MAFG; XBP1 (inferredBy_MotifSimilarity). CREB3L1; CREB3L2; MAFB; NPDC1 (inferredBy_MotifSimilarity_n_Orthology).	6	582	ELFN2;FOSL2;NF1;RAD23A;USP8;YWHAZ
10kb	FOSL2_top5perTarget	transfac_pro__M01187	4.04	0.192	297	FOSL2	0.188811	FOSL2	*		ATF1; ATF2; ATF3; ATF4; ATF5; ATF6; ATF6B; ATF7; BATF3; CREB1; CREB3; CREB3L4; CREB5; CREM; E2F1; FOS; FOSB; FOSL1; FOSL2; JDP2; JUN; JUNB; JUND; XBP1 (inferredBy_MotifSimilarity). CREB3L1; CREB3L2; NPDC1 (inferredBy_MotifSimilarity_n_Orthology).	4	88	ELFN2;NF1;RAD23A;YWHAZ
10kb	GLIS2_top5perTarget	hocomoco__GLIS3_HUMAN.H11MO.0.D	4.04	0.111	298	GLIS2	0.189447	GLIS2	*	GLIS3 (directAnnotation).	GLIS1; GLIS2 (inferredBy_MotifSimilarity).	5	203	DNAJB5;ELFN1;FAM20C;HLA-C;TPPP
10kb	HES1_top5perTarget	transfac_pro__M07650	4.04	0.12	299	HES1	0.190083	HES1	*	HES6 (inferredBy_Orthology).	HES2; HES5; HES7; HEY1; HEY2 (inferredBy_MotifSimilarity). HES1; HES4; HEYL (inferredBy_MotifSimilarity_n_Orthology).	3	95	ATP6V1C1;HES1;LMNA
10kb	HOXA7_top5perTarget	flyfactorsurvey__Lab_SOLEXA_FBgn0002522	4.04	0.123	300	HOXA7	0.190718	HOXA7	*	HOXA1; HOXB1; HOXD1 (inferredBy_Orthology).	ALX1; DBX2; GSX1; GSX2; HOXA6; HOXB2; HOXB3; HOXB4; HOXB5; HOXD4; ISX; LBX2; LHX2; LHX4; LHX5; LHX9; LMX1A; MEOX2; MNX1; NKX6-1; NKX6-2; NOTO; PDX1; PRRX2; TRAF4; VENTX (inferredBy_MotifSimilarity). ARX; BSX; DBX1; DRGX; EMX1; EMX2; EN1; EN2; EVX1; EVX2; GBX1; GBX2; HOXA2; HOXA3; HOXA4; HOXA5; HOXA7; HOXB6; HOXB7; HOXC4; HOXC5; HOXC6; HOXD3; LBX1; LHX1; LHX3; LHX6; LHX8; LMX1B; MEOX1; NKX1-1; NKX…	5	233	DLX1;HOXA7;HOXC10;RALY;SHOX2
10kb	NR2C2_top5perTarget	transfac_pro__M09000	4.04	0.103	301	NR2C2	0.191354	NR2C2	*	PPARG (inferredBy_Orthology).	HNF4A; HNF4G; NR1H4; NR2C2; NR2F1; NR2F2; NR2F6; PPARA; PPARD; RXRA; RXRB; RXRG; THRB (inferredBy_MotifSimilarity). NR1H2 (inferredBy_MotifSimilarity_n_Orthology).	5	625	AFTPH;MMP19;NR2C2;TAB3;VNN1
10kb	CBFB_top5perTarget	cisbp__M1837	4.02	0.0978	302	CBFB	0.19199	CBFB	*	RUNX1 (inferredBy_Orthology).	CBFB; CEBPB; IKZF1; MTA3; RUNX2; RUNX3; TBL1XR1 (inferredBy_MotifSimilarity).	3	189	BLCAP;KIAA0753;MED12
10kb	DDIT3_top5perTarget	cisbp__M4556	4.02	0.0868	303	DDIT3	0.192626	DDIT3	*	CEBPB (directAnnotation).	CEBPA; CEBPD; CEBPE; CEBPG; DBP; DDIT3; EP300; MYC (inferredBy_MotifSimilarity).	4	185	ASCL2;ETV6;KIAA0232;ZFYVE27
10kb	EMX1_top5perTarget	taipale_cyt_meth__HOXD1_NTAATTAN_eDBD_meth	4.02	0.135	304	EMX1	0.193261	EMX1	*	HOXD1 (directAnnotation).	ALX3; ALX4; BSX; EMX1; EMX2; EN1; EN2; EVX1; EVX2; HOXA1; HOXA2; HOXA5; HOXB1; HOXB2; HOXB5; HOXD4; LHX1; LHX4; LHX6; LHX8; MEOX1; MEOX2; MNX1; MSX1; PDX1; PHOX2A; PHOX2B; PRRX2; VAX1; VAX2; VSX1 (inferredBy_MotifSimilarity). HOXC5; LHX5; NKX1-1; NKX1-2 (inferredBy_MotifSimilarity_n_Orthology).	5	303	CIC;LYRM1;PITX1;SDC3;SLC12A5
10kb	HOXA5_top5perTarget	taipale__HOXB3_DBD_NNYMATTANN	4.02	0.0807	305	HOXA5	0.193897	HOXA5	*	HOXB3 (directAnnotation).	ALX3; BARHL2; EMX1; EMX2; EN1; ESX1; GBX1; GBX2; GSX2; HESX1; HOXA1; HOXA2; HOXB2; HOXB7; ISX; LBX2; LHX2; LHX4; LHX9; MEOX2; NANOG; NOBOX; NOTO; PDX1; RAX; VAX1; VSX1; VSX2 (inferredBy_MotifSimilarity). BARHL1; BARX1; BSX; DLX1; DLX4; DLX6; EN2; EVX1; EVX2; GSX1; HOXA3; HOXA5; HOXA6; HOXA7; HOXB1; HOXB5; HOXB6; HOXC5; HOXC6; HOXD1; HOXD3; LBX1; LHX3; LHX6; LHX8; NKX1-2; OTP; PROP1; UNCX; VAX2 (i…	3	349	DGKA;HOXA5;SCNN1A
10kb	HOXA7_top5perTarget	cisbp__M5068	4.02	0.122	306	HOXA7	0.194533	HOXA7	*	HOXA1; HOXB1; HOXD1 (inferredBy_Orthology).	ALX1; DBX2; GSX1; GSX2; HOXA6; HOXB2; HOXB3; HOXB5; HOXB6; HOXD4; ISX; LBX2; LHX2; LHX4; LHX5; LHX9; LMX1A; LMX1B; MEOX2; MNX1; NKX6-1; NKX6-2; NKX6-3; NOTO; PDX1; PRRX2; TRAF4; VENTX (inferredBy_MotifSimilarity). BSX; DBX1; DRGX; EMX1; EMX2; EN1; EN2; EVX1; EVX2; GBX1; GBX2; HOXA2; HOXA3; HOXA4; HOXA5; HOXA7; HOXB4; HOXB7; HOXC4; HOXC5; HOXC6; HOXD3; LBX1; LHX1; LHX3; LHX6; LHX8; MEOX1; NKX1-1; …	5	242	DLX1;HOXA7;HOXC10;RALY;SHOX2
10kb	JDP2_top5perTarget	transfac_pro__M08933	4.02	0.0801	307	JDP2	0.195168	JDP2	*	JUND (directAnnotation).	ATF3; BACH2; EP300; FOS; FOSB; FOSL1; FOSL2; JDP2; JUN; JUNB; MYC; RCOR1; SMARCC1; TCF12; TCF7L2 (inferredBy_MotifSimilarity). BATF (inferredBy_MotifSimilarity_n_Orthology).	4	319	DNAJC6;F11R;PCSK6;TRPV1
10kb	NR2F1_top5perTarget	cisbp__M5765	4.02	0.0919	308	NR2F1	0.195804	NR2F1	*	RARG (directAnnotation).	HNF4A; NR2F1; NR2F6; PPARG; RARA; RARB (inferredBy_MotifSimilarity). HNF4G (inferredBy_MotifSimilarity_n_Orthology).	3	148	PKDCC;SEMA4B;TUBA1C
10kb	EMX1_top5perTarget	taipale_cyt_meth__PRRX2_NYAATTAN_eDBD	4.01	0.135	309	EMX1	0.19644	EMX1	*	PRRX2 (directAnnotation).	BARHL1; BSX; DLX3; DLX6; EMX1; EN1; EN2; ESX1; GBX1; GBX2; HOXB2; HOXD1; LHX1; LHX4; MNX1; MSX1; MSX2; NOTO; PHOX2B; VAX1; VAX2 (inferredBy_MotifSimilarity). DLX5; LHX5; NKX1-1; NKX1-2; UNCX; VSX2 (inferredBy_MotifSimilarity_n_Orthology).	5	322	CIC;LYRM1;PITX1;SDC3;SLC12A5
10kb	HOXA5_top5perTarget	cisbp__M1090	4.01	0.0806	310	HOXA5	0.197076	HOXA5	*	EMX1; EMX2 (inferredBy_Orthology).	ALX3; DRGX; EN1; EN2; ESX1; EVX2; GBX1; GBX2; GSX2; HOXA1; HOXA2; HOXA3; HOXA5; HOXB2; HOXB3; HOXB7; HOXD1; HOXD3; ISX; LBX2; LHX2; LHX4; LHX6; LHX9; LMX1A; NOTO; PAX4; PDX1; POU6F2; RAX; VAX1; VAX2; VENTX; VSX1; VSX2 (inferredBy_MotifSimilarity). EVX1; GSX1; HOXA6; HOXA7; HOXB1; HOXB5; HOXB6; HOXC6; LBX1; LHX3; LHX8; MEOX1; MNX1; NKX1-1; NKX1-2; OTP; UNCX (inferredBy_MotifSimilarity_n_Orthology).	3	349	DGKA;HOXA5;SCNN1A
10kb	IRF1_top5perTarget	taipale_cyt_meth__IRF4_NYGAAASYGAAASYN_FL	4.01	0.0976	311	IRF1	0.197711	IRF1	*	IRF4 (directAnnotation).	IRF1; IRF2; IRF3; IRF5; IRF7; IRF8; IRF9 (inferredBy_MotifSimilarity).	5	328	CXCL10;IRF1;NLRC5;PSMB8;PSMB9
10kb	IRF1_top5perTarget	taipale_cyt_meth__IRF8_NYGAAASYGAAASYN_eDBD	4.01	0.0978	312	IRF1	0.198347	IRF1	*	IRF8 (directAnnotation).	IRF1; IRF2; IRF3; IRF4; IRF5; IRF7; IRF9 (inferredBy_MotifSimilarity).	5	296	CXCL10;IRF1;NLRC5;PSMB8;PSMB9
10kb	DDIT3_top5perTarget	homer__ATTGCATCAT_Chop	4	0.0864	313	DDIT3	0.198983	DDIT3	**	DDIT3 (inferredBy_Orthology).	ATF4; CEBPG; EP300; MYC (inferredBy_MotifSimilarity). CEBPB (inferredBy_MotifSimilarity_n_Orthology).	10	1735	ARF1;CEBPG;DDIT3;ETV6;KIAA0232;MDM4;PPP1R15B;TANK;USP32;YWHAG
10kb	DDIT3_top5perTarget	taipale__Atf4_DBD_NGGATGATGCAATM_repr	4	0.0865	314	DDIT3	0.199619	DDIT3	*	ATF4 (inferredBy_Orthology).	CEBPB; CEBPG; EP300; JUN (inferredBy_MotifSimilarity). DDIT3 (inferredBy_MotifSimilarity_n_Orthology).	5	331	CEBPG;DDIT3;KIAA0232;MDM4;PPP1R15B
10kb	HOXA7_top5perTarget	hocomoco__NKX62_HUMAN.H11MO.0.D	4	0.122	315	HOXA7	0.200254	HOXA7	*	NKX6-2 (directAnnotation).	HOXB6; LHX5; NKX6-1 (inferredBy_MotifSimilarity). BSX; EMX1; EMX2; GSX2; HOXA1; HOXA11; HOXA3; HOXA5; HOXA6; HOXA7; HOXB1; HOXB3; HOXB5; HOXB7; HOXC10; HOXC5; HOXC6; HOXC8; HOXC9; HOXD1; HOXD3; MEOX1; MEOX2; NKX6-3; VAX1; VAX2 (inferredBy_MotifSimilarity_n_Orthology).	8	1231	CDC6;DLX1;FBLN1;HOXA7;HOXC10;RALY;SHOX2;TRNP1
10kb	IRF1_top5perTarget	taipale_cyt_meth__IRF7_NYGAAANYGAAANYN_eDBD	4	0.0976	316	IRF1	0.20089	IRF1	*	IRF7 (directAnnotation).	IRF1; IRF2; IRF3; IRF4; IRF5; IRF8; IRF9 (inferredBy_MotifSimilarity).	6	510	CXCL10;EIF2AK2;IRF1;NLRC5;PSMB8;PSMB9
10kb	NR2C1_top5perTarget	taipale__RXRA_full_RRGGTCATGACCYY	4	0.0735	317	NR2C1	0.201526	NR2C1	*	RXRA (directAnnotation).	NR2C1; NR2C2; PPARD; RARA; RARB; RARG; RXRB; RXRG; THRB (inferredBy_MotifSimilarity).	4	228	INPP5B;NR2C1;PI4KB;TOMM20
10kb	SP1_top5perTarget	cisbp__M4889	4	0.102	318	SP1	0.202161	SP1	*	KLF12; KLF3; KLF8 (inferredBy_Orthology).	KLF13; KLF14; KLF15; KLF2; KLF4; KLF5; KLF6; SP1; SP3; SP8; SP9 (inferredBy_MotifSimilarity). KLF1; KLF10; KLF11; KLF17; KLF18; KLF7; SP6; SP7 (inferredBy_MotifSimilarity_n_Orthology).	7	715	ADAMTSL5;CSNK2A1;HIC1;PTX3;RHOQ;SLC4A5;SP1
10kb	SPI1_top5perTarget	transfac_pro__M07699	4	0.0829	319	SPI1	0.202797	SPI1	*	ETV6; ETV7 (inferredBy_Orthology).	BCLAF1; EHF; ELF1; ELF2; ELF3; ELF4; ELF5; ELK1; ELK3; ELK4; ERF; ERG; ETS1; ETS2; ETV1; ETV2; ETV3; ETV4; ETV5; FEV; FLI1; GABPA; SPI1; SPIB; SRF (inferredBy_MotifSimilarity). ETV3L; SPIC (inferredBy_MotifSimilarity_n_Orthology).	5	880	ANKRD42;CIR1;NRG2;ZNF768;ZSCAN29
10kb	ZNF44_top5perTarget	transfac_pro__M05650	4	0.0595	320	ZNF44	0.203433	ZNF44	**	ZNF44 (directAnnotation).		3	177	ADAM11;ALKBH8;KIF18B
10kb	STAT5A_top5perTarget	dbcorrdb__JUN__ENCSR000EZW_1__m2	3.99	0.102	321	STAT5A	0.204069	STAT5A	*	JUN (directAnnotation).	CCNT2; EP300; GATA1; GATA2; GATA3; GATA4; GATA5; GATA6; HDAC2; NR2F2; POLR2A; RCOR1; SMARCA4; SMARCB1; STAT5A; TAL1; TBL1XR1 (inferredBy_MotifSimilarity).	7	498	C1RL;CTSZ;FRAS1;HIVEP2;PLAC1;SEC14L2;SLIT2
10kb	HOXA5_top5perTarget	cisbp__M5542	3.98	0.0802	322	HOXA5	0.204704	HOXA5	*	HOXB3 (directAnnotation).	ALX3; BARHL2; EMX1; EMX2; EN1; ESX1; GBX1; GBX2; GSX2; HOXA1; HOXA2; HOXB2; LBX2; LHX2; LHX4; LHX9; MEOX2; NANOG; NOBOX; NOTO; PDX1; RAX; VAX1; VSX1; VSX2 (inferredBy_MotifSimilarity). BARHL1; BARX1; BARX2; BSX; DLX1; DLX4; DLX6; EN2; EVX1; EVX2; GSX1; HOXA3; HOXA5; HOXA6; HOXA7; HOXB1; HOXB5; HOXB6; HOXB7; HOXC5; HOXC6; HOXD1; HOXD3; LBX1; LHX3; LHX6; LHX8; NKX1-2; OTP; PROP1; UNCX; VAX2 (inferr…	3	349	DGKA;HOXA5;SCNN1A
10kb	HOXA7_top5perTarget	idmmpmm__ftz	3.98	0.121	323	HOXA7	0.20534	HOXA7	*		HOXA6; HOXB6; HOXC11; HOXC4; HOXC9; HOXD4 (inferredBy_MotifSimilarity). BSX; CDX1; EMX1; EMX2; GSX2; HOXA10; HOXA2; HOXA3; HOXA4; HOXA5; HOXA7; HOXA9; HOXB3; HOXB4; HOXB5; HOXB7; HOXB8; HOXC10; HOXC5; HOXC6; HOXC8; HOXD3; HOXD8; MEOX1; PDX1; VAX1; VAX2 (inferredBy_MotifSimilarity_n_Orthology).	8	1559	ANGPT1;CCNG1;CDC6;DLX1;FBLN1;HOXA7;RALY;SHOX2
10kb	IRF1_top5perTarget	taipale_cyt_meth__IRF8_NYGAAASYGAAASYN_eDBD_meth	3.98	0.0971	324	IRF1	0.205976	IRF1	*	IRF8 (directAnnotation).	IRF1; IRF2; IRF3; IRF4; IRF5; IRF7; IRF9 (inferredBy_MotifSimilarity).	4	161	CXCL10;IRF1;NLRC5;PSMB9
10kb	IRF1_top5perTarget	taipale_cyt_meth__IRF8_NYGAAASYGAAASYN_FL_meth	3.98	0.0973	325	IRF1	0.206612	IRF1	*	IRF8 (directAnnotation).	IRF1; IRF2; IRF3; IRF4; IRF5; IRF6; IRF7; IRF9 (inferredBy_MotifSimilarity).	4	52	CXCL10;IRF1;NLRC5;PSMB9
10kb	NR2C1_top5perTarget	taipale__RXRA_DBD_RRGGTCATGACCYY	3.98	0.0731	326	NR2C1	0.207247	NR2C1	*	RXRA (directAnnotation).	MECOM; NR2C1; PPARD; RARA; RARB; RARG; RXRB; RXRG; THRB (inferredBy_MotifSimilarity).	5	553	INPP5B;KCNE3;NR2C1;PI4KB;TOMM20
10kb	EMX1_top5perTarget	flyfactorsurvey__en_SOLEXA_2_FBgn0000577	3.97	0.134	327	EMX1	0.207883	EMX1	*	EN1; EN2 (inferredBy_Orthology).	ISX; LHX4; PRRX1; PRRX2; RAX2; SHOX; SHOX2; TLX2; UNCX (inferredBy_MotifSimilarity). ALX1; ALX4; ARX; DRGX; EMX1; EMX2; GBX1; GBX2; HOXA1; HOXB1; HOXD1; LHX1; LHX2; LHX3; LHX5; LHX6; LHX8; LHX9; LMX1A; LMX1B; NKX1-1; NKX1-2; OTP; PROP1; VSX2 (inferredBy_MotifSimilarity_n_Orthology).	4	165	CIC;PITX1;SDC3;SLC12A5
10kb	EMX1_top5perTarget	taipale_cyt_meth__ALX4_CYAATTAN_eDBD	3.97	0.134	328	EMX1	0.208519	EMX1	*	ALX4 (directAnnotation).	ALX3; ARX; BARX2; BSX; EMX1; ESX1; HOXD1; LHX4; LHX6; LHX8; MSX2; PHOX2A; VAX1; VAX2; VSX1 (inferredBy_MotifSimilarity). DLX1; DLX4; DLX6; EN1; LHX3; NKX1-1; NKX1-2; PRRX2 (inferredBy_MotifSimilarity_n_Orthology).	5	257	CIC;LYRM1;PITX1;SDC3;SLC12A5
10kb	FOXK1_top5perTarget	yetfasco__YNL068C_830	3.97	0.0675	329	FOXK1	0.209154	FOXK1	*	FOXP1; FOXP2; FOXP3; FOXP4 (inferredBy_Orthology).	FOXA1; FOXC2; FOXD2; FOXI1; FOXK1; FOXO1; FOXO4 (inferredBy_MotifSimilarity). FOXA2; FOXC1; FOXG1; FOXJ1; FOXJ2; FOXJ3; FOXL1; FOXL2; FOXN2; FOXN3; FOXO3 (inferredBy_MotifSimilarity_n_Orthology).	6	1842	ARHGAP42;DUSP7;NUP214;RBM15B;SNAP91;ZNF385D
10kb	HIC1_top5perTarget	transfac_pro__M05219	3.97	0.0715	330	HIC1	0.20979	HIC1	*		ESRRA; EZH2; HIC1 (inferredBy_MotifSimilarity).	8	1413	ARSB;ARTN;EAF1;PYY2;SH3PXD2B;SH3RF3;SHANK1;SHANK3
10kb	IRF9_top5perTarget	cisbp__M1264	3.97	0.0834	331	IRF9	0.210426	IRF9	*	IRF4 (inferredBy_Orthology).	IRF3; IRF5; IRF8; IRF9 (inferredBy_MotifSimilarity).	5	483	EFNA5;KLHL29;SEC14L1;SLC15A3;YAP1
10kb	EMX1_top5perTarget	taipale_cyt_meth__VAX1_NYAATTAN_eDBD_meth	3.96	0.134	332	EMX1	0.211062	EMX1	*	VAX1 (directAnnotation).	ALX4; BARHL1; BARHL2; BSX; DLX6; EMX1; EMX2; EN1; EN2; EVX1; EVX2; GBX1; GBX2; GSX1; GSX2; HOXA1; HOXA2; HOXA5; HOXA7; HOXB1; HOXB2; HOXB3; HOXB5; HOXD1; HOXD3; HOXD4; LHX1; LHX4; LHX6; LHX8; MEOX1; MEOX2; MNX1; MSX1; MSX2; NOTO; PDX1; PHOX2A; PHOX2B; PRRX2; TLX2; VAX2; VENTX; VSX1; VSX2 (inferredBy_MotifSimilarity). DLX1; DLX4; HOXA6; HOXB6; HOXB7; HOXC5; HOXC6; LHX5; NKX1-1; NKX1-2; UNCX (infer…	5	401	CIC;LYRM1;PITX1;SDC3;SLC12A5
10kb	HOXA7_top5perTarget	idmmpmm__abd-A	3.96	0.121	333	HOXA7	0.211697	HOXA7	**	HOXA6; HOXA7; HOXB6; HOXB7; HOXC6 (inferredBy_Orthology).	BSX; DRGX; EMX1; EMX2; EN1; EN2; GBX1; GBX2; HOXA1; HOXA4; HOXA5; HOXB1; HOXB4; HOXB5; HOXC4; HOXC5; HOXC8; HOXD1; LHX1; LHX2; LHX5; LHX9; LMX1A; LMX1B; MEOX1; MEOX2; NKX1-1; NKX1-2; NKX6-1; NKX6-2; NKX6-3; PROP1; UNCX; VSX2 (inferredBy_MotifSimilarity_n_Orthology).	4	152	DLX1;HOXA7;RALY;SHOX2
10kb	MAFG_top5perTarget	jaspar__MA0495.1	3.96	0.111	334	MAFG	0.212333	MAFG	*	MAFF (directAnnotation).	BACH1; BACH2; FOS; MAF; MAFA; MAFB; MAFG; MAFK; NFE2; NRL (inferredBy_MotifSimilarity). CIC (inferredBy_MotifSimilarity_n_Orthology).	10	2880	CTSO;DNAJA2;EXTL3;FXR2;GTDC1;MAFG;MID2;SLC16A6;SLC1A2;TMEM33
10kb	DDIT3_top5perTarget	cisbp__M5292	3.95	0.0855	335	DDIT3	0.212969	DDIT3	*	ATF4 (directAnnotation).	ATF3; BATF; CEBPB; CEBPG; EP300; JUN (inferredBy_MotifSimilarity). DDIT3 (inferredBy_MotifSimilarity_n_Orthology).	4	182	CEBPG;DDIT3;KIAA0232;PPP1R15B
10kb	FOSL2_top5perTarget	homer__GATGACGTCA_Atf1	3.95	0.189	336	FOSL2	0.213605	FOSL2	*	ATF1 (directAnnotation).	ATF2; ATF3; ATF4; ATF5; ATF6; ATF6B; ATF7; BATF3; CREB1; CREB3; CREB3L4; CREB5; CREM; FOS; FOSB; FOSL1; FOSL2; JDP2; JUN; JUNB; JUND; XBP1 (inferredBy_MotifSimilarity). BACH1; BACH2; CREB3L1; CREB3L2; CREBL2; NFE2; NFE2L1; NFE2L2; NFE2L3; NPDC1 (inferredBy_MotifSimilarity_n_Orthology).	5	352	ELFN2;NF1;RAD23A;USP8;YWHAZ
10kb	HOXA5_top5perTarget	cisbp__M6028	3.95	0.0796	337	HOXA5	0.21424	HOXA5	*	HOXA2 (inferredBy_Orthology).	ALX3; EMX1; EMX2; EN1; ESX1; GBX1; GBX2; GSX2; HOXA1; HOXA3; HOXB2; HOXB3; HOXD1; LBX2; LHX2; LHX4; LHX6; LHX8; NOTO; PDX1; VAX1; VAX2; VSX1 (inferredBy_MotifSimilarity). EVX1; EVX2; HOXA5; HOXA6; HOXA7; HOXB5; HOXB6; HOXB7; HOXC5; HOXC6; HOXD3; LBX1; NKX1-1; NKX1-2 (inferredBy_MotifSimilarity_n_Orthology).	3	349	DGKA;HOXA5;SCNN1A
10kb	IRF4_top5perTarget	homer__AGAGGAAGTG_PU.1	3.95	0.0922	338	IRF4	0.214876	IRF4	*	SPI1 (inferredBy_Orthology).	BCL11A; EP300; IKZF1; IRF4; PAX5; RELA; SPIB; STAT3 (inferredBy_MotifSimilarity).	5	413	ASS1;BCL2A1;BCL2L1;ITGB2;LPXN
10kb	NFE2L2_top5perTarget	jaspar__MA0967.1	3.95	0.118	339	NFE2L2	0.215512	NFE2L2	*		ATF1; ATF2; ATF3; ATF4; ATF5; ATF6; ATF6B; ATF7; BATF3; CREB1; CREB3; CREB3L4; CREB5; CREM; FOS; FOSB; FOSL1; FOSL2; JDP2; JUN; JUNB; JUND; MAFF; XBP1 (inferredBy_MotifSimilarity). BACH1; BACH2; CREB3L1; CREB3L2; CREBL2; NFE2; NFE2L1; NFE2L2; NFE2L3; NPDC1 (inferredBy_MotifSimilarity_n_Orthology).	6	503	AFF4;HECA;RHOQ;SMCHD1;TEAD3;TPM4
10kb	NFYA_top5perTarget	dbcorrdb__FOS__ENCSR000EYZ_1__m1	3.95	0.108	340	NFYA	0.216147	NFYA	*	FOS (directAnnotation).	CHD2; E2F4; FOXI1; IRF3; NFYA; NFYB; NFYC; PBX3; RFX5; SP1; SP2; SREBF1 (inferredBy_MotifSimilarity). PBX1; POLE4 (inferredBy_MotifSimilarity_n_Orthology).	3	269	AIFM1;NFYA;SH2D3C
10kb	NR2C1_top5perTarget	taipale_cyt_meth__RXRG_NRGGTCAYGACCYN_FL_meth	3.95	0.0727	341	NR2C1	0.216783	NR2C1	*	RXRG (directAnnotation).	NR2C1; NR2C2; NR5A2; PPARD; RARA; RARB; RARG; RXRA; RXRB; THRB (inferredBy_MotifSimilarity).	5	511	INPP5B;NR2C1;PAQR8;PI4KB;TOMM20
10kb	HDAC3_top5perTarget	transfac_public__M00014	3.94	0.0765	342	HDAC3	0.217419	HDAC3	**	HDAC1; HDAC2; HDAC3 (inferredBy_Orthology).	AGMAT; ARG1; ARG2 (inferredBy_MotifSimilarity_n_Orthology).	2	98	CDK5R1;RAD51
10kb	HOXA7_top5perTarget	flyfactorsurvey__CG15696_Cell_FBgn0038833	3.94	0.12	343	HOXA7	0.218055	HOXA7	*		ALX3; MIXL1; PRRX2 (inferredBy_MotifSimilarity). EN1; EN2; GBX1; GBX2; HOXA6; HOXA7; HOXB6; HOXB7; HOXC6; NKX1-1; NKX1-2; PROP1; TLX1; TLX2; TLX3 (inferredBy_MotifSimilarity_n_Orthology).	15	4583	ALDH4A1;CCNF;CCNG1;CDC6;CIT;DLX1;FBLN1;HOXA7;HOXC10;MCOLN3;RALGPS1;RALY;SHOX2;STAU2;TFAP4
10kb	MAF_top5perTarget	hocomoco__MAF_HUMAN.H11MO.1.B	3.94	0.133	344	MAF	0.21869	MAF	**	MAF (directAnnotation).	MAFB; MAFF; MAFG; MAFK (inferredBy_MotifSimilarity). CIC; MAFA (inferredBy_MotifSimilarity_n_Orthology).	5	288	CLTA;CTBP2;DMD;MAF;NAP1L4
10kb	MAFG_top5perTarget	cisbp__M2296	3.94	0.111	345	MAFG	0.219326	MAFG	*	MAFK (directAnnotation).	BACH1; BACH2; MAF; MAFA; MAFB; MAFF; MAFG; NFE2; NFE2L2; NRL (inferredBy_MotifSimilarity). CIC (inferredBy_MotifSimilarity_n_Orthology).	5	636	DNAJA2;FXR2;GTDC1;MAFG;TMEM33
10kb	RBBP5_top5perTarget	dbcorrdb__MAZ__ENCSR000ECL_1__m1	3.94	0.0907	346	RBBP5	0.219962	RBBP5	*	MAZ (directAnnotation).	BRF1; BRF2; CEBPB; CTCF; E2F6; EGR1; EZH2; FOS; HDAC2; IRF1; KLF1; KLF3; KLF5; KLF6; MXI1; MYC; NELFE; NFYA; NFYB; PBX3; PGAM2; POLR2A; RAD21; RBBP5; SMARCA4; SP1; SP2; SP3; SP4; SREBF1; SREBF2; STAT1; SUPT20H; TAF1; UBTF; XRCC4; ZBTB7B; ZMIZ1; ZNF274 (inferredBy_MotifSimilarity).	2	68	FIZ1;TNNT1
10kb	EMX1_top5perTarget	transfac_pro__M07824	3.93	0.133	347	EMX1	0.220598	EMX1	*		BARHL1; BSX; EMX1; EN1; EN2; GBX1; GBX2; HOXB2; LHX4; MNX1; MSX1; MSX2; NOTO; PHOX2B; PRRX1; PRRX2; TLX2; VAX1; VAX2 (inferredBy_MotifSimilarity). EMX2; LBX1; RAX; SHOX2; UNCX; VSX2 (inferredBy_MotifSimilarity_n_Orthology).	5	354	CIC;LYRM1;PITX1;SDC3;SLC12A5
10kb	FOSL2_top5perTarget	transfac_pro__M09520	3.93	0.188	348	FOSL2	0.221233	FOSL2	*		ATF1; ATF2; ATF3; ATF4; ATF5; ATF6; ATF6B; ATF7; BATF3; CREB1; CREB3; CREB3L4; CREB5; CREM; FOS; FOSB; FOSL1; FOSL2; JDP2; JUN; JUNB; JUND; MAFF; MAFG; XBP1 (inferredBy_MotifSimilarity). CREB3L1; CREB3L2; CREBL2; NPDC1 (inferredBy_MotifSimilarity_n_Orthology).	4	58	ELFN2;NF1;RAD23A;YWHAZ
10kb	MAFG_top5perTarget	taipale__MAFF_DBD_NTGCTGASTCAGCAN	3.93	0.111	349	MAFG	0.221869	MAFG	*	MAFF (directAnnotation).	BACH1; BACH2; MAF; MAFA; MAFB; MAFG; MAFK; NFE2 (inferredBy_MotifSimilarity).	9	1801	CFHR3;CISD2;CTSO;EXTL3;FXR2;GTDC1;MAFG;MLANA;SLC16A6
10kb	TBX4_top5perTarget	cisbp__M5876	3.93	0.0809	350	TBX4	0.222505	TBX4	*	TBX1 (directAnnotation).	EOMES; T; TBR1; TBX15; TBX18; TBX19; TBX2; TBX20; TBX22; TBX3; TBX4; TBX5 (inferredBy_MotifSimilarity). TBX6 (inferredBy_MotifSimilarity_n_Orthology).	3	123	ATRN;GREB1;TBX4
10kb	HOXA7_top5perTarget	cisbp__M1219	3.92	0.12	351	HOXA7	0.22314	HOXA7	*		DMBX1; GSX1; GSX2; HOXB5; NKX6-2; VENTX (inferredBy_MotifSimilarity). HOXA1; HOXA6; HOXA7; HOXB1; HOXB6; HOXB7; HOXC6; HOXD1; LBX1; LHX2; LHX9; NKX6-1; NKX6-3; POU4F1 (inferredBy_MotifSimilarity_n_Orthology).	6	498	DLX1;FBLN1;HOXA7;HOXC10;RALY;SHOX2
10kb	HOXA7_top5perTarget	flyfactorsurvey__CG34031_SOLEXA_FBgn0054031	3.92	0.12	352	HOXA7	0.223776	HOXA7	*		PRRX2 (inferredBy_MotifSimilarity). HOXA6; HOXA7; HOXB6; HOXB7; HOXC6; NKX1-1; NKX1-2 (inferredBy_MotifSimilarity_n_Orthology).	7	1001	CCNF;CDC6;DLX1;FBLN1;HOXA7;RALY;SHOX2
10kb	LHX2_top5perTarget	taipale_cyt_meth__LBX2_NCYAATTANN_eDBD	3.92	0.105	353	LHX2	0.224412	LHX2	*	LBX2 (directAnnotation).	ALX3; ARX; EMX1; EMX2; EN1; EN2; ESX1; GBX1; GBX2; HOXA1; HOXA2; HOXD3; ISX; LHX2; LHX9; MSX1; MSX2; NOTO; PRRX1; PRRX2; RAX; RAX2; SHOX; SHOX2; UNCX; VENTX; ZFHX2 (inferredBy_MotifSimilarity). ALX1; ALX4; DLX1; DLX4; DLX6; DRGX; EVX1; EVX2; HOXA6; HOXA7; HOXB6; HOXB7; HOXC6; LBX1; LHX6; LHX8; NKX1-1; NKX1-2; OTP; PAX6; PROP1; VSX1; VSX2 (inferredBy_MotifSimilarity_n_Orthology).	3	32	LHX2;MDGA1;RARG
10kb	MAF_top5perTarget	hocomoco__MAF_MOUSE.H11MO.1.A	3.92	0.132	354	MAF	0.225048	MAF	**	MAF (inferredBy_Orthology).	TRIM28 (inferredBy_MotifSimilarity).	4	110	CLTA;DMD;MAF;NAP1L4
10kb	MAFG_top5perTarget	dbcorrdb__MAFK__ENCSR000EEB_1__m1	3.92	0.111	355	MAFG	0.225683	MAFG	*	MAFK (directAnnotation).	BACH1; BACH2; MAF; MAFA; MAFB; MAFF; MAFG; NFE2; NRL (inferredBy_MotifSimilarity). CIC (inferredBy_MotifSimilarity_n_Orthology).	10	3028	DCUN1D3;EXTL3;FXR2;GTDC1;MAFG;MANBA;MID2;SLC16A6;SLC1A2;TMEM33
10kb	MAFG_top5perTarget	hocomoco__BACH1_HUMAN.H11MO.0.A	3.92	0.111	356	MAFG	0.226319	MAFG	*	BACH1 (directAnnotation).	BACH2; FOS; FOSB; FOSL1; FOSL2; JUN; JUNB; JUND; MAF; MAFB; MAFF; MAFG; MAFK; NFE2; NFE2L1; NFE2L2; NFE2L3; NRF1 (inferredBy_MotifSimilarity). ATF3 (inferredBy_MotifSimilarity_n_Orthology).	4	352	DNAJA2;FXR2;MAFG;SLC16A6
10kb	NFE2L2_top5perTarget	cisbp__M0283	3.92	0.118	357	NFE2L2	0.226955	NFE2L2	*		ATF1; ATF2; ATF3; ATF4; ATF5; ATF6; ATF6B; ATF7; BACH2; BATF3; CREB1; CREB3; CREB3L4; CREB5; CREM; FOS; FOSB; FOSL1; FOSL2; JDP2; JUN; JUNB; JUND; XBP1 (inferredBy_MotifSimilarity). BACH1; CREB3L1; CREB3L2; CREBL2; NFE2; NFE2L1; NFE2L2; NFE2L3; NPDC1 (inferredBy_MotifSimilarity_n_Orthology).	5	438	AFF4;HECA;RHOQ;SMCHD1;TPM4
10kb	NR2F1_top5perTarget	taipale__RARA_full_ARGGTCAAAAGGTCA	3.92	0.0899	358	NR2F1	0.227591	NR2F1	*	RARA (directAnnotation).	HNF4A; HNF4G; NR2F1; NR2F6; PPARG; RARB; RARG (inferredBy_MotifSimilarity). RXRA (inferredBy_MotifSimilarity_n_Orthology).	3	137	PKDCC;TUBA1C;USP1
10kb	FOXK1_top5perTarget	transfac_pro__M04667	3.91	0.0666	359	FOXK1	0.228226	FOXK1	*	FOXP1; FOXP2; FOXP3; FOXP4 (inferredBy_Orthology).	FOXA1; FOXC2; FOXD2; FOXI1; FOXK1; FOXO1; FOXO4 (inferredBy_MotifSimilarity). FOXA2; FOXC1; FOXG1; FOXJ1; FOXJ2; FOXJ3; FOXL1; FOXL2; FOXN2; FOXN3; FOXO3 (inferredBy_MotifSimilarity_n_Orthology).	6	1965	ARHGAP42;DUSP7;NUP214;RBM15B;SNAP91;ZNF385D
10kb	FOXN2_top5perTarget	cisbp__M0747	3.91	0.0677	360	FOXN2	0.228862	FOXN2	*		FOXA1; FOXA2; FOXA3; FOXB1; FOXC1; FOXC2; FOXD2; FOXD3; FOXF2; FOXI1; FOXK1; FOXL1; FOXN2; FOXO1; FOXO3; FOXO4; FOXP3 (inferredBy_MotifSimilarity). FOXD1; FOXD4; FOXD4L1; FOXD4L3; FOXD4L4; FOXD4L5; FOXD4L6; FOXF1; FOXG1; FOXJ1; FOXL2; FOXP1; FOXP2; FOXP4; SRF (inferredBy_MotifSimilarity_n_Orthology).	4	362	C17orf58;RICTOR;STIM2;TBL1X
10kb	HOXA7_top5perTarget	cisbp__M2120	3.91	0.119	361	HOXA7	0.229498	HOXA7	*		FOS; IRF3; NFYB; PBX3 (inferredBy_MotifSimilarity). HOXA6; HOXA7; HOXB6; HOXB7; HOXC6; NFYC; POLE4 (inferredBy_MotifSimilarity_n_Orthology).	7	664	ALDH4A1;CCNG1;CDC6;CIT;DLX1;RALY;TFAP4
10kb	HOXA7_top5perTarget	flyfactorsurvey__C15_SOLEXA_FBgn0004863	3.91	0.119	362	HOXA7	0.230134	HOXA7	*	TLX1; TLX2; TLX3 (inferredBy_Orthology).	GSX2; MNX1 (inferredBy_MotifSimilarity). BSX; EMX1; EMX2; HOXA1; HOXA5; HOXA6; HOXA7; HOXB1; HOXB5; HOXB6; HOXB7; HOXC5; HOXC6; HOXD1; LHX2; LHX9; NKX1-1; NKX1-2; NKX6-1; NKX6-2; NKX6-3 (inferredBy_MotifSimilarity_n_Orthology).	9	1602	ALDH4A1;CCNF;CCNG1;DLX1;FBLN1;HOXA7;HOXC10;RALY;SHOX2
10kb	JDP2_top5perTarget	cisbp__M4623	3.91	0.0783	363	JDP2	0.230769	JDP2	*	JUNB (directAnnotation).	ATF3; BACH1; BACH2; BATF; EP300; FOS; FOSB; FOSL1; FOSL2; JDP2; JUN; JUND; MEF2A; MEF2C; MYC; RCOR1; SMARCC1; STAT3; TCF12; TCF7L2 (inferredBy_MotifSimilarity).	4	367	DNAJC6;F11R;NOS3;PCSK6
10kb	MAFG_top5perTarget	taipale_cyt_meth__MAFG_NYGCTGASTCAGCRN_eDBD_meth	3.91	0.11	364	MAFG	0.231405	MAFG	**	MAFG (directAnnotation).	BACH1; BACH2; MAF; MAFA; MAFB; MAFF; MAFK; NFE2 (inferredBy_MotifSimilarity).	10	2568	CFHR3;CISD2;CTSO;EXTL3;FXR2;GTDC1;MAFG;MLANA;SLC16A6;SLC1A2
10kb	NFE2L2_top5perTarget	cisbp__M5323	3.91	0.117	365	NFE2L2	0.232041	NFE2L2	*	CREB3 (directAnnotation).	ATF1; ATF2; ATF3; ATF4; ATF5; ATF6; ATF6B; ATF7; BACH2; BATF3; CREB1; CREB3L4; CREB5; CREM; FOS; FOSB; FOSL1; FOSL2; JDP2; JUN; JUNB; JUND; XBP1 (inferredBy_MotifSimilarity). BACH1; CREB3L1; CREB3L2; CREBL2; NFE2; NFE2L1; NFE2L2; NFE2L3; NPDC1 (inferredBy_MotifSimilarity_n_Orthology).	5	388	HECA;INPP5J;RHOQ;SMCHD1;TPM4
10kb	SPIB_top5perTarget	homer__AVCAGGAAGT_EHF	3.91	0.0878	366	SPIB	0.232676	SPIB	*	EHF (directAnnotation).	ELF1; ELF2; ELF3; ELF4; ELF5; ELK1; ELK3; ELK4; ERG; ETS1; ETS2; ETV4; ETV6; ETV7; FEV; FLI1; GABPA; GABPB1; PSMD12; SPI1; SPIB (inferredBy_MotifSimilarity).	3	221	CLINT1;SHQ1;SNN
10kb	EMX1_top5perTarget	cisbp__M4945	3.9	0.132	367	EMX1	0.233312	EMX1	*	EN1; EN2 (inferredBy_Orthology).	ISX; LHX2; LHX4; PRRX1; PRRX2; RAX2; SHOX; SHOX2; UNCX (inferredBy_MotifSimilarity). ALX1; ALX4; ARX; DRGX; EMX1; EMX2; GBX1; GBX2; HOXA1; HOXA6; HOXA7; HOXB1; HOXB6; HOXB7; HOXC6; HOXD1; LBX2; LHX1; LHX3; LHX5; LHX6; LHX8; LHX9; LMX1A; LMX1B; NKX1-1; NKX1-2; OTP; PROP1; VSX2 (inferredBy_MotifSimilarity_n_Orthology).	4	178	CIC;PITX1;SDC3;SLC12A5
10kb	MAFG_top5perTarget	hocomoco__BACH2_MOUSE.H11MO.0.A	3.9	0.11	368	MAFG	0.233948	MAFG	*	BACH2 (inferredBy_Orthology).	BACH1; EP300; FOS; FOSB; FOSL1; FOSL2; JUN; JUNB; JUND; MAF; MAFB; MAFF; MAFG; MAFK; NFE2; NFE2L1; NFE2L2; NFE2L3; NRF1 (inferredBy_MotifSimilarity). ATF3 (inferredBy_MotifSimilarity_n_Orthology).	5	691	DNAJA2;FXR2;MAFG;SLC16A6;UPP1
10kb	MAFG_top5perTarget	jaspar__MA0530.1	3.9	0.11	369	MAFG	0.234584	MAFG	*		BACH1; BACH2; EP300; MAF; MAFG; MAFK; NFE2; NFE2L1; NFE2L2 (inferredBy_MotifSimilarity). MAFF; NFE2L3 (inferredBy_MotifSimilarity_n_Orthology).	5	430	DNAJA2;EXTL3;FXR2;MAFG;TMEM33
10kb	MAFG_top5perTarget	transfac_pro__M07687	3.9	0.11	370	MAFG	0.235219	MAFG	**	MAFF; MAFG; MAFK (inferredBy_Orthology).	MAFA; NRL (inferredBy_MotifSimilarity). MAFB (inferredBy_MotifSimilarity_n_Orthology).	3	67	EXTL3;MID2;SLC1A2
10kb	NR2C1_top5perTarget	cisbp__M5803	3.9	0.0719	371	NR2C1	0.235855	NR2C1	*	RXRG (directAnnotation).	MECOM; NR2C1; PPARD; RARA; RARB; RARG; RXRA; RXRB; THRB (inferredBy_MotifSimilarity).	4	224	INPP5B;NR2C1;PI4KB;TOMM20
10kb	SMARCA4_top5perTarget	dbcorrdb__HA-E2F1__ENCSR000EVM_1__m1	3.9	0.0928	372	SMARCA4	0.236491	SMARCA4	*	E2F1 (directAnnotation).	BRF1; CEBPB; CREB1; CTCF; E2F6; ESRRA; EZH2; HDAC2; MAX; MXI1; MYC; NELFE; NRF1; POLR2A; RAD21; RBBP5; SMARCA4; SREBF1; SREBF2; XRCC4; ZMIZ1; ZNF274 (inferredBy_MotifSimilarity).	4	315	DLEU2;PCDHGB7;SLC45A3;ZNF521
10kb	HOXA7_top5perTarget	cisbp__M4789	3.89	0.119	373	HOXA7	0.237127	HOXA7	*	TLX1; TLX2; TLX3 (inferredBy_Orthology).	GSX2; MNX1 (inferredBy_MotifSimilarity). BSX; EMX1; EMX2; HOXA1; HOXA5; HOXA6; HOXA7; HOXB1; HOXB5; HOXB6; HOXB7; HOXC5; HOXC6; HOXD1; LHX2; LHX9; NKX1-1; NKX1-2; NKX6-1; NKX6-2; NKX6-3 (inferredBy_MotifSimilarity_n_Orthology).	9	1582	ALDH4A1;CCNF;CCNG1;DLX1;FBLN1;HOXA7;HOXC10;RALY;SHOX2
10kb	FOSL2_top5perTarget	taipale_cyt_meth__ATF6B_NRTGAYGTCAYN_eDBD	3.88	0.186	374	FOSL2	0.237762	FOSL2	*	ATF6B (directAnnotation).	ATF1; ATF2; ATF3; ATF4; ATF5; ATF6; ATF7; BATF3; CREB1; CREB3; CREB3L4; CREB5; CREM; E2F1; FOS; FOSB; FOSL1; FOSL2; JDP2; JUN; JUNB; JUND; XBP1 (inferredBy_MotifSimilarity). CREB3L1; CREB3L2; CREBL2; NPDC1 (inferredBy_MotifSimilarity_n_Orthology).	4	79	ELFN2;NF1;RAD23A;YWHAZ
10kb	HOXA7_top5perTarget	homer__GGCAATTAAA_Unknown	3.88	0.119	375	HOXA7	0.238398	HOXA7	*		HOXA10; HOXA11; HOXB13; HOXC10; HOXC11; HOXC13 (inferredBy_MotifSimilarity). CDX1; CDX2; CDX4; DBX1; DBX2; HOXA6; HOXA7; HOXA9; HOXB6; HOXB7; HOXC12; HOXC6; HOXD9 (inferredBy_MotifSimilarity_n_Orthology).	8	721	ANGPT1;CCNF;CDC6;DLX1;HOXA7;HOXC10;RALY;SHOX2
10kb	MYBL1_top5perTarget	taipale_tf_pairs__MYBL1_FIGLA_NCASSTGNNNNNNYAACSGYN_CAP_repr	3.88	0.0678	376	MYBL1	0.239034	MYBL1	**	FIGLA; MYBL1 (directAnnotation).		2	190	CBR3;FBN1
10kb	RUNX3_top5perTarget	transfac_pro__M08866	3.88	0.0775	377	RUNX3	0.239669	RUNX3	**	RUNX1; RUNX2; RUNX3 (directAnnotation).	BCL11A; CBFB; EP300; TBL1XR1 (inferredBy_MotifSimilarity).	3	178	RUNX3;SPATA13;ZNF585A
10kb	TCF4_top5perTarget	cisbp__M5596	3.88	0.0837	378	TCF4	0.240305	TCF4	*	LEF1 (directAnnotation).	MBD4; TCF4; TCF7; TCF7L1; TCF7L2 (inferredBy_MotifSimilarity).	8	1756	DTD1;EDNRA;LPO;NT5DC1;SLC24A1;TCF4;TRHDE;UTRN
10kb	BCLAF1_top5perTarget	dbcorrdb__POLR2A__ENCSR000EAR_1__m1	3.87	0.0775	379	BCLAF1	0.240941	BCLAF1	*	POLR2A (directAnnotation).	BCLAF1; BRF1; CREB1; E2F6; ELF1; ELK4; ETS1; EZH2; GABPA; GTF2F1; HCFC1; MAX; MXI1; PHF8; PML; SIN3A; SREBF1; TAF1; ZMIZ1; ZNF274 (inferredBy_MotifSimilarity).	9	1714	AP1M1;BCLAF1;CHERP;DAD1;GTF3C2;KCNK5;PHF12;THOC3;TUBG1
10kb	EMX1_top5perTarget	taipale_cyt_meth__ALX3_CYAATTAN_eDBD_meth	3.87	0.131	380	EMX1	0.241577	EMX1	*	ALX3 (directAnnotation).	ALX4; ARX; BSX; EMX1; HOXD1; LHX4; LHX6; LHX8; PHOX2A; VAX1; VAX2; VSX1 (inferredBy_MotifSimilarity). DLX1; DLX4; DLX6; EN1; LHX3; NKX1-1; NKX1-2; PRRX2 (inferredBy_MotifSimilarity_n_Orthology).	5	352	CIC;LYRM1;PITX1;SDC3;SLC12A5
10kb	FOSL2_top5perTarget	transfac_pro__M09522	3.87	0.186	381	FOSL2	0.242212	FOSL2	*		ATF1; ATF2; ATF3; ATF4; ATF5; ATF6; ATF6B; ATF7; BATF3; CREB1; CREB3; CREB3L4; CREB5; CREM; FOS; FOSB; FOSL1; FOSL2; JDP2; JUN; JUNB; JUND; MAF; MAFA; MAFF; MAFG; XBP1 (inferredBy_MotifSimilarity). BACH1; BACH2; CREB3L1; CREB3L2; CREBL2; NFE2; NFE2L1; NFE2L2; NFE2L3; NPDC1 (inferredBy_MotifSimilarity_n_Orthology).	4	107	ELFN2;NF1;RAD23A;YWHAZ
10kb	FOSL2_top5perTarget	transfac_pro__M09524	3.87	0.186	382	FOSL2	0.242848	FOSL2	*		ATF1; ATF2; ATF3; ATF4; ATF5; ATF6; ATF6B; ATF7; BATF3; CREB1; CREB3; CREB3L4; CREB5; CREM; FOS; FOSB; FOSL1; FOSL2; JDP2; JUN; JUNB; JUND; MAFA; MAFF; MAFG; XBP1 (inferredBy_MotifSimilarity). BACH1; BACH2; CREB3L1; CREB3L2; CREBL2; NFE2; NFE2L1; NFE2L2; NFE2L3; NPDC1 (inferredBy_MotifSimilarity_n_Orthology).	4	89	ELFN2;NF1;RAD23A;YWHAZ
10kb	HIF1A_top5perTarget	transfac_pro__M00976	3.87	0.0797	383	HIF1A	0.243484	HIF1A	**	AHR; AHRR; ARNT; ARNT2; HIF1A (directAnnotation).		17	4102	ATP11A;BTBD9;CITED2;CPEB2;CPEB4;CPM;DTX4;FBXO42;GSDMD;HIF1A;HOOK2;MOV10;SIPA1L1;SPIRE2;VAPA;VLDLR;ZNF436
10kb	HOXA5_top5perTarget	cisbp__M5538	3.87	0.0781	384	HOXA5	0.24412	HOXA5	*	HOXA2 (directAnnotation).	EMX1; EMX2; EN1; EN2; ESX1; EVX1; EVX2; GBX1; GBX2; HOXA1; HOXB2; HOXB3; HOXB5; HOXD1; HOXD3; LBX2; LHX4; LHX6; LHX8; MEOX1; NOTO; PDX1; VAX1; VAX2; VSX1 (inferredBy_MotifSimilarity). HOXA5; HOXA6; HOXA7; HOXB6; HOXB7; HOXC5; HOXC6; LBX1; MEOX2; NKX1-1; NKX1-2 (inferredBy_MotifSimilarity_n_Orthology).	3	349	DGKA;HOXA5;SCNN1A
10kb	HOXA7_top5perTarget	cisbp__M4856	3.87	0.118	385	HOXA7	0.244755	HOXA7	*		PRRX2 (inferredBy_MotifSimilarity). HOXA6; HOXA7; HOXB6; HOXB7; HOXC6; NKX1-1; NKX1-2 (inferredBy_MotifSimilarity_n_Orthology).	7	970	CCNF;CDC6;DLX1;FBLN1;HOXA7;RALY;SHOX2
10kb	HOXA7_top5perTarget	taipale_cyt_meth__HOXB6_YTAATTRY_eDBD_meth	3.87	0.118	386	HOXA7	0.245391	HOXA7	*	HOXB6 (directAnnotation).	HOXA6; HOXB8; NKX6-2 (inferredBy_MotifSimilarity). CDX1; CDX2; EMX1; EMX2; EN1; EN2; GBX1; GBX2; HOXA1; HOXA10; HOXA11; HOXA3; HOXA4; HOXA5; HOXA7; HOXA9; HOXB1; HOXB4; HOXB5; HOXB7; HOXC4; HOXC5; HOXC6; HOXC8; HOXD1; HOXD10; HOXD3; HOXD8; ISL1; ISL2; LHX2; LHX9; NKX1-1; NKX1-2; PDX1; PROP1; VAX1; VAX2 (inferredBy_MotifSimilarity_n_Orthology).	3	48	DLX1;HOXA7;SHOX2
10kb	PPARD_top5perTarget	taipale_cyt_meth__HNF4A_NRGGTCAAAGTCCRN_eDBD_meth_repr	3.87	0.0687	387	PPARD	0.246027	PPARD	*	HNF4A (directAnnotation).	HDAC2; HNF4G; MYBL2; NR2C2; NR2F1; NR2F2; NR2F6; PPARD; PPARG; RXRA; RXRB; RXRG; THRB (inferredBy_MotifSimilarity).	16	4125	BATF2;BBS12;BEST1;BET1;BIN3;CLSTN3;CMAS;DDX52;GJB2;MIA2;MIA3;MYO1A;MYO5C;NPAS2;SLC7A7;TMEM47
10kb	FOSL2_top5perTarget	taipale_cyt_meth__ATF6_NRTGACGTCAYN_eDBD	3.86	0.185	388	FOSL2	0.246662	FOSL2	*	ATF6 (directAnnotation).	ATF1; ATF2; ATF3; ATF4; ATF5; ATF6B; ATF7; BATF3; CREB1; CREB3; CREB3L4; CREB5; CREM; FOS; FOSB; FOSL1; FOSL2; JDP2; JUN; JUNB; JUND; XBP1 (inferredBy_MotifSimilarity). CREB3L1; CREB3L2; CREBL2; NPDC1 (inferredBy_MotifSimilarity_n_Orthology).	4	101	ELFN2;NF1;RAD23A;YWHAZ
10kb	FOSL2_top5perTarget	taipale_cyt_meth__BATF3_NRTGAYGTCAYN_eDBD	3.86	0.185	389	FOSL2	0.247298	FOSL2	*	BATF3 (directAnnotation).	ATF1; ATF2; ATF3; ATF4; ATF5; ATF6; ATF6B; ATF7; BACH2; CREB1; CREB3; CREB3L4; CREB5; CREM; FOS; FOSB; FOSL1; FOSL2; JDP2; JUN; JUNB; JUND; XBP1 (inferredBy_MotifSimilarity). BACH1; CREB3L1; CREB3L2; CREBL2; NFE2; NFE2L1; NFE2L2; NFE2L3; NPDC1 (inferredBy_MotifSimilarity_n_Orthology).	4	85	ELFN2;NF1;RAD23A;YWHAZ
10kb	FOSL2_top5perTarget	transfac_pro__M02772	3.86	0.186	390	FOSL2	0.247934	FOSL2	*	JDP2 (inferredBy_Orthology).	ATF1; ATF2; ATF3; ATF4; ATF6; ATF6B; ATF7; BATF3; CREB1; CREB3; CREB3L4; CREB5; CREM; FOS; FOSB; FOSL1; FOSL2; JUN; JUNB; JUND; XBP1 (inferredBy_MotifSimilarity). CREB3L1; CREB3L2; CREBL2; NPDC1 (inferredBy_MotifSimilarity_n_Orthology).	4	126	ELFN2;NF1;RAD23A;YWHAZ
10kb	HOXA7_top5perTarget	idmmpmm__en	3.86	0.118	391	HOXA7	0.24857	HOXA7	*	EN1; EN2 (inferredBy_Orthology).	DMBX1; GSX1; GSX2; HOXB5; ISX; LBX2; LHX9; LMX1B; NKX6-2; NOBOX; PRRX1; PRRX2; RAX; RAX2; SHOX; SHOX2; UNCX (inferredBy_MotifSimilarity). ALX1; ALX4; ARX; DLX1; DLX4; DLX6; DRGX; GBX1; GBX2; HOXA1; HOXA6; HOXA7; HOXB6; HOXB7; HOXC6; LHX2; MNX1; NKX1-1; NKX1-2; NKX6-1; PROP1; VAX2; VSX1; VSX2 (inferredBy_MotifSimilarity_n_Orthology).	6	514	DLX1;FBLN1;HOXA7;HOXC10;RALY;SHOX2
10kb	MAFG_top5perTarget	cisbp__M5612	3.86	0.109	392	MAFG	0.249205	MAFG	*	MAFK (directAnnotation).	BACH1; BACH2; MAF; MAFA; MAFB; MAFF; MAFG; NFE2; NFE2L1; NFE2L2; NFE2L3 (inferredBy_MotifSimilarity).	3	96	CISD2;MAFG;SLC16A6
10kb	MAFK_top5perTarget	transfac_pro__M07610	3.86	0.0965	393	MAFK	0.249841	MAFK	*	NFE2L2 (directAnnotation).	BACH1; BACH2; FOSL1; MAF; MAFB; MAFF; MAFG; MAFK; NFE2; NFE2L1; NRF1 (inferredBy_MotifSimilarity). MAFA (inferredBy_MotifSimilarity_n_Orthology).	3	165	GNA13;ITGB3;MAFK
10kb	RUNX3_top5perTarget	cisbp__M6457	3.86	0.0771	394	RUNX3	0.250477	RUNX3	*	RUNX1 (directAnnotation).	BCL11A; CBFB; CEBPB; EP300; MTA3; NFIC; RUNX2; RUNX3 (inferredBy_MotifSimilarity).	5	466	MAST4;RGS1;SPATA13;SPATA18;ZNF585A
10kb	TFAP4_top5perTarget	taipale_tf_pairs__TFAP4_FLI1_ACCGGAAACAGCTGNN_HT	3.86	0.109	395	TFAP4	0.251113	TFAP4	**	FLI1; TFAP4 (directAnnotation).		4	563	ABCA5;ACY3;FAM20B;TFAP4
10kb	EMX1_top5perTarget	taipale_cyt_meth__PDX1_YTAATTAN_eDBD	3.85	0.131	396	EMX1	0.251748	EMX1	*	PDX1 (directAnnotation).	EMX1; EMX2; EN1; GSX1; GSX2; HOXA2; HOXA5; HOXB2; HOXB3; HOXB5; HOXC4; HOXD3; HOXD4; LMX1A; MNX1; RAX; VAX1; VAX2; VENTX; VSX1; VSX2 (inferredBy_MotifSimilarity). EVX1; EVX2; HOXA3; HOXA6; HOXA7; HOXB6; HOXB7; HOXC5; HOXC6; LHX2; LHX6; LHX8; LHX9 (inferredBy_MotifSimilarity_n_Orthology).	5	436	CIC;LYRM1;PITX1;SDC3;SLC12A5
10kb	HOXA5_top5perTarget	taipale__HOXB2_DBD_NNYMATTANN	3.85	0.0778	397	HOXA5	0.252384	HOXA5	*	HOXB2 (directAnnotation).	ALX3; BARHL2; DRGX; EMX1; EMX2; ESX1; EVX1; EVX2; GBX1; GBX2; GSX2; HOXA1; HOXA2; HOXB3; HOXB7; HOXD3; HOXD4; LBX2; LHX2; LHX4; LMX1A; MEOX1; MEOX2; NANOG; NOTO; PDX1; RAX; VAX2; VSX1 (inferredBy_MotifSimilarity). BARHL1; BARX1; EN1; EN2; GSX1; HOXA3; HOXA4; HOXA5; HOXA6; HOXA7; HOXB1; HOXB4; HOXB5; HOXB6; HOXC4; HOXC5; HOXC6; HOXD1; LBX1; LHX3; LHX6; LHX8; LHX9; OTP; PROP1; UNCX; VAX1; VSX2 (inf…	3	357	DGKA;HOXA5;SCNN1A
10kb	LHX2_top5perTarget	cisbp__M0894	3.85	0.103	398	LHX2	0.25302	LHX2	*	LBX1 (directAnnotation).	DMBX1; GSX2; HESX1; HOXB5; NKX6-2; PRRX1 (inferredBy_MotifSimilarity). ALX1; EN1; EN2; LBX2; LHX2; LHX9 (inferredBy_MotifSimilarity_n_Orthology).	5	357	LHX2;MDGA1;PITX1;RARG;SHISA2
10kb	ZMIZ1_top5perTarget	transfac_pro__M07520	3.85	0.118	399	ZMIZ1	0.253655	ZMIZ1	*		HCFC1; ZMIZ1; ZNF66 (inferredBy_MotifSimilarity).	5	480	BCL2;MFAP3L;PDE7A;RPS6KA3;ZMIZ1
10kb	EMX1_top5perTarget	flyfactorsurvey__inv_SOLEXA_2_FBgn0001269	3.84	0.13	400	EMX1	0.254291	EMX1	*	EN1; EN2 (inferredBy_Orthology).	ALX3; ESX1; GBX2; HESX1; HOXA1; HOXB2; HOXB3; ISX; LBX2; LHX4; LHX9; LMX1B; MIXL1; NKX6-2; PRRX1; PRRX2; RAX; RAX2; SHOX; SHOX2; UNCX (inferredBy_MotifSimilarity). ALX1; ALX4; ARX; DLX1; DLX4; DLX6; DRGX; EMX1; EMX2; GBX1; HOXA6; HOXA7; HOXB6; HOXB7; HOXC6; HOXD3; LHX1; LHX2; LHX5; NKX1-1; NKX1-2; OTP; PROP1; TLX1; TLX2; TLX3; VSX1; VSX2 (inferredBy_MotifSimilarity_n_Orthology).	5	327	CIC;LYRM1;PITX1;SDC3;SLC12A5
10kb	EMX1_top5perTarget	taipale_cyt_meth__MEOX1_NYAATTAN_FL_meth	3.84	0.13	401	EMX1	0.254927	EMX1	*	MEOX1 (directAnnotation).	BSX; DLX6; EMX1; EN1; EVX1; EVX2; HOXA1; HOXA2; HOXA5; HOXA7; HOXB1; HOXB2; HOXB5; HOXD1; HOXD4; LHX1; LHX4; LHX6; MEOX2; MNX1; MSX1; PDX1; PHOX2B; VAX1; VAX2 (inferredBy_MotifSimilarity). DLX1; DLX4; GBX1; GBX2; LHX5 (inferredBy_MotifSimilarity_n_Orthology).	5	322	CIC;LYRM1;PITX1;SDC3;SLC12A5
10kb	FOSL2_top5perTarget	transfac_pro__M09525	3.84	0.185	402	FOSL2	0.255563	FOSL2	*		ATF1; ATF2; ATF3; ATF4; ATF5; ATF6; ATF6B; ATF7; BATF3; CREB1; CREB3; CREB3L4; CREB5; CREM; FOS; FOSB; FOSL1; FOSL2; JDP2; JUN; JUNB; JUND; MAFA; MAFF; MAFG; XBP1 (inferredBy_MotifSimilarity). CREB3L1; CREB3L2; CREBL2; MAFB; NPDC1 (inferredBy_MotifSimilarity_n_Orthology).	4	98	ELFN2;NF1;RAD23A;YWHAZ
10kb	HOXA5_top5perTarget	taipale__HOXA2_DBD_NNYMATTANN	3.84	0.0777	403	HOXA5	0.256198	HOXA5	*	HOXA2 (directAnnotation).	EMX1; EMX2; EN1; EN2; ESX1; EVX1; EVX2; GBX1; GBX2; HOXA1; HOXB2; HOXB5; HOXD1; HOXD3; LBX2; LHX4; LHX6; LHX8; MEOX1; NOTO; PDX1; VAX1; VAX2; VSX1 (inferredBy_MotifSimilarity). HOXA5; HOXA6; HOXA7; HOXB6; HOXB7; HOXC5; HOXC6; LBX1; MEOX2; NKX1-1; NKX1-2 (inferredBy_MotifSimilarity_n_Orthology).	3	349	DGKA;HOXA5;SCNN1A
10kb	MAFG_top5perTarget	taipale__MAFK_full_NTGCTGANTCAGCRN	3.84	0.109	404	MAFG	0.256834	MAFG	*	MAFK (directAnnotation).	BACH1; BACH2; MAF; MAFA; MAFB; MAFF; MAFG; NFE2; NFE2L1; NFE2L2; NFE2L3 (inferredBy_MotifSimilarity).	3	86	CISD2;MAFG;SLC16A6
10kb	BHLHE41_top5perTarget	cisbp__M5021	3.83	0.123	405	BHLHE41	0.25747	BHLHE41	*		BHLHE41; HES1; HES2; HES5; HES7; HEY1; HEY2 (inferredBy_MotifSimilarity). BHLHE40; HES4; HES6; HEYL (inferredBy_MotifSimilarity_n_Orthology).	10	792	CCNYL1;CELF1;DICER1;DIP2A;FAM200B;GRIK5;RAPGEFL1;ST20;STAT6;TRIM8
10kb	FOSL2_top5perTarget	cisbp__M0269	3.83	0.184	406	FOSL2	0.258106	FOSL2	*		ATF1; ATF2; ATF3; ATF4; ATF5; ATF6; ATF6B; ATF7; BATF3; CREB1; CREB3; CREB3L4; CREB5; CREM; E2F1; FOS; FOSB; FOSL1; FOSL2; JDP2; JUN; JUNB; JUND; XBP1 (inferredBy_MotifSimilarity). CREB3L1; CREB3L2 (inferredBy_MotifSimilarity_n_Orthology).	5	459	ELFN2;NF1;RAD23A;USP8;YWHAZ
10kb	FOSL2_top5perTarget	taipale_cyt_meth__CREB3L4_NRTGAYGTCAYN_eDBD_meth	3.83	0.184	407	FOSL2	0.258741	FOSL2	*	CREB3L4 (directAnnotation).	ATF1; ATF2; ATF3; ATF4; ATF5; ATF6; ATF6B; ATF7; BATF3; CREB1; CREB3; CREB5; CREM; E2F1; FOS; FOSB; FOSL1; FOSL2; JDP2; JUN; JUNB; JUND; XBP1 (inferredBy_MotifSimilarity). CREB3L1; CREB3L2; CREBL2; NPDC1 (inferredBy_MotifSimilarity_n_Orthology).	5	492	ELFN2;NF1;RAD23A;USP8;YWHAZ
10kb	FOSL2_top5perTarget	transfac_pro__M08932	3.83	0.184	408	FOSL2	0.259377	FOSL2	**	FOSL2 (directAnnotation).	ATF1; ATF2; ATF3; ATF4; ATF5; ATF6; ATF6B; ATF7; BATF3; CREB1; CREB3; CREB3L4; CREB5; CREM; FOS; FOSB; FOSL1; JDP2; JUN; JUNB; JUND; XBP1 (inferredBy_MotifSimilarity). CREB3L1; CREB3L2; CREBL2; NPDC1 (inferredBy_MotifSimilarity_n_Orthology).	4	115	ELFN2;NF1;RAD23A;YWHAZ
10kb	HOXA5_top5perTarget	cisbp__M5541	3.83	0.0775	409	HOXA5	0.260013	HOXA5	*	HOXB2 (directAnnotation).	ALX3; BARHL2; DRGX; EMX1; EMX2; EN1; ESX1; EVX1; EVX2; GBX1; GBX2; GSX2; HOXA1; HOXA2; HOXA6; HOXB3; HOXB7; HOXD3; LBX2; LHX2; LHX4; LHX9; LMX1A; MEOX1; MEOX2; NANOG; NOTO; PDX1; RAX; VAX2; VSX1; VSX2 (inferredBy_MotifSimilarity). BARHL1; BARX1; BSX; EN2; GSX1; HOXA3; HOXA4; HOXA5; HOXA7; HOXB1; HOXB5; HOXB6; HOXC5; HOXC6; HOXD1; LBX1; LHX3; LHX6; LHX8; NANOGP8; NKX1-1; NKX1-2; OTP; PROP1; UNCX; …	3	369	DGKA;HOXA5;SCNN1A
10kb	JDP2_top5perTarget	cisbp__M2291	3.83	0.0772	410	JDP2	0.260648	JDP2	*	JUNB (directAnnotation).	ATF3; BATF; EP300; FOS; FOSB; FOSL1; FOSL2; JDP2; JUN; JUND; MEF2C; MYC; NFE2; RCOR1; SMARCC1; TCF7L2; TRIM28 (inferredBy_MotifSimilarity).	4	315	DNAJC6;F11R;NOS3;PCSK6
10kb	JDP2_top5perTarget	dbcorrdb__eGFP-JUNB__ENCSR000DJY_1__m1	3.83	0.0771	411	JDP2	0.261284	JDP2	*		ATF3; BACH1; BACH2; BATF; EP300; FOS; FOSB; FOSL1; FOSL2; GATA2; JDP2; JUN; JUNB; JUND; MEF2A; MYC; RCOR1; SMARCC1; STAT3; TCF12; TCF7L2 (inferredBy_MotifSimilarity).	4	284	F11R;NOS3;PCSK6;TRPV1
10kb	MAFG_top5perTarget	swissregulon__hs__NFE2L2.p2	3.83	0.109	412	MAFG	0.26192	MAFG	*	NFE2L2 (directAnnotation).	BACH1; BACH2; FOS; FOSB; FOSL1; FOSL2; JUN; JUNB; JUND; MAFF; MAFG; MAFK; NFE2 (inferredBy_MotifSimilarity). ATF3 (inferredBy_MotifSimilarity_n_Orthology).	4	415	DNAJA2;FXR2;MAFG;SLC16A6
10kb	NFE2L2_top5perTarget	taipale__CREB3_full_NNRTGACGTCAYCN	3.83	0.115	413	NFE2L2	0.262556	NFE2L2	*	CREB3 (directAnnotation).	ATF1; ATF2; ATF3; ATF4; ATF5; ATF6; ATF6B; ATF7; BACH2; BATF3; CREB1; CREB3L4; CREB5; CREM; FOS; FOSB; FOSL1; FOSL2; JDP2; JUN; JUNB; JUND; XBP1 (inferredBy_MotifSimilarity). BACH1; CREB3L1; CREB3L2; CREBL2; NFE2; NFE2L1; NFE2L2; NFE2L3; NPDC1 (inferredBy_MotifSimilarity_n_Orthology).	5	396	HECA;INPP5J;RHOQ;SMCHD1;TPM4
10kb	NR2C1_top5perTarget	cisbp__M5798	3.83	0.0709	414	NR2C1	0.263191	NR2C1	*	RXRA (directAnnotation).	NR2C1; NR2C2; PPARD; RARA; RARB; RARG; RXRB; RXRG; THRB (inferredBy_MotifSimilarity).	4	261	INPP5B;NR2C1;PI4KB;TOMM20
10kb	RXRA_top5perTarget	dbcorrdb__RXRA__ENCSR000BJD_1__m6	3.83	0.128	415	RXRA	0.263827	RXRA	**	RXRA (directAnnotation).	CTCF; CTCFL; RAD21; SMC3; ZBTB7A (inferredBy_MotifSimilarity).	5	372	ATG16L1;LINGO1;NTRK3;RFX3;ZNF653
10kb	EMX1_top5perTarget	transfac_pro__M07776	3.82	0.13	416	EMX1	0.264463	EMX1	*		BARHL1; BARHL2; BSX; EMX1; EMX2; EN1; EN2; ESX1; GBX1; GBX2; GSX2; HESX1; HOXA1; HOXB2; ISX; LBX2; LHX4; LHX6; LHX9; MNX1; MSX1; MSX2; NOBOX; NOTO; PDX1; PHOX2B; PRRX1; PRRX2; RAX2; SHOX; SHOX2; TLX2; VAX1; VAX2; VENTX; ZBTB49 (inferredBy_MotifSimilarity). ARX; EVX1; EVX2; HOXA6; HOXA7; HOXB6; HOXB7; HOXC6; HOXD3; LBX1; LHX8; NKX1-2; RAX; UNCX; VSX2 (inferredBy_MotifSimilarity_n_Orthology).	5	326	CIC;LYRM1;PITX1;SDC3;SLC12A5
10kb	ESRRA_top5perTarget	taipale_cyt_meth__NR5A2_NCAAGGTCRNGACCTTGN_eDBD_repr	3.82	0.106	417	ESRRA	0.265099	ESRRA	*	NR5A2 (directAnnotation).	ESRRA; ESRRB; ESRRG; NR2C1; NR5A1; PPARD; RARA; RARB; RARG; RXRB; RXRG (inferredBy_MotifSimilarity).	3	112	ESRRA;RAPGEF1;TMEM92
10kb	HOXA7_top5perTarget	jaspar__MA0219.1	3.82	0.117	418	HOXA7	0.265734	HOXA7	*	EMX1; EMX2 (inferredBy_Orthology).	GSX1; GSX2; HOXA6; HOXB2; HOXB3; HOXB4; HOXB5; HOXB7; HOXC4; HOXD4; LBX2; LHX2; LHX9; PDX1; POU6F1; VAX1; VAX2 (inferredBy_MotifSimilarity). BSX; DRGX; EN1; EN2; EVX1; EVX2; GBX1; GBX2; HOXA1; HOXA2; HOXA3; HOXA4; HOXA5; HOXA7; HOXB1; HOXB6; HOXC5; HOXC6; HOXD1; HOXD3; ISL1; ISL2; LBX1; LHX3; LHX4; LHX6; LHX8; MEOX1; MEOX2; NKX1-1; NKX1-2; NOTO; OTP; PROP1; TLX1; TLX2; TLX3; VSX2 (inferredBy_Moti…	5	373	DLX1;HOXA7;HOXC10;RALY;SHOX2
10kb	MAFG_top5perTarget	cisbp__M4573	3.82	0.109	419	MAFG	0.26637	MAFG	*	MAFK (directAnnotation).	BACH1; BACH2; MAF; MAFA; MAFB; MAFF; MAFG; NFE2; NFE2L1; NFE2L2; NFE2L3; NRL (inferredBy_MotifSimilarity).	3	30	FXR2;MAFG;SLC16A6
10kb	SMARCA4_top5perTarget	dbcorrdb__EZH2__ENCSR000ASW_1__m4	3.82	0.0913	420	SMARCA4	0.267006	SMARCA4	*	EZH2 (directAnnotation).	BRF1; CTCF; ESRRA; GABPA; MXI1; RAD21; SMARCA4; SP2; SREBF1; SREBF2; XRCC4 (inferredBy_MotifSimilarity).	4	259	AP1G1;ARID5A;DLEU2;ZNF521
10kb	SOX15_top5perTarget	taipale_tf_pairs__GCM2_SOX15_RTRCGGGNNNRNACAAWN_CAP_repr	3.82	0.0844	421	SOX15	0.267641	SOX15	**	GCM2; SOX15 (directAnnotation).		3	446	C1orf53;EXOC4;METTL13
10kb	E2F1_top5perTarget	transfac_pro__M07206	3.81	0.0898	422	E2F1	0.268277	E2F1	**	E2F1 (directAnnotation).	E2F4; E2F6 (inferredBy_MotifSimilarity). E2F3 (inferredBy_MotifSimilarity_n_Orthology).	14	1960	ASTN2;CEP55;E2F1;KCND2;MCM10;MCM3;MCM4;MCM6;MCM7;PRIM2;SEPHS1;SERBP1;UHRF2;WDR5
10kb	FOSL2_top5perTarget	taipale_cyt_meth__BATF3_NRTGAYGTCAYN_FL	3.81	0.184	423	FOSL2	0.268913	FOSL2	*	BATF3 (directAnnotation).	ATF1; ATF2; ATF3; ATF4; ATF5; ATF6; ATF6B; ATF7; BACH2; CREB1; CREB3; CREB3L4; CREB5; CREM; E2F1; FOS; FOSB; FOSL1; FOSL2; JDP2; JUN; JUNB; JUND; XBP1 (inferredBy_MotifSimilarity). BACH1; CREB3L1; CREB3L2; CREBL2; NFE2; NFE2L1; NFE2L2; NFE2L3; NPDC1 (inferredBy_MotifSimilarity_n_Orthology).	4	104	ELFN2;NF1;RAD23A;YWHAZ
10kb	FOSL2_top5perTarget	transfac_pro__M00916	3.81	0.184	424	FOSL2	0.269549	FOSL2	*	CREB1; CREM (directAnnotation).	ATF1; ATF2; ATF3; ATF4; ATF5; ATF6; ATF6B; ATF7; BATF3; CREB3; CREB3L4; CREB5; FOS; FOSB; FOSL1; FOSL2; JDP2; JUN; JUNB; JUND; XBP1 (inferredBy_MotifSimilarity).	5	338	ELFN2;FOSL2;NF1;RAD23A;YWHAZ
10kb	FOSL2_top5perTarget	transfac_pro__M02738	3.81	0.184	425	FOSL2	0.270184	FOSL2	*	ATF1 (inferredBy_Orthology).	ATF2; ATF3; ATF4; ATF5; ATF6; ATF6B; ATF7; BATF3; CREB1; CREB3; CREB3L4; CREB5; CREM; FOS; FOSB; FOSL1; FOSL2; JDP2; JUN; JUNB; JUND; MAFG; XBP1 (inferredBy_MotifSimilarity). CREB3L1; CREB3L2; CREBL2; NPDC1 (inferredBy_MotifSimilarity_n_Orthology).	4	117	ELFN2;NF1;RAD23A;YWHAZ
10kb	FOSL2_top5perTarget	transfac_pro__M09521	3.81	0.184	426	FOSL2	0.27082	FOSL2	*		ATF1; ATF2; ATF3; ATF4; ATF5; ATF6; ATF6B; ATF7; BATF3; CREB1; CREB3; CREB3L4; CREB5; CREM; FOS; FOSB; FOSL1; FOSL2; JDP2; JUN; JUNB; JUND; XBP1 (inferredBy_MotifSimilarity). CREB3L1; CREB3L2; CREBL2; NPDC1 (inferredBy_MotifSimilarity_n_Orthology).	4	116	ELFN2;NF1;RAD23A;YWHAZ
10kb	GABPB1_top5perTarget	taipale_cyt_meth__ERG_NACMGGAARTN_FL_meth	3.81	0.113	427	GABPB1	0.271456	GABPB1	*	ERG (directAnnotation).	ELF1; ELK1; ELK3; ELK4; ERF; ETS1; ETS2; ETV1; ETV2; ETV3; ETV4; ETV5; FEV; FLI1; GABPA; GABPB1; GATA2; SRF (inferredBy_MotifSimilarity). ELF2; ELF4; ETV3L; ETV6; ETV7 (inferredBy_MotifSimilarity_n_Orthology).	3	75	GABPB1;MYO1C;SH3BP2
10kb	HIVEP1_top5perTarget	hocomoco__ZEP1_HUMAN.H11MO.0.D	3.81	0.0913	428	HIVEP1	0.272092	HIVEP1	**	HIVEP1 (directAnnotation).	BCL3; NFKB1; REL; RELA (inferredBy_MotifSimilarity).	3	249	CUL4B;HIVEP1;TNFRSF1A
10kb	TCF4_top5perTarget	taipale__LEF1_DBD_AAAGATCAAAGGRWW_repr	3.81	0.0825	429	TCF4	0.272727	TCF4	*	LEF1 (directAnnotation).	MBD4; TCF4; TCF7; TCF7L1; TCF7L2 (inferredBy_MotifSimilarity).	7	1240	DTD1;EDNRA;LPO;NT5DC1;SLC24A1;TCF4;TRHDE
10kb	E2F1_top5perTarget	taipale_cyt_meth__E2F2_NWTTTGGCGCCAWWWN_eDBD_meth	3.8	0.0897	430	E2F1	0.273363	E2F1	*	E2F2 (directAnnotation).	E2F1; E2F3; E2F4 (inferredBy_MotifSimilarity). E2F6 (inferredBy_MotifSimilarity_n_Orthology).	14	3929	ABCB7;ABCC5;E2F1;GLIPR1;KBTBD7;MCM10;MCM5;MCM6;MCM7;MICAL1;PRICKLE1;PRIM2;TGFBRAP1;UHRF2
10kb	EMX1_top5perTarget	taipale_cyt_meth__NOTO_NYAATTAN_eDBD	3.8	0.129	431	EMX1	0.273999	EMX1	*	NOTO (directAnnotation).	ALX3; EMX1; EMX2; EN1; EN2; ESX1; EVX1; EVX2; GBX1; GBX2; GSX2; HOXA2; HOXB2; HOXB3; HOXD1; HOXD4; ISX; LBX2; LHX2; LHX4; LHX6; LHX9; MIXL1; MNX1; MSX1; MSX2; NKX1-1; PAX4; PDX1; POU6F2; PRRX1; PRRX2; RAX2; SHOX; SHOX2; TLX2; VAX1; VAX2; VSX1; VSX2; ZBTB49 (inferredBy_MotifSimilarity). ARX; DLX1; DLX4; DLX6; HOXA6; HOXA7; HOXB6; HOXB7; HOXC6; HOXD3; LBX1; LHX3; LHX8; NKX1-2; RAX; UNCX (inferredBy…	5	428	CIC;LYRM1;PITX1;SDC3;SLC12A5
10kb	EMX1_top5perTarget	taipale_cyt_meth__PDX1_YTAATTAN_eDBD_meth	3.8	0.129	432	EMX1	0.274634	EMX1	*	PDX1 (directAnnotation).	EMX1; EMX2; GSX1; GSX2; HOXA5; HOXB2; HOXB4; HOXB5; HOXC4; HOXD3; HOXD4; LMX1A; RAX; VAX1; VAX2; VENTX; VSX1; VSX2 (inferredBy_MotifSimilarity). EVX1; EVX2; HOXA2; HOXA3; HOXA6; HOXA7; HOXB3; HOXB6; HOXB7; HOXC5; HOXC6; LHX6; LHX8 (inferredBy_MotifSimilarity_n_Orthology).	4	220	CIC;PITX1;SDC3;SLC12A5
10kb	FOSL2_top5perTarget	taipale_cyt_meth__FOSB_NRTGACGTCAYN_eDBD	3.8	0.183	433	FOSL2	0.27527	FOSL2	*	FOSB (directAnnotation).	ATF1; ATF2; ATF3; ATF4; ATF6; ATF6B; ATF7; BACH2; BATF3; CREB1; CREB3; CREB3L4; CREB5; CREM; FOS; FOSL1; FOSL2; JDP2; JUN; JUNB; JUND; XBP1 (inferredBy_MotifSimilarity). CREB3L1; CREB3L2; CREBL2; NPDC1 (inferredBy_MotifSimilarity_n_Orthology).	4	120	ELFN2;NF1;RAD23A;YWHAZ
10kb	HOXA7_top5perTarget	cisbp__M2028	3.8	0.117	434	HOXA7	0.275906	HOXA7	*	EMX1; EMX2 (inferredBy_Orthology).	GSX1; GSX2; HOXA6; HOXB2; HOXB3; HOXB4; HOXB5; HOXB7; HOXC4; HOXD4; LBX2; LHX2; LHX9; PDX1; POU6F1; VAX1; VAX2 (inferredBy_MotifSimilarity). BSX; DRGX; EN1; EN2; EVX1; EVX2; GBX1; GBX2; HOXA1; HOXA2; HOXA3; HOXA4; HOXA5; HOXA7; HOXB1; HOXB6; HOXC5; HOXC6; HOXD1; HOXD3; ISL1; ISL2; LBX1; LHX3; LHX4; LHX6; LHX8; MEOX1; MEOX2; NKX1-1; NKX1-2; NOTO; OTP; PROP1; TLX1; TLX2; TLX3; VSX2 (inferredBy_Moti…	5	381	DLX1;HOXA7;HOXC10;RALY;SHOX2
10kb	KLF3_top5perTarget	hocomoco__KLF5_MOUSE.H11MO.0.A	3.8	0.109	435	KLF3	0.276542	KLF3	*	KLF5 (inferredBy_Orthology).	KLF1; KLF10; KLF11; KLF12; KLF13; KLF15; KLF16; KLF17; KLF2; KLF3; KLF4; KLF6; KLF7; KLF8; KLF9; SP1; SP3 (inferredBy_MotifSimilarity).	12	1036	BRPF3;BZW1;C2CD4C;HIC1;KLF3;LIF;PCDH17;RHOG;RNF24;STAC2;TMEM119;UPK3B
10kb	SRF_top5perTarget	dbcorrdb__NFYA__ENCSR000DNS_1__m1	3.8	0.0984	436	SRF	0.277177	SRF	*	NFYA (directAnnotation).	CHD2; E2F4; FOS; FOXI1; IRF3; NFYB; NFYC; PBX3; POLR2A; RFX5; SP1; SP2; SREBF1; SRF (inferredBy_MotifSimilarity). PBX1; POLE3; POLE4 (inferredBy_MotifSimilarity_n_Orthology).	4	330	OSBP;PGP;RAB33A;SRF
10kb	CREM_top5perTarget	transfac_pro__M01861	3.79	0.0846	437	CREM	0.277813	CREM	*	ATF1 (directAnnotation).	ATF2; ATF3; ATF4; ATF5; ATF6; ATF7; CREB1; CREM (inferredBy_MotifSimilarity).	5	281	CHPF;CREM;GAK;GIGYF1;HPS5
10kb	EMX1_top5perTarget	cisbp__M5045	3.79	0.129	438	EMX1	0.278449	EMX1	*	EN1; EN2 (inferredBy_Orthology).	ALX3; ARX; ESX1; GBX2; HESX1; HOXA1; HOXB2; HOXB3; ISX; LBX1; LBX2; LHX2; LHX4; LHX5; LHX9; LMX1B; MEOX2; MIXL1; MSX1; MSX2; NKX6-1; NKX6-2; NOBOX; PRRX1; PRRX2; RAX; RAX2; SHOX; SHOX2; UNCX (inferredBy_MotifSimilarity). ALX1; ALX4; BARHL1; BARHL2; BSX; DLX1; DLX4; DLX6; DRGX; EMX1; EMX2; GBX1; HOXA6; HOXA7; HOXB1; HOXB6; HOXB7; HOXC6; HOXD1; HOXD3; LHX1; LHX3; LHX6; LMX1A; NKX1-1; NKX1-2; OTP; P…	5	333	CIC;LYRM1;PITX1;SDC3;SLC12A5
10kb	EMX1_top5perTarget	taipale_cyt_meth__HOXB5_NYAATTAN_eDBD	3.79	0.129	439	EMX1	0.279085	EMX1	*	HOXB5 (directAnnotation).	BSX; DLX6; EMX1; EN1; GBX2; HOXA1; HOXA2; HOXA5; HOXA7; HOXB1; HOXB2; HOXB6; HOXB7; HOXB8; HOXD1; HOXD4; HOXD8; LHX1; LHX2; LHX4; MEOX1; MEOX2; MNX1; MSX1; MSX2; PDX1; PHOX2B; VAX1; VAX2; VENTX (inferredBy_MotifSimilarity). DLX1; DLX4; EMX2; EVX1; EVX2; GBX1; HOXA6; HOXC5; HOXC6; LHX5; NKX1-1; NKX1-2 (inferredBy_MotifSimilarity_n_Orthology).	5	394	CIC;LYRM1;PITX1;SDC3;SLC12A5
10kb	FOSL2_top5perTarget	hocomoco__JDP2_HUMAN.H11MO.0.D	3.79	0.183	440	FOSL2	0.27972	FOSL2	*	JDP2 (directAnnotation).	ATF1; ATF2; ATF3; ATF4; ATF5; ATF6; ATF6B; ATF7; BACH2; BATF3; CREB1; CREB3; CREB3L4; CREB5; CREM; FOS; FOSB; FOSL1; FOSL2; JUN; JUNB; JUND; XBP1 (inferredBy_MotifSimilarity). BACH1; CREB3L1; CREB3L2; CREBL2; NFE2; NFE2L1; NFE2L2; NFE2L3; NPDC1 (inferredBy_MotifSimilarity_n_Orthology).	4	94	ELFN2;NF1;RAD23A;YWHAZ
10kb	FOSL2_top5perTarget	jaspar__MA0967.1	3.79	0.183	441	FOSL2	0.280356	FOSL2	*		ATF1; ATF2; ATF3; ATF4; ATF5; ATF6; ATF6B; ATF7; BATF3; CREB1; CREB3; CREB3L4; CREB5; CREM; FOS; FOSB; FOSL1; FOSL2; JDP2; JUN; JUNB; JUND; MAFF; XBP1 (inferredBy_MotifSimilarity). BACH1; BACH2; CREB3L1; CREB3L2; CREBL2; NFE2; NFE2L1; NFE2L2; NFE2L3; NPDC1 (inferredBy_MotifSimilarity_n_Orthology).	5	372	ELFN2;NF1;RAD23A;USP8;YWHAZ
10kb	GABPB1_top5perTarget	cisbp__M5382	3.79	0.112	442	GABPB1	0.280992	GABPB1	*	ELK1 (directAnnotation).	EGR1; ELK4; GABPA; GABPB1 (inferredBy_MotifSimilarity). FLI1 (inferredBy_MotifSimilarity_n_Orthology).	4	314	ADAR;GABPB1;ITGB1;USP46
10kb	HOXA7_top5perTarget	cisbp__M5007	3.79	0.117	443	HOXA7	0.281627	HOXA7	*	NKX6-1; NKX6-2; NKX6-3 (inferredBy_Orthology).	GSX2 (inferredBy_MotifSimilarity). BSX; DBX1; DBX2; EMX1; EMX2; HOXA1; HOXA6; HOXA7; HOXB1; HOXB6; HOXB7; HOXC6; HOXD1; LBX1; TLX1; TLX2; TLX3; UNCX (inferredBy_MotifSimilarity_n_Orthology).	4	167	DLX1;HOXA7;RALY;SHOX2
10kb	HOXA7_top5perTarget	transfac_pro__M02096	3.79	0.117	444	HOXA7	0.282263	HOXA7	*	PDX1 (directAnnotation).	HOXA6; HOXA7; HOXB3; HOXB6; HOXB7; HOXC6; HOXD3; VAX2 (inferredBy_MotifSimilarity_n_Orthology).	6	649	CDC6;DLX1;HOXA7;HOXC10;RALY;SHOX2
10kb	IRF4_top5perTarget	cisbp__M6119	3.79	0.0893	445	IRF4	0.282899	IRF4	*	SPI1 (directAnnotation).	BCL11A; EP300; IKZF1; IRF4; IRF8; SPIB; SPIC (inferredBy_MotifSimilarity).	16	3937	ABCG1;ARSB;ASS1;BCL2A1;DAPK2;FAM83B;GIMAP2;IRF4;ITGB2;ITGB7;KLF15;KLF3;LPXN;SLC44A2;SORT1;STAT5A
10kb	NFYA_top5perTarget	dbcorrdb__E2F4__ENCSR000DOR_1__m2	3.79	0.104	446	NFYA	0.283535	NFYA	*	E2F4 (directAnnotation).	CHD2; FOS; FOXI1; IRF3; NFYA; NFYB; NFYC; PBX3; POLR2A; RFX5; SP1; SP2; SREBF1 (inferredBy_MotifSimilarity). PBX1 (inferredBy_MotifSimilarity_n_Orthology).	3	269	AIFM1;NFYA;SH2D3C
10kb	EMX1_top5perTarget	taipale_cyt_meth__NOTO_NYAATTAN_eDBD_meth	3.78	0.129	447	EMX1	0.28417	EMX1	*	NOTO (directAnnotation).	EMX1; EMX2; EN1; EN2; ESX1; EVX2; GBX1; GBX2; HOXB2; HOXB3; HOXD4; ISL2; ISX; LBX2; LHX2; LHX4; LHX9; MNX1; MSX1; PRRX1; PRRX2; RAX2; SHOX; SHOX2; TLX2; VAX1; VAX2; VSX1; ZBTB49 (inferredBy_MotifSimilarity). DLX1; DLX4; DLX6; EVX1; HOXA6; HOXA7; HOXB6; HOXB7; HOXC6; LBX1; LHX6; LHX8; NKX1-2; PDX1; RAX; UNCX; VSX2 (inferredBy_MotifSimilarity_n_Orthology).	6	584	CD24;CIC;LYRM1;PITX1;SDC3;SLC12A5
10kb	FOSL2_top5perTarget	taipale_cyt_meth__ATF6_NRTGACGTCAYN_eDBD_meth	3.78	0.182	448	FOSL2	0.284806	FOSL2	*	ATF6 (directAnnotation).	ATF1; ATF2; ATF3; ATF4; ATF5; ATF6B; ATF7; BATF3; CREB1; CREB3; CREB3L4; CREB5; CREM; FOS; FOSB; FOSL1; FOSL2; JDP2; JUN; JUNB; JUND; XBP1 (inferredBy_MotifSimilarity). CREB3L1; CREB3L2; CREBL2; NPDC1 (inferredBy_MotifSimilarity_n_Orthology).	4	145	ELFN2;NF1;RAD23A;YWHAZ
10kb	FOSL2_top5perTarget	taipale_cyt_meth__FOS_NRTGACGTCAYN_eDBD	3.78	0.182	449	FOSL2	0.285442	FOSL2	*	FOS (directAnnotation).	ATF1; ATF2; ATF3; ATF4; ATF6; ATF6B; ATF7; BACH2; BATF3; CREB1; CREB3; CREB3L4; CREB5; CREM; FOSB; FOSL1; FOSL2; JDP2; JUN; JUNB; JUND; XBP1 (inferredBy_MotifSimilarity). CREB3L1; CREB3L2; CREBL2; NPDC1 (inferredBy_MotifSimilarity_n_Orthology).	4	127	ELFN2;NF1;RAD23A;YWHAZ
10kb	FOSL2_top5perTarget	transfac_pro__M07670	3.78	0.182	450	FOSL2	0.286078	FOSL2	*	ATF6; ATF6B (inferredBy_Orthology).	ATF1; ATF2; ATF3; ATF4; ATF5; ATF7; BACH2; BATF3; CREB1; CREB3; CREB3L4; CREB5; CREM; FOS; FOSB; FOSL1; FOSL2; JDP2; JUN; JUNB; JUND; XBP1 (inferredBy_MotifSimilarity). BACH1; CREB3L1; CREB3L2; CREBL2; NFE2; NFE2L1; NFE2L2; NFE2L3; NPDC1 (inferredBy_MotifSimilarity_n_Orthology).	4	108	ELFN2;NF1;RAD23A;YWHAZ
10kb	FOSL2_top5perTarget	transfac_pro__M07684	3.78	0.182	451	FOSL2	0.286713	FOSL2	*	JUN; JUNB; JUND (inferredBy_Orthology).	ATF1; ATF2; ATF3; ATF4; ATF5; ATF6; ATF6B; ATF7; BACH2; BATF3; CREB1; CREB3; CREB3L4; CREB5; CREM; FOS; FOSB; FOSL1; FOSL2; JDP2; XBP1 (inferredBy_MotifSimilarity). CREB3L1; CREB3L2; CREBL2; NPDC1 (inferredBy_MotifSimilarity_n_Orthology).	4	101	ELFN2;NF1;RAD23A;YWHAZ
10kb	FOSL2_top5perTarget	transfac_pro__M08937	3.78	0.182	452	FOSL2	0.287349	FOSL2	*	FOSB (directAnnotation).	ATF1; ATF2; ATF3; ATF4; ATF6; ATF6B; ATF7; BACH2; BATF3; CREB1; CREB3; CREB3L4; CREB5; CREM; FOS; FOSL1; FOSL2; JDP2; JUN; JUNB; JUND; XBP1 (inferredBy_MotifSimilarity). BACH1; CREB3L1; CREB3L2; CREBL2; NFE2; NFE2L1; NFE2L2; NFE2L3; NPDC1 (inferredBy_MotifSimilarity_n_Orthology).	4	161	ELFN2;NF1;RAD23A;YWHAZ
10kb	FOXC1_top5perTarget	stark__RTAAMA	3.78	0.119	453	FOXC1	0.287985	FOXC1	**	FOXC1; FOXC2; FOXS1 (inferredBy_Orthology).		3	137	TMEM232;TNRC18;WRNIP1
10kb	HOXA5_top5perTarget	jaspar__MA0612.1	3.78	0.0767	454	HOXA5	0.28862	HOXA5	*	EMX1 (directAnnotation).	ALX3; DRGX; EMX2; EN1; EN2; ESX1; EVX2; GBX1; GBX2; GSX2; HOXA1; HOXA2; HOXA3; HOXA5; HOXA6; HOXB2; HOXB3; HOXB7; HOXD1; HOXD3; ISX; LHX2; LHX4; LHX6; LHX8; LHX9; LMX1A; MEOX1; MNX1; NOTO; PAX4; PDX1; RAX; VAX1; VAX2; VENTX; VSX1; VSX2; ZFHX2; ZFHX3 (inferredBy_MotifSimilarity). EVX1; GSX1; HOXA7; HOXB1; HOXB5; HOXB6; HOXC6; LBX1; LHX3; NKX1-1; NKX1-2; OTP; UNCX (inferredBy_MotifSimilarity_n_Orth…	3	355	DGKA;HOXA5;SCNN1A
10kb	HOXA7_top5perTarget	taipale_cyt_meth__HOXD8_NYAATTAN_eDBD_meth	3.78	0.116	455	HOXA7	0.289256	HOXA7	*	HOXD8 (directAnnotation).	BSX; HOXA5; HOXA7; HOXB5; HOXB6; HOXB7; HOXB8; HOXD4; LHX2 (inferredBy_MotifSimilarity). HOXA6; HOXC5; HOXC6 (inferredBy_MotifSimilarity_n_Orthology).	5	264	DLX1;FBLN1;HOXA7;RALY;SHOX2
10kb	LHX2_top5perTarget	jaspar__MA0618.1	3.78	0.102	456	LHX2	0.289892	LHX2	*	LBX1 (directAnnotation).	DMBX1; GSX2; HESX1; HOXB5; NKX6-2; PRRX1 (inferredBy_MotifSimilarity). ALX1; EN1; EN2; LBX2; LHX2; LHX9 (inferredBy_MotifSimilarity_n_Orthology).	18	4989	COL23A1;DCDC2;LHX2;LMNA;MDGA1;PITX1;PTPN13;PTX3;RARG;SEC14L2;SHISA2;SLC1A2;SNX9;SRGN;TBPL1;USP47;USP48;VAMP3
10kb	MAFG_top5perTarget	cisbp__M5607	3.78	0.108	457	MAFG	0.290528	MAFG	*	MAFF (directAnnotation).	BACH1; BACH2; MAF; MAFA; MAFB; MAFG; MAFK; NFE2 (inferredBy_MotifSimilarity).	10	2341	CFHR3;CISD2;CTSO;EXTL3;FXR2;GTDC1;MAFG;MLANA;PTEN;SLC16A6
10kb	TBP_top5perTarget	dbcorrdb__TBP__ENCSR000ECB_1__m3	3.78	0.0837	458	TBP	0.291163	TBP	**	TBP (directAnnotation).		12	2787	CCDC66;COPS2;GATAD2A;HDLBP;HIPK3;IDH3G;ITSN2;JAK1;LRRC8D;OGT;TBP;TNFAIP1
10kb	TBX6_top5perTarget	taipale_cyt_meth__T_NTCACACNTANGTGTGAN_eDBD	3.78	0.0932	459	TBX6	0.291799	TBX6	*	T (directAnnotation).	EOMES; TBX19; TBX20; TBX6 (inferredBy_MotifSimilarity). TBR1; TBX1; TBX10 (inferredBy_MotifSimilarity_n_Orthology).	3	218	ERCC3;EZH1;TBX6
10kb	FOSL2_top5perTarget	taipale_cyt_meth__JUN_NATGACGTCAYN_FL	3.77	0.182	460	FOSL2	0.292435	FOSL2	*	JUN (directAnnotation).	ATF1; ATF2; ATF3; ATF4; ATF5; ATF6; ATF6B; ATF7; BATF3; CREB1; CREB3; CREB3L4; CREB5; CREM; FOS; FOSB; FOSL1; FOSL2; JDP2; JUNB; JUND; XBP1 (inferredBy_MotifSimilarity). CREB3L1; CREB3L2; CREBL2; NPDC1 (inferredBy_MotifSimilarity_n_Orthology).	4	126	ELFN2;NF1;RAD23A;YWHAZ
10kb	JDP2_top5perTarget	dbcorrdb__FOS__ENCSR000DOT_1__m1	3.77	0.0761	461	JDP2	0.293071	JDP2	*	FOS (directAnnotation).	ARID3A; ATF3; BACH2; BATF; EP300; FOSB; FOSL1; FOSL2; JDP2; JUN; JUNB; JUND; MAFG; MAFK; MYC; SMARCC1; STAT3; TCF12 (inferredBy_MotifSimilarity).	4	307	F11R;NOS3;PCSK6;TRPV1
10kb	ZNF436_top5perTarget	transfac_pro__M05878	3.77	0.0974	462	ZNF436	0.293706	ZNF436	*	ZNF100 (directAnnotation).	ZNF436 (inferredBy_MotifSimilarity).	3	204	CACNG4;PAFAH1B1;ZNF771
10kb	BACH1_top5perTarget	yetfasco__YEL009C_1363	3.76	0.107	463	BACH1	0.294342	BACH1	*		ARID3A; ATF3; BACH1; BACH2; BATF; CEBPB; EP300; FOS; FOSB; FOSL1; FOSL2; JDP2; JUN; JUNB; JUND; MAF; MAFK; MEF2A; MYC; NFATC1; NFE2; NFE2L2; SMARCC1; STAT3; TCF12; TCF7L2 (inferredBy_MotifSimilarity).	5	605	BACH1;EREG;PC;PHLDA2;RBPJ
10kb	FOSL2_top5perTarget	taipale_cyt_meth__FOSL1_NRTGAYGTCAYN_FL	3.76	0.182	464	FOSL2	0.294978	FOSL2	*	FOSL1 (directAnnotation).	ATF1; ATF2; ATF3; ATF4; ATF6; ATF6B; ATF7; BACH2; BATF3; CREB1; CREB3; CREB3L4; CREB5; CREM; FOS; FOSB; FOSL2; JDP2; JUN; JUNB; JUND; XBP1 (inferredBy_MotifSimilarity). CREB3L1; CREB3L2; CREBL2; NPDC1 (inferredBy_MotifSimilarity_n_Orthology).	4	144	ELFN2;NF1;RAD23A;YWHAZ
10kb	GATA2_top5perTarget	dbcorrdb__GATA1__ENCSR000EXP_1__m1	3.76	0.105	465	GATA2	0.295613	GATA2	*	GATA1 (directAnnotation).	ARID3A; BCL3; CCNT2; EP300; GATA2; GATA3; GATA4; GATA5; GATA6; HDAC2; HMGN3; JUN; NR2F2; PML; POLR2A; RCOR1; SIRT6; SMARCA4; SMARCB1; TAL1; TBL1XR1; TEAD4 (inferredBy_MotifSimilarity).	4	466	GATA2;MED13L;NHSL1;TACC1
10kb	HOXA5_top5perTarget	cisbp__M1199	3.76	0.0762	466	HOXA5	0.296249	HOXA5	*		ALX3; ARX; DRGX; EMX1; EMX2; EN1; EN2; ESX1; EVX2; GBX1; GBX2; GSX2; HESX1; HOXA1; HOXA3; HOXA5; HOXB2; HOXB3; HOXB4; HOXB5; HOXD3; ISL2; ISX; LBX2; LHX2; LHX4; LHX5; LHX6; LHX9; LMX1A; MSX1; MSX2; NANOG; NKX6-1; NKX6-2; NOBOX; NOTO; PAX4; PDX1; POU6F2; PRRX1; PRRX2; RAX; RAX2; SHOX; SHOX2; TLX2; UNCX; VAX1; VAX2; VSX1; VSX2 (inferredBy_MotifSimilarity). ALX1; ALX4; BSX; DLX1; DLX4; DLX6; EVX1; G…	3	349	DGKA;HOXA5;SCNN1A
10kb	HOXA7_top5perTarget	cisbp__M5117	3.76	0.116	467	HOXA7	0.296885	HOXA7	*		PRRX2 (inferredBy_MotifSimilarity). HOXA6; HOXA7; HOXB6; HOXB7; HOXC6; NKX1-1; NKX1-2 (inferredBy_MotifSimilarity_n_Orthology).	4	121	DLX1;HOXA7;RALY;SHOX2
10kb	IRF2_top5perTarget	dbcorrdb__STAT2__ENCSR000FBC_1__m1	3.76	0.101	468	IRF2	0.297521	IRF2	*	STAT2 (directAnnotation).	IRF1; IRF2; IRF3; IRF4; IRF5; IRF6; IRF7; IRF8; IRF9; MTA3; SPI1; STAT1; TBL1XR1 (inferredBy_MotifSimilarity).	9	1093	ADAMTS8;CCDC85A;IRF2;LMO4;NBR1;PPFIBP1;RNF213;RNF24;SCARB2
10kb	JDP2_top5perTarget	flyfactorsurvey__kay_Jra_SANGER_5_FBgn0001291	3.76	0.076	469	JDP2	0.298156	JDP2	*	JUN; JUNB; JUND (inferredBy_Orthology).	ATF3; BACH2; EP300; FOS; FOSB; FOSL1; FOSL2; JDP2; MEF2C; MYC; NFE2; RCOR1; TCF7L2; TRIM28 (inferredBy_MotifSimilarity). BATF (inferredBy_MotifSimilarity_n_Orthology).	5	404	DNAJC6;F11R;NOS3;PCSK6;TRPV1
10kb	EMX1_top5perTarget	cisbp__M5542	3.75	0.128	470	EMX1	0.298792	EMX1	*	HOXB3 (directAnnotation).	ALX3; BARHL2; EMX1; EMX2; EN1; ESX1; GBX1; GBX2; GSX2; HOXA1; HOXA2; HOXB2; LBX2; LHX2; LHX4; LHX9; MEOX2; NANOG; NOBOX; NOTO; PDX1; RAX; VAX1; VSX1; VSX2 (inferredBy_MotifSimilarity). BARHL1; BARX1; BARX2; BSX; DLX1; DLX4; DLX6; EN2; EVX1; EVX2; GSX1; HOXA3; HOXA5; HOXA6; HOXA7; HOXB1; HOXB5; HOXB6; HOXB7; HOXC5; HOXC6; HOXD1; HOXD3; LBX1; LHX3; LHX6; LHX8; NKX1-2; OTP; PROP1; UNCX; VAX2 (inferr…	5	336	CIC;LYRM1;PITX1;SDC3;SLC12A5
10kb	FOSL2_top5perTarget	transfac_pro__M08924	3.75	0.181	471	FOSL2	0.299428	FOSL2	*	JUNB (directAnnotation).	ATF1; ATF2; ATF3; ATF4; ATF6; ATF6B; ATF7; BATF3; CREB1; CREB3; CREB3L4; CREB5; FOS; FOSB; FOSL1; FOSL2; JDP2; JUN; JUND; XBP1 (inferredBy_MotifSimilarity). CREB3L1; CREB3L2; CREBL2; CREM; NPDC1 (inferredBy_MotifSimilarity_n_Orthology).	4	167	ELFN2;NF1;RAD23A;YWHAZ
10kb	IRF1_top5perTarget	taipale_cyt_meth__IRF2_YGAAASYGAAAS_FL_meth	3.75	0.0928	472	IRF1	0.300064	IRF1	*	IRF2 (directAnnotation).	IRF1; IRF3; IRF4; IRF5; IRF7; IRF8; IRF9 (inferredBy_MotifSimilarity).	14	3034	CXCL10;CXCL13;EIF2AK2;GDPD5;HIPK1;HIPK2;IRF1;KDM6A;NLRC5;PSMB8;PSMB9;RORB;SIX1;ZNF462
10kb	JDP2_top5perTarget	transfac_pro__M08940	3.75	0.0759	473	JDP2	0.300699	JDP2	*	FOSL2 (directAnnotation).	ATF3; BACH2; BATF; EP300; FOS; FOSB; FOSL1; JDP2; JUN; JUNB; JUND; MEF2A; MYC; RCOR1; SMARCC1; TCF12; TCF7L2; TRIM28 (inferredBy_MotifSimilarity).	5	628	DNAJC6;F11R;NOS3;PCSK6;TRPV1
10kb	MAFG_top5perTarget	taipale_cyt_meth__MAFF_NYGCTGASTCAGCRN_FL	3.75	0.107	474	MAFG	0.301335	MAFG	*	MAFF (directAnnotation).	BACH1; BACH2; MAF; MAFA; MAFB; MAFG; MAFK; NFE2 (inferredBy_MotifSimilarity).	3	172	CISD2;MAFG;SLC16A6
10kb	PPARD_top5perTarget	taipale__Hnf4a_DBD_RRGGTCAAAGTCCRNN	3.75	0.0671	475	PPARD	0.301971	PPARD	*	HNF4A (inferredBy_Orthology).	EP300; HDAC2; HNF4G; MYBL2; NR2C2; NR2F1; NR2F2; NR2F6; PPARD; RXRA; RXRB; RXRG (inferredBy_MotifSimilarity).	10	2132	BATF2;BET1;BIN3;CLSTN3;CMAS;DDX52;MIA2;MYO1A;MYO5C;SLC7A7
10kb	SRF_top5perTarget	dbcorrdb__PBX3__ENCSR000BGR_1__m2	3.75	0.0974	476	SRF	0.302606	SRF	*	PBX3 (directAnnotation).	CHD2; E2F4; FOS; FOXI1; IRF3; NFYA; NFYB; NFYC; POLR2A; RFX5; SP1; SP2; SREBF1; SRF (inferredBy_MotifSimilarity). PBX1; POLE3; POLE4 (inferredBy_MotifSimilarity_n_Orthology).	4	453	OSBP;PGP;RAB33A;SRF
10kb	TFAP2C_top5perTarget	dbcorrdb__TFAP2A__ENCSR000EVP_1__m1	3.75	0.12	477	TFAP2C	0.303242	TFAP2C	*	TFAP2A (directAnnotation).	TFAP2B; TFAP2C (inferredBy_MotifSimilarity). TFAP2D; TFAP2E (inferredBy_MotifSimilarity_n_Orthology).	13	4102	ARFRP1;BAHD1;BAIAP2;CDC34;CMYA5;COL22A1;COL27A1;FCRL6;ITGB1;MRAP2;SULF2;TFAP2C;ZNF703
10kb	EMX1_top5perTarget	taipale__HOXB3_DBD_NNYMATTANN	3.74	0.128	478	EMX1	0.303878	EMX1	*	HOXB3 (directAnnotation).	ALX3; BARHL2; EMX1; EMX2; EN1; ESX1; GBX1; GBX2; GSX2; HESX1; HOXA1; HOXA2; HOXB2; HOXB7; ISX; LBX2; LHX2; LHX4; LHX9; MEOX2; NANOG; NOBOX; NOTO; PDX1; RAX; VAX1; VSX1; VSX2 (inferredBy_MotifSimilarity). BARHL1; BARX1; BSX; DLX1; DLX4; DLX6; EN2; EVX1; EVX2; GSX1; HOXA3; HOXA5; HOXA6; HOXA7; HOXB1; HOXB5; HOXB6; HOXC5; HOXC6; HOXD1; HOXD3; LBX1; LHX3; LHX6; LHX8; NKX1-2; OTP; PROP1; UNCX; VAX2 (i…	5	352	CIC;LYRM1;PITX1;SDC3;SLC12A5
10kb	FOSL2_top5perTarget	hocomoco__CREB5_HUMAN.H11MO.0.D	3.74	0.181	479	FOSL2	0.304514	FOSL2	*	CREB5 (directAnnotation).	ATF1; ATF2; ATF3; ATF4; ATF5; ATF6; ATF6B; ATF7; BATF3; CREB1; CREB3; CREB3L4; CREM; FOS; FOSB; FOSL1; FOSL2; JDP2; JUN; JUNB; JUND; XBP1 (inferredBy_MotifSimilarity). BACH1; BACH2; CREB3L1; CREB3L2; CREBL2; NFE2; NFE2L1; NFE2L2; NFE2L3; NPDC1 (inferredBy_MotifSimilarity_n_Orthology).	4	137	ELFN2;NF1;RAD23A;YWHAZ
10kb	FOSL2_top5perTarget	taipale_cyt_meth__ATF7_NRTGACGTCAYN_eDBD	3.74	0.181	480	FOSL2	0.305149	FOSL2	*	ATF7 (directAnnotation).	ATF1; ATF2; ATF3; ATF4; ATF5; ATF6; ATF6B; BATF3; CREB1; CREB3; CREB3L4; CREB5; CREM; FOS; FOSB; FOSL1; FOSL2; JDP2; JUN; JUNB; JUND; XBP1 (inferredBy_MotifSimilarity). CREB3L1; CREB3L2; CREBL2; NPDC1 (inferredBy_MotifSimilarity_n_Orthology).	4	128	ELFN2;NF1;RAD23A;YWHAZ
10kb	FOSL2_top5perTarget	taipale_cyt_meth__CREB3_NRTGACGTCAYN_FL	3.74	0.181	481	FOSL2	0.305785	FOSL2	*	CREB3 (directAnnotation).	ATF1; ATF2; ATF3; ATF4; ATF5; ATF6; ATF6B; ATF7; BATF3; CREB1; CREB3L4; CREB5; CREM; E2F1; FOS; FOSB; FOSL1; FOSL2; JDP2; JUN; JUNB; JUND; XBP1 (inferredBy_MotifSimilarity). CREB3L1; CREB3L2; CREBL2; NPDC1 (inferredBy_MotifSimilarity_n_Orthology).	4	125	ELFN2;NF1;RAD23A;YWHAZ
10kb	FOXD1_top5perTarget	taipale_cyt_meth__FOXD2_NYWANGTAAACAN_eDBD_repr	3.74	0.0777	482	FOXD1	0.306421	FOXD1	*	FOXD2 (directAnnotation).	EP300; FOXA1; FOXA2; FOXA3; FOXB1; FOXC1; FOXC2; FOXD1; FOXD3; FOXE1; FOXF1; FOXF2; FOXG1; FOXI1; FOXK1; FOXL1; FOXO1; FOXO4; FOXO6; FOXP3; FOXQ1; HDAC2; MBD4; NFIC; TCF12 (inferredBy_MotifSimilarity). FOXD4; FOXD4L1; FOXD4L3; FOXD4L4; FOXD4L5; FOXD4L6; FOXP1; FOXP2; FOXP4 (inferredBy_MotifSimilarity_n_Orthology).	2	62	PBX3;TMEM8B
10kb	FOXJ2_top5perTarget	hocomoco__FOXD3_HUMAN.H11MO.0.D	3.74	0.131	483	FOXJ2	0.307057	FOXJ2	*	FOXD3 (directAnnotation).	FOXA1; FOXA2; FOXA3; FOXC1; FOXC2; FOXD2; FOXF2; FOXJ2; FOXM1; FOXO4; FOXO6; FOXP1; FOXP2; HDAC2; NF1 (inferredBy_MotifSimilarity). FOXG1; FOXJ3; FOXK1; FOXP3; FOXP4 (inferredBy_MotifSimilarity_n_Orthology).	4	108	ADPRHL1;EMP1;NTRK3;SIM1
10kb	FOSL2_top5perTarget	taipale_cyt_meth__CREB3L4_NRTGACGTCAYN_eDBD	3.73	0.18	484	FOSL2	0.307692	FOSL2	*	CREB3L4 (directAnnotation).	ATF1; ATF2; ATF3; ATF4; ATF5; ATF6; ATF6B; ATF7; BATF3; CREB1; CREB3; CREB5; CREM; E2F1; FOS; FOSB; FOSL1; FOSL2; JDP2; JUN; JUNB; JUND; XBP1 (inferredBy_MotifSimilarity). CREB3L1; CREB3L2; CREBL2; NPDC1 (inferredBy_MotifSimilarity_n_Orthology).	4	119	ELFN2;NF1;RAD23A;YWHAZ
10kb	FOSL2_top5perTarget	taipale_cyt_meth__CREB5_NRTGAYGTCAYN_FL	3.73	0.18	485	FOSL2	0.308328	FOSL2	*	CREB5 (directAnnotation).	ATF1; ATF2; ATF3; ATF4; ATF5; ATF6; ATF6B; ATF7; BACH2; BATF3; CREB1; CREB3; CREB3L4; CREM; FOS; FOSB; FOSL1; FOSL2; JDP2; JUN; JUNB; JUND; XBP1 (inferredBy_MotifSimilarity). BACH1; CREB3L1; CREB3L2; CREBL2; NFE2; NFE2L1; NFE2L2; NFE2L3; NPDC1 (inferredBy_MotifSimilarity_n_Orthology).	4	170	ELFN2;NF1;RAD23A;YWHAZ
10kb	RUNX1_top5perTarget	dbcorrdb__BCL11A__ENCSR000BHA_1__m2	3.73	0.0661	486	RUNX1	0.308964	RUNX1	*	BCL11A (directAnnotation).	CBFB; CEBPB; EP300; MTA3; NFIC; RUNX1; RUNX2; RUNX3; STAT3; STAT5A; TBL1XR1 (inferredBy_MotifSimilarity).	3	239	ARHGEF18;BPTF;RUNX1
10kb	FOSL2_top5perTarget	taipale_cyt_meth__JUNB_NATGACGTCAYN_eDBD_repr	3.72	0.18	487	FOSL2	0.309599	FOSL2	*	JUNB (directAnnotation).	ATF1; ATF2; ATF3; ATF4; ATF5; ATF6; ATF6B; ATF7; BACH2; BATF3; CREB1; CREB3; CREB3L4; CREB5; CREM; FOS; FOSB; FOSL1; FOSL2; JDP2; JUN; JUND; XBP1 (inferredBy_MotifSimilarity). CREB3L1; CREB3L2; CREBL2; NPDC1 (inferredBy_MotifSimilarity_n_Orthology).	4	98	ELFN2;NF1;RAD23A;YWHAZ
10kb	FOSL2_top5perTarget	transfac_pro__M09526	3.72	0.18	488	FOSL2	0.310235	FOSL2	*		ATF1; ATF2; ATF3; ATF4; ATF5; ATF6; ATF6B; ATF7; BACH2; BATF3; CREB1; CREB3; CREB3L4; CREB5; CREM; FOS; FOSB; FOSL1; FOSL2; JDP2; JUN; JUNB; JUND; XBP1 (inferredBy_MotifSimilarity). BACH1; CREB3L1; CREB3L2; CREBL2; NFE2; NFE2L1; NFE2L2; NFE2L3; NPDC1 (inferredBy_MotifSimilarity_n_Orthology).	4	101	ELFN2;NF1;RAD23A;YWHAZ
10kb	HIC1_top5perTarget	transfac_pro__M05247	3.72	0.0679	489	HIC1	0.310871	HIC1	*		BRF2; ESRRA; EZH2; HIC1; SMARCA4 (inferredBy_MotifSimilarity).	3	81	HIC1;SH3PXD2B;SH3RF3
10kb	HOXA5_top5perTarget	cisbp__M0892	3.72	0.0755	490	HOXA5	0.311507	HOXA5	*	EMX1 (directAnnotation).	ALX3; DRGX; EMX2; EN1; EN2; ESX1; EVX2; GBX1; GBX2; GSX2; HOXA1; HOXA2; HOXA3; HOXA5; HOXA6; HOXB2; HOXB3; HOXB7; HOXD1; HOXD3; LHX2; LHX4; LHX6; LHX8; LHX9; LMX1A; MEOX1; NOTO; PAX4; PDX1; RAX; VAX1; VAX2; VENTX; VSX1; VSX2; ZFHX2; ZFHX3 (inferredBy_MotifSimilarity). EVX1; GSX1; HOXA7; HOXB5; HOXB6; HOXC6; LBX1; LHX3; MNX1; NKX1-1; NKX1-2; OTP (inferredBy_MotifSimilarity_n_Orthology).	3	357	DGKA;HOXA5;SCNN1A
10kb	HOXA7_top5perTarget	transfac_pro__M07834	3.72	0.115	491	HOXA7	0.312142	HOXA7	**	HOXA6; HOXA7; HOXB6; HOXB7; HOXC6 (inferredBy_Orthology).	HOXB8; HOXD8; NKX6-2 (inferredBy_MotifSimilarity). DLX1; DLX4; DLX6; HOXA5; HOXB5; HOXC5; HOXC8; MNX1 (inferredBy_MotifSimilarity_n_Orthology).	5	371	DLX1;FBLN1;HOXA7;RALY;SHOX2
10kb	NFE2L2_top5perTarget	transfac_pro__M04681	3.72	0.113	492	NFE2L2	0.312778	NFE2L2	*	JUND (directAnnotation).	ATF1; ATF2; ATF3; ATF4; ATF5; ATF6; ATF6B; ATF7; BACH2; BATF3; CREB1; CREB3; CREB3L4; CREB5; CREM; FOS; FOSB; FOSL1; FOSL2; JDP2; JUN; JUNB; XBP1 (inferredBy_MotifSimilarity). BACH1; CREB3L1; CREB3L2; CREBL2; NFE2; NFE2L1; NFE2L2; NFE2L3; NPDC1 (inferredBy_MotifSimilarity_n_Orthology).	5	347	AFF4;HECA;RHOQ;SMCHD1;TPM4
10kb	NFYA_top5perTarget	dbcorrdb__FOS__ENCSR000FAI_1__m1	3.72	0.102	493	NFYA	0.313414	NFYA	*	FOS (directAnnotation).	CHD2; E2F4; FOXI1; IRF3; NFYA; NFYB; NFYC; PBX3; RFX5; SP1; SP2; SREBF1 (inferredBy_MotifSimilarity). PBX1; POLE3 (inferredBy_MotifSimilarity_n_Orthology).	3	304	AIFM1;NFYA;SH2D3C
10kb	FOSL1_top5perTarget	transfac_pro__M01586	3.71	0.0964	494	FOSL1	0.31405	FOSL1	*		ATF1; ATF2; ATF3; ATF4; ATF6; ATF6B; ATF7; BATF3; CREB1; CREB3; CREB3L4; CREB5; CREM; FOS; FOSB; FOSL1; FOSL2; JDP2; JUN; JUNB; JUND; MAF; MAFA; MAFF; MAFG; XBP1 (inferredBy_MotifSimilarity). BACH1; BACH2; CREB3L1; CREB3L2; CREBL2; MAFB; NFE2; NFE2L1; NFE2L2; NFE2L3; NPDC1 (inferredBy_MotifSimilarity_n_Orthology).	5	289	CDC42EP1;FOSB;LAMP2;OLIG2;PLEKHA1
10kb	HOXA7_top5perTarget	hocomoco__NOBOX_HUMAN.H11MO.0.C	3.71	0.114	495	HOXA7	0.314685	HOXA7	*	NOBOX (directAnnotation).	BARHL1; BARHL2; GBX2; HESX1; HOXB3; LBX2; LHX2; MSX2; PRRX1; RAX; SHOX; SHOX2 (inferredBy_MotifSimilarity). ALX1; ALX4; ARX; BSX; DLX2; EMX2; EN1; EN2; EVX1; EVX2; GBX1; HOXA6; HOXA7; HOXB6; HOXB7; HOXC6; HOXD1; HOXD3; LHX9; MNX1; MSX1; UNCX; VAX1; VAX2 (inferredBy_MotifSimilarity_n_Orthology).	7	832	CDC6;DLX1;FBLN1;HOXA7;HOXC10;RALY;SHOX2
10kb	IRF2_top5perTarget	taipale_cyt_meth__IRF4_NYGAAASYGAAASYN_FL	3.71	0.1	496	IRF2	0.315321	IRF2	*	IRF4 (directAnnotation).	IRF1; IRF2; IRF3; IRF5; IRF7; IRF8; IRF9 (inferredBy_MotifSimilarity).	4	97	IRF2;LMO4;RNF213;SCARB2
10kb	MAF_top5perTarget	hocomoco__MAFB_HUMAN.H11MO.0.B	3.71	0.127	497	MAF	0.315957	MAF	*	MAFB (directAnnotation).	BACH1; BACH2; MAF; MAFA; MAFF; MAFG; MAFK; NFE2; NFE2L1; NFE2L2; NFE2L3; NRL (inferredBy_MotifSimilarity).	5	359	CLTA;CTBP2;DMD;MAF;NAP1L4
10kb	DDIT3_top5perTarget	transfac_pro__M04749	3.7	0.0814	498	DDIT3	0.316592	DDIT3	*	EP300 (directAnnotation).	ATF4; CEBPA; CEBPB; CEBPD; CEBPE; CEBPG; DDIT3 (inferredBy_MotifSimilarity).	5	371	ASCL2;FBXL5;KIAA0232;MDM4;YWHAG
10kb	EGR2_top5perTarget	taipale__EGR4_DBD_NNMCGCCCACGCANNN	3.7	0.0757	499	EGR2	0.317228	EGR2	*	EGR4 (directAnnotation).	EGR1; EGR2; EGR3 (inferredBy_MotifSimilarity). WT1 (inferredBy_MotifSimilarity_n_Orthology).	5	451	PDE4B;PRRT3;TFAP2A;ZNF804A;ZSWIM5
10kb	ETV7_top5perTarget	dbcorrdb__STAT1__ENCSR000FAV_1__m1	3.7	0.0756	500	ETV7	0.317864	ETV7	*	STAT1 (directAnnotation).	ETV7; IRF8; STAT2; STAT3 (inferredBy_MotifSimilarity). STAT4 (inferredBy_MotifSimilarity_n_Orthology).	5	383	ETV7;GDNF;SDCBP2;SIAH1;STAT5A
10kb	FOSL2_top5perTarget	taipale_cyt_meth__ATF2_NRTGAYGTCAYN_eDBD	3.7	0.179	501	FOSL2	0.3185	FOSL2	*	ATF2 (directAnnotation).	ATF1; ATF3; ATF4; ATF5; ATF6; ATF6B; ATF7; BACH2; BATF3; CREB1; CREB3; CREB3L4; CREB5; CREM; DBP; E2F1; FOS; FOSB; FOSL1; FOSL2; HLF; JDP2; JUN; JUNB; JUND; TEF; XBP1 (inferredBy_MotifSimilarity). BACH1; CREB3L1; CREB3L2; CREBL2; NFE2; NFE2L1; NFE2L2; NFE2L3; NFIL3; NPDC1 (inferredBy_MotifSimilarity_n_Orthology).	4	161	ELFN2;NF1;RAD23A;YWHAZ
10kb	FOSL2_top5perTarget	taipale_cyt_meth__JUND_NRTGACGTCATN_eDBD	3.7	0.179	502	FOSL2	0.319135	FOSL2	*	JUND (directAnnotation).	ATF1; ATF2; ATF3; ATF4; ATF5; ATF6; ATF6B; ATF7; BACH2; BATF3; CREB1; CREB3; CREB3L4; CREB5; CREM; E2F1; FOS; FOSB; FOSL1; FOSL2; JDP2; JUN; JUNB; XBP1 (inferredBy_MotifSimilarity). BACH1; CREB3L1; CREB3L2; CREBL2; NFE2; NFE2L1; NFE2L2; NFE2L3; NPDC1 (inferredBy_MotifSimilarity_n_Orthology).	4	161	ELFN2;NF1;RAD23A;YWHAZ
10kb	FOSL2_top5perTarget	transfac_pro__M09523	3.7	0.179	503	FOSL2	0.319771	FOSL2	*		ATF1; ATF2; ATF3; ATF6; ATF6B; ATF7; BATF3; CREB1; CREB3; CREB3L4; CREB5; CREM; FOS; FOSB; FOSL1; FOSL2; JDP2; JUN; JUNB; JUND; MAFF; XBP1 (inferredBy_MotifSimilarity). CREB3L1; CREB3L2; NPDC1 (inferredBy_MotifSimilarity_n_Orthology).	4	162	ELFN2;NF1;RAD23A;YWHAZ
10kb	FOSL2_top5perTarget	transfac_pro__M09536	3.7	0.179	504	FOSL2	0.320407	FOSL2	*		ATF1; ATF2; ATF3; ATF4; ATF5; ATF6; ATF6B; ATF7; BACH2; BATF3; CREB1; CREB3; CREB3L4; CREB5; CREM; FOS; FOSB; FOSL1; FOSL2; JDP2; JUN; JUNB; JUND; MAF; MAFA; MAFF; MAFG; XBP1 (inferredBy_MotifSimilarity). CREB3L1; CREB3L2; CREBL2; MAFB; NPDC1 (inferredBy_MotifSimilarity_n_Orthology).	4	144	ELFN2;NF1;RAD23A;YWHAZ
10kb	LHX2_top5perTarget	hocomoco__LBX2_HUMAN.H11MO.0.D	3.7	0.1	505	LHX2	0.321043	LHX2	*	LBX2 (directAnnotation).	ALX3; ARX; EMX1; EN1; EN2; ESX1; GBX1; GBX2; GSX1; HOXA2; HOXD3; ISX; LHX2; LHX6; LHX9; NOTO; POU6F2; PRRX1; PRRX2; RAX; RAX2; SHOX; SHOX2; UNCX; VSX1; ZFHX2 (inferredBy_MotifSimilarity). ALX1; ALX4; DLX1; DLX4; DLX6; DRGX; EMX2; EVX1; EVX2; HOXA6; HOXA7; HOXB6; HOXB7; HOXC6; LBX1; LHX8; NKX1-1; NKX1-2; NOBOX; OTP; PAX6; PROP1; VSX2 (inferredBy_MotifSimilarity_n_Orthology).	4	153	LHX2;MDGA1;PITX1;RARG
10kb	NFE2L2_top5perTarget	transfac_pro__M07312	3.7	0.112	506	NFE2L2	0.321678	NFE2L2	*	ATF2 (directAnnotation).	ATF1; ATF3; ATF4; ATF5; ATF6; ATF6B; ATF7; BACH2; BATF3; CREB1; CREB3; CREB3L4; CREB5; CREM; E2F1; FOS; FOSB; FOSL1; FOSL2; JDP2; JUN; JUNB; JUND; XBP1 (inferredBy_MotifSimilarity). BACH1; CREB3L1; CREB3L2; CREBL2; NFE2; NFE2L1; NFE2L2; NFE2L3 (inferredBy_MotifSimilarity_n_Orthology).	4	189	HECA;RHOQ;SMCHD1;TPM4
10kb	NR2F1_top5perTarget	taipale__RARG_DBD_GRGGTCAAAAGGTCANA	3.7	0.086	507	NR2F1	0.322314	NR2F1	*	RARG (directAnnotation).	HNF4A; NR2F1; NR2F6; PPARG; RARA; RARB (inferredBy_MotifSimilarity). HNF4G (inferredBy_MotifSimilarity_n_Orthology).	4	535	PKDCC;SEMA4B;TUBA1C;USP1
10kb	EMX1_top5perTarget	taipale_cyt_meth__VAX1_NYAATTAN_eDBD	3.69	0.126	508	EMX1	0.32295	EMX1	*	VAX1 (directAnnotation).	ALX3; ALX4; ARX; BARX2; BSX; DRGX; EMX1; EMX2; EN1; EN2; ESX1; EVX1; EVX2; GBX1; GBX2; GSX2; HOXA1; HOXA2; HOXA3; HOXA5; HOXB1; HOXB2; HOXB5; HOXD1; HOXD3; HOXD4; LHX4; LHX6; LHX8; LMX1A; MEOX1; MEOX2; MNX1; MSX1; MSX2; NOTO; PDX1; PHOX2A; PHOX2B; PRRX2; RAX; TLX2; VAX2; VENTX; VSX1; VSX2 (inferredBy_MotifSimilarity). DLX1; DLX4; DLX6; HOXA6; HOXA7; HOXB6; HOXB7; HOXC6; LHX3; NKX1-1; NKX1-2; UNCX…	4	224	CIC;LYRM1;PITX1;SLC12A5
10kb	HOXA7_top5perTarget	cisbp__M0902	3.69	0.114	509	HOXA7	0.323586	HOXA7	*	LHX2 (inferredBy_Orthology).	ALX3; ARGFX; EMX1; EN1; GBX1; GSX1; GSX2; HOXB3; HOXB5; ISX; LBX1; LBX2; LHX4; LHX9; MIXL1; NKX6-2; NOTO; PDX1; PRRX1; PRRX2; RAX; RAX2; SHOX; SHOX2; UNCX; VENTX; VSX1; VSX2; ZFHX3 (inferredBy_MotifSimilarity). ALX1; ALX4; ARX; DLX1; DLX4; DLX6; DRGX; EMX2; EN2; GBX2; HOXA1; HOXA2; HOXA6; HOXA7; HOXB1; HOXB2; HOXB6; HOXB7; HOXC5; HOXC6; HOXD1; LHX1; LHX3; LHX5; LHX6; LHX8; LMX1A; LMX1B; NKX1-1; N…	6	455	DLX1;FBLN1;HOXA7;HOXC10;RALY;SHOX2
10kb	HOXA7_top5perTarget	cisbp__M6380	3.69	0.114	510	HOXA7	0.324221	HOXA7	*	NOBOX (directAnnotation).	BARHL1; BARHL2; GBX2; HESX1; HOXB3; LBX2; LHX2; MSX2; PRRX1; PRRX2; RAX; SHOX (inferredBy_MotifSimilarity). ALX1; ALX4; ARX; BSX; DLX2; EMX2; EN1; EN2; EVX1; EVX2; GBX1; HOXA6; HOXA7; HOXB6; HOXB7; HOXC6; HOXD1; HOXD3; LHX9; MNX1; MSX1; SHOX2; UNCX; VAX1; VAX2 (inferredBy_MotifSimilarity_n_Orthology).	7	788	CDC6;DLX1;FBLN1;HOXA7;HOXC10;RALY;SHOX2
10kb	IRF2_top5perTarget	swissregulon__hs__IRF1_2_7.p3	3.69	0.0997	511	IRF2	0.324857	IRF2	**	IRF1; IRF2; IRF7 (directAnnotation).	IRF3; IRF4; IRF5; IRF6; IRF8; IRF9; PRDM1; STAT1; STAT2 (inferredBy_MotifSimilarity).	8	712	CCDC85A;IRF2;LMO4;PPFIBP1;RNF213;RNF24;SCARB2;SRP54
10kb	JDP2_top5perTarget	jaspar__MA0490.1	3.69	0.0749	512	JDP2	0.325493	JDP2	*	JUNB (directAnnotation).	ATF3; BATF; EP300; FOS; FOSB; FOSL1; FOSL2; JDP2; JUN; JUND; MEF2C; MYC; NFE2; RCOR1; SMARCC1; TCF7L2; TRIM28 (inferredBy_MotifSimilarity).	4	426	DNAJC6;F11R;NOS3;PCSK6
10kb	NR2F1_top5perTarget	taipale_cyt_meth__RARB_NRGGTCANNRGGTCAN_FL_meth	3.69	0.0857	513	NR2F1	0.326128	NR2F1	*	RARB (directAnnotation).	HNF4A; NR2C1; NR2C2; NR2F1; NR2F6; PPARG; RARA; RARG; RXRA (inferredBy_MotifSimilarity). HNF4G; NR5A1 (inferredBy_MotifSimilarity_n_Orthology).	4	498	PKDCC;SEMA4B;TUBA1C;USP1
10kb	BARX1_top5perTarget	hocomoco__BARX1_MOUSE.H11MO.0.C	3.68	0.0921	514	BARX1	0.326764	BARX1	**	BARX1 (inferredBy_Orthology).		8	987	DCLK2;DENND4C;DENND5A;RBMX;RWDD3;SOX13;TANC1;TBC1D1
10kb	ETV5_top5perTarget	cisbp__M6223	3.68	0.0829	515	ETV5	0.3274	ETV5	**	ETV5 (directAnnotation).	ELK1 (inferredBy_MotifSimilarity).	7	1080	CAPN2;DIO2;ETV5;GALNT2;KCTD1;SOCS6;SORBS3
10kb	FOSL2_top5perTarget	dbcorrdb__ATF2__ENCSR000BQU_1__m1	3.68	0.178	516	FOSL2	0.328036	FOSL2	*	ATF2 (directAnnotation).	ATF1; ATF3; ATF4; ATF5; ATF6; ATF6B; ATF7; BATF3; CREB1; CREB3; CREB3L4; CREB5; CREM; FOS; FOSB; FOSL1; FOSL2; JDP2; JUN; JUNB; JUND; XBP1 (inferredBy_MotifSimilarity). CREB3L1; CREB3L2; CREBL2; NPDC1 (inferredBy_MotifSimilarity_n_Orthology).	4	145	ELFN2;NF1;RAD23A;USP8
10kb	FOSL2_top5perTarget	hocomoco__ATF2_HUMAN.H11MO.2.C	3.68	0.179	517	FOSL2	0.328671	FOSL2	*	ATF2 (directAnnotation).	ATF1; ATF3; ATF4; ATF5; ATF6; ATF6B; ATF7; BATF3; CREB1; CREB3; CREB3L4; CREB5; CREM; FOS; FOSB; FOSL1; FOSL2; JDP2; JUN; JUNB; JUND; RFX5; XBP1 (inferredBy_MotifSimilarity). CREB3L1; CREB3L2; CREBL2 (inferredBy_MotifSimilarity_n_Orthology).	4	99	ELFN2;NF1;RAD23A;YWHAZ
10kb	FOSL2_top5perTarget	hocomoco__CREB1_HUMAN.H11MO.0.A	3.68	0.179	518	FOSL2	0.329307	FOSL2	*	CREB1 (directAnnotation).	ATF1; ATF2; ATF3; ATF4; ATF5; ATF6; ATF6B; ATF7; BATF3; CREB3; CREB3L4; CREB5; CREM; FOS; FOSB; FOSL1; FOSL2; JDP2; JUN; JUNB; JUND; RFX5; XBP1 (inferredBy_MotifSimilarity). CREB3L1; CREB3L2; CREBL2; NPDC1 (inferredBy_MotifSimilarity_n_Orthology).	4	141	ELFN2;NF1;RAD23A;YWHAZ
10kb	FOSL2_top5perTarget	jaspar__MA0492.1	3.68	0.178	519	FOSL2	0.329943	FOSL2	*	JUND (directAnnotation).	ATF2; ATF3; ATF4; ATF6; ATF6B; ATF7; BATF3; CREB3; CREB3L4; CREB5; FOS; FOSB; FOSL1; FOSL2; JDP2; JUN; JUNB; XBP1 (inferredBy_MotifSimilarity). CREB3L1; CREB3L2 (inferredBy_MotifSimilarity_n_Orthology).	6	732	ELFN2;GDNF;NF1;RAD23A;USP8;YWHAZ
10kb	FOSL2_top5perTarget	transfac_pro__M08941	3.68	0.179	520	FOSL2	0.330579	FOSL2	**	FOSL2 (directAnnotation).	ATF1; ATF2; ATF3; ATF4; ATF5; ATF6; ATF6B; ATF7; BATF3; CREB1; CREB3; CREB3L4; CREB5; CREM; FOS; FOSB; FOSL1; JDP2; JUN; JUNB; JUND; XBP1 (inferredBy_MotifSimilarity). BACH1; BACH2; CREB3L1; CREB3L2; CREBL2; NFE2; NFE2L1; NFE2L2; NFE2L3; NPDC1 (inferredBy_MotifSimilarity_n_Orthology).	4	178	ELFN2;NF1;RAD23A;YWHAZ
10kb	HOXA7_top5perTarget	cisbp__M5279	3.68	0.114	521	HOXA7	0.331214	HOXA7	*		EMX1; GSX1; GSX2; HOXA6; HOXB2; HOXB3; HOXB4; HOXB5; HOXB6; HOXB7; HOXC4; HOXD4; LBX2; LHX2; LHX4; LHX9; MEOX2; NKX6-1; NKX6-2; NOTO; PDX1; PRRX2; VAX1; VAX2 (inferredBy_MotifSimilarity). BSX; DBX1; DBX2; DRGX; EMX2; EN1; EN2; EVX1; EVX2; GBX1; GBX2; HOXA1; HOXA2; HOXA3; HOXA4; HOXA5; HOXA7; HOXB1; HOXC5; HOXC6; HOXD1; HOXD3; ISL1; ISL2; LBX1; LHX1; LHX3; LHX5; LHX6; LHX8; LMX1A; LMX1B; MEOX1; NK…	5	284	DLX1;HOXA7;HOXC10;RALY;SHOX2
10kb	MAZ_top5perTarget	dbcorrdb__MYC__ENCSR000EHR_1__m1	3.68	0.0617	522	MAZ	0.33185	MAZ	*	MYC (directAnnotation).	ATF3; BHLHE40; BRF1; E2F6; ELF1; ELK1; EZH2; GABPA; MAX; MAZ; MXI1; MYCN; NELFE; NFE2; POLR2A; SAP30; USF1; USF2; XRCC4; YY1; ZMIZ1; ZNF878 (inferredBy_MotifSimilarity). CLOCK; MNT; NPAS2 (inferredBy_MotifSimilarity_n_Orthology).	3	322	ACY3;NPM1;SERBP1
10kb	PSMD12_top5perTarget	homer__AVCAGGAAGT_EHF	3.68	0.0788	523	PSMD12	0.332486	PSMD12	*	EHF (directAnnotation).	ELF1; ELF2; ELF3; ELF4; ELF5; ELK1; ELK3; ELK4; ERG; ETS1; ETS2; ETV4; ETV6; ETV7; FEV; FLI1; GABPA; GABPB1; PSMD12; SPI1; SPIB (inferredBy_MotifSimilarity).	14	3096	ABHD2;CAPZA1;CDK12;E2F4;HDAC9;KPNA3;NXT2;PAFAH1B2;PILRB;PSMD12;TSG101;VPS53;YPEL2;ZNF117
10kb	FOSL2_top5perTarget	cisbp__M5293	3.67	0.178	524	FOSL2	0.333121	FOSL2	*	ATF7 (directAnnotation).	ATF1; ATF2; ATF3; ATF4; ATF6; ATF6B; BATF3; CREB1; CREB3; CREB3L4; CREB5; CREM; FOS; FOSB; FOSL1; FOSL2; JDP2; JUN; JUNB; JUND; XBP1 (inferredBy_MotifSimilarity). CREB3L1; CREB3L2; CREBL2; NPDC1 (inferredBy_MotifSimilarity_n_Orthology).	4	101	ELFN2;NF1;RAD23A;YWHAZ
10kb	FOSL2_top5perTarget	cisbp__M6039	3.67	0.178	525	FOSL2	0.333757	FOSL2	*	JDP2 (inferredBy_Orthology).	ATF1; ATF2; ATF3; ATF4; ATF5; ATF6; ATF6B; ATF7; BACH2; BATF3; CREB1; CREB3; CREB3L4; CREB5; CREM; FOS; FOSB; FOSL1; FOSL2; JUN; JUNB; JUND; XBP1 (inferredBy_MotifSimilarity). BACH1; CREB3L1; CREB3L2; CREBL2; NFE2; NFE2L1; NFE2L2; NFE2L3; NPDC1 (inferredBy_MotifSimilarity_n_Orthology).	4	118	ELFN2;NF1;RAD23A;YWHAZ
10kb	FOSL2_top5perTarget	taipale__ATF7_DBD_NNATGACGTCATNN_repr	3.67	0.178	526	FOSL2	0.334393	FOSL2	*	ATF7 (directAnnotation).	ATF1; ATF2; ATF3; ATF4; ATF6; ATF6B; BATF3; CREB1; CREB3; CREB3L4; CREB5; CREM; FOS; FOSB; FOSL1; FOSL2; JDP2; JUN; JUNB; JUND; XBP1 (inferredBy_MotifSimilarity). CREB3L1; CREB3L2; CREBL2; NPDC1 (inferredBy_MotifSimilarity_n_Orthology).	4	99	ELFN2;NF1;RAD23A;YWHAZ
10kb	FOSL2_top5perTarget	transfac_pro__M07686	3.67	0.178	527	FOSL2	0.335029	FOSL2	**	FOS; FOSB; FOSL1; FOSL2 (inferredBy_Orthology).	ATF1; ATF2; ATF3; ATF4; ATF6; ATF6B; ATF7; BATF3; CREB1; CREB3; CREB3L4; CREB5; CREM; JDP2; JUN; JUNB; JUND; XBP1 (inferredBy_MotifSimilarity). CREB3L1; CREB3L2; CREBL2; NPDC1 (inferredBy_MotifSimilarity_n_Orthology).	4	99	ELFN2;NF1;RAD23A;YWHAZ
10kb	HOXA7_top5perTarget	cisbp__M1918	3.67	0.114	528	HOXA7	0.335664	HOXA7	**	HOXA6; HOXA7; HOXB6; HOXB7; HOXC6 (inferredBy_Orthology).	BSX; DBX1; DBX2; DLX1; DLX4; DLX6; EMX1; EMX2; EN1; EN2; HOXA1; HOXA5; HOXB1; HOXB5; HOXC5; HOXD1; LBX1; LHX2; LHX9; LMX1A; LMX1B; NKX1-1; NKX1-2; NKX6-1; NKX6-2; NKX6-3; TLX1; TLX2; TLX3; UNCX; VSX2 (inferredBy_MotifSimilarity_n_Orthology).	4	94	DLX1;HOXA7;RALY;SHOX2
10kb	HOXA7_top5perTarget	cisbp__M2000	3.67	0.114	529	HOXA7	0.3363	HOXA7	*	NKX6-1; NKX6-2; NKX6-3 (inferredBy_Orthology).	DBX2; HOXB5; PDX1; VENTX (inferredBy_MotifSimilarity). BSX; EMX1; EMX2; EN1; EN2; HOXA1; HOXA4; HOXA5; HOXA6; HOXA7; HOXB1; HOXB4; HOXB6; HOXB7; HOXC4; HOXC5; HOXC6; HOXD1; HOXD4; LBX1; LHX2; LHX9; NKX1-1; NKX1-2 (inferredBy_MotifSimilarity_n_Orthology).	8	1580	ALDH4A1;DLX1;FBLN1;HOXA7;HOXC10;RALY;SHOX2;STAU2
10kb	HOXA7_top5perTarget	cisbp__M5586	3.67	0.113	530	HOXA7	0.336936	HOXA7	*	ISX (directAnnotation).	ALX3; ARGFX; ARX; BARHL1; DMBX1; EMX1; EN1; EN2; ESX1; GBX1; GBX2; GSX1; GSX2; HESX1; LBX2; LHX2; LHX4; LHX6; LHX9; MIXL1; MSX1; MSX2; NKX1-2; NOBOX; NOTO; PHOX2A; PRRX1; PRRX2; RAX; RAX2; SHOX; SHOX2; TLX2; UNCX; VSX1; VSX2; ZBTB49; ZFHX2 (inferredBy_MotifSimilarity). ALX1; ALX4; DLX1; DLX4; DLX6; EMX2; HOXA6; HOXA7; HOXB6; HOXB7; HOXC6; LBX1; LHX3; LHX8; LMX1A; LMX1B; NKX1-1; OTP; PAX6; PROP1; …	6	602	DLX1;FBLN1;HOXA7;HOXC10;RALY;SHOX2
10kb	HOXA7_top5perTarget	flyfactorsurvey__NK7.1_Cell_FBgn0024321	3.67	0.113	531	HOXA7	0.337572	HOXA7	*		PRRX2 (inferredBy_MotifSimilarity). HOXA6; HOXA7; HOXB6; HOXB7; HOXC6; NKX1-1; NKX1-2 (inferredBy_MotifSimilarity_n_Orthology).	4	129	DLX1;HOXA7;RALY;SHOX2
10kb	HOXA7_top5perTarget	flyfactorsurvey__Zen2_SOLEXA_FBgn0004054	3.67	0.113	532	HOXA7	0.338207	HOXA7	*		EMX1; GSX1; GSX2; HOXA6; HOXB2; HOXB3; HOXB4; HOXB5; HOXB7; HOXC4; HOXD4; LBX2; LHX4; LHX9; MEOX2; NKX6-1; NKX6-2; PDX1; VAX1; VAX2 (inferredBy_MotifSimilarity). BSX; DRGX; EMX2; EN1; EN2; EVX1; EVX2; GBX1; GBX2; HOXA1; HOXA2; HOXA3; HOXA4; HOXA5; HOXA7; HOXB1; HOXB6; HOXC5; HOXC6; HOXD1; HOXD3; ISL1; ISL2; LBX1; LHX1; LHX2; LHX3; LHX5; LHX6; LHX8; LMX1A; LMX1B; MEOX1; NKX1-1; NKX1-2; NKX6-3; NOT…	5	275	DLX1;HOXA7;HOXC10;RALY;SHOX2
10kb	IRF2_top5perTarget	cisbp__M5580	3.67	0.0994	533	IRF2	0.338843	IRF2	*	IRF9 (directAnnotation).	IRF2; IRF3; IRF4; IRF5; IRF7; IRF8 (inferredBy_MotifSimilarity).	4	155	IRF2;LMO4;RNF213;SCARB2
10kb	JDP2_top5perTarget	dbcorrdb__EP300__ENCSR000BPW_1__m1	3.67	0.0745	534	JDP2	0.339479	JDP2	*	EP300 (directAnnotation).	ARID3A; ATF3; BACH1; BACH2; BATF; FOS; FOSB; FOSL1; FOSL2; JDP2; JUN; JUNB; JUND; MAF; MAFB; MAFG; MAFK; MEF2A; MYC; NFE2; NFE2L1; NFE2L2; NRF1; SMARCC1; STAT3; TCF12 (inferredBy_MotifSimilarity). MAFF (inferredBy_MotifSimilarity_n_Orthology).	4	258	F11R;NOS3;PCSK6;TRPV1
10kb	JDP2_top5perTarget	transfac_pro__M02876	3.67	0.0745	535	JDP2	0.340114	JDP2	**	JDP2 (inferredBy_Orthology).	ATF3; EP300; FOS; FOSB; FOSL1; FOSL2; JUN; JUNB; JUND; MAFA; MEF2C; TCF12 (inferredBy_MotifSimilarity). BATF (inferredBy_MotifSimilarity_n_Orthology).	10	2078	AIG1;DNAJC6;F11R;NOS3;PCSK6;PCSK7;PXN;SUCLG2;SUCNR1;TRPV1
10kb	MAFG_top5perTarget	taipale_cyt_meth__MAF_NYGCTGASTCAGCRN_FL	3.67	0.105	536	MAFG	0.34075	MAFG	*	MAF (directAnnotation).	BACH1; BACH2; MAFA; MAFB; MAFF; MAFG; MAFK; NFE2 (inferredBy_MotifSimilarity).	3	149	CISD2;MAFG;SLC16A6
10kb	MAFG_top5perTarget	taipale_cyt_meth__MAF_NYGCTGASTCAGCRN_FL_meth	3.67	0.105	537	MAFG	0.341386	MAFG	*	MAF (directAnnotation).	BACH1; BACH2; MAFA; MAFB; MAFF; MAFG; MAFK; NFE2 (inferredBy_MotifSimilarity).	9	2484	CFHR3;CISD2;EXTL3;FXR2;GTDC1;MAFG;MLANA;SLC16A6;SLC1A2
10kb	RCOR1_top5perTarget	predrem__nrMotif2090	3.67	0.101	538	RCOR1	0.342022	RCOR1	*		BRF1; BRF2; CEBPB; CTCF; CUX1; E2F4; E2F6; EGR1; ELF1; ESRRA; ETS1; EZH2; GABPA; HDAC2; KAT2A; KLF15; KLF16; KLF3; KLF6; MAZ; MXI1; NELFE; PATZ1; PBX3; POLR2A; POLR3G; RAD21; RBBP5; RCOR1; REST; SMARCA4; SP1; SP2; SP3; SP4; SREBF1; SREBF2; SUPT20H; TBX15; VEZF1; WT1; XRCC4; ZBTB7B; ZEB1; ZMIZ1; ZNF148; ZNF263; ZNF274; ZNF341; ZNF467 (inferredBy_MotifSimilarity). SP5; ZBTB17; ZNF16; ZNF189; ZNF23;…	4	297	MEPCE;PURA;RCOR1;SMARCD3
10kb	SREBF1_top5perTarget	taipale_cyt_meth__SREBF1_RTCACMCCAY_eDBD_meth	3.67	0.0947	539	SREBF1	0.342657	SREBF1	**	SREBF1 (directAnnotation).	SREBF2 (inferredBy_MotifSimilarity).	5	216	APBB1;DYNC1LI1;RARA;RTN4;USP12
10kb	TBX21_top5perTarget	cisbp__M1635	3.67	0.118	540	TBX21	0.343293	TBX21	*		EOMES; MGA; T; TBR1; TBX1; TBX15; TBX18; TBX19; TBX2; TBX20; TBX21; TBX3; TBX4; TBX5; TBX6 (inferredBy_MotifSimilarity). TBX10 (inferredBy_MotifSimilarity_n_Orthology).	3	145	CDKN1A;GTDC1;TBX21
10kb	CUX2_top5perTarget	swissregulon__hs__CUX2.p2	3.66	0.0802	541	CUX2	0.343929	CUX2	**	CUX2 (directAnnotation).	CUX1; ONECUT1; ONECUT2; ONECUT3 (inferredBy_MotifSimilarity).	3	236	CUX2;HK3;PDGFC
10kb	EGR1_top5perTarget	yetfasco__YGL209W_2143	3.66	0.084	542	EGR1	0.344565	EGR1	**	EGR1; EGR2; EGR3; EGR4; WT1 (inferredBy_Orthology).		10	1678	CMIP;EGR1;PCMTD1;RAI14;RALB;RALGAPA1;RALGAPB;RALGDS;TNIK;TRIP10
10kb	FOSL2_top5perTarget	taipale_cyt_meth__BATF3_NRTGAYGTCAYN_FL_meth	3.66	0.178	543	FOSL2	0.3452	FOSL2	*	BATF3 (directAnnotation).	ATF1; ATF2; ATF3; ATF4; ATF5; ATF6; ATF6B; ATF7; CREB1; CREB3; CREB3L4; CREB5; CREM; FOS; FOSB; FOSL1; FOSL2; JDP2; JUN; JUNB; JUND; XBP1 (inferredBy_MotifSimilarity). CREB3L1; CREB3L2; CREBL2; NPDC1 (inferredBy_MotifSimilarity_n_Orthology).	4	161	ELFN2;NF1;RAD23A;YWHAZ
10kb	FOSL2_top5perTarget	transfac_pro__M02048	3.66	0.178	544	FOSL2	0.345836	FOSL2	*		ATF1; ATF2; ATF3; ATF4; ATF6; ATF6B; ATF7; BACH2; BATF3; CREB1; CREB3; CREB3L4; CREB5; CREM; FOS; FOSB; FOSL1; FOSL2; JDP2; JUN; JUNB; JUND; XBP1 (inferredBy_MotifSimilarity). BACH1; CREB3L1; CREB3L2; CREBL2; NFE2; NFE2L1; NFE2L2; NFE2L3; NPDC1 (inferredBy_MotifSimilarity_n_Orthology).	5	445	ELFN2;GDNF;NF1;RAD23A;YWHAZ
10kb	FOSL2_top5perTarget	transfac_pro__M07312	3.66	0.178	545	FOSL2	0.346472	FOSL2	*	ATF2 (directAnnotation).	ATF1; ATF3; ATF4; ATF5; ATF6; ATF6B; ATF7; BACH2; BATF3; CREB1; CREB3; CREB3L4; CREB5; CREM; E2F1; FOS; FOSB; FOSL1; FOSL2; JDP2; JUN; JUNB; JUND; XBP1 (inferredBy_MotifSimilarity). BACH1; CREB3L1; CREB3L2; CREBL2; NFE2; NFE2L1; NFE2L2; NFE2L3 (inferredBy_MotifSimilarity_n_Orthology).	5	492	ELFN2;GDNF;NF1;RAD23A;YWHAZ
10kb	FOXD3_top5perTarget	taipale__Foxj3_DBD_RTAAACAA	3.66	0.0877	546	FOXD3	0.347107	FOXD3	*	FOXJ3 (inferredBy_Orthology).	FOXC2; FOXD2; FOXF1; FOXF2; FOXG1; FOXI1; FOXJ1; FOXJ2; FOXK1; FOXL1; FOXN2; FOXO1; FOXO3; FOXO4; FOXP1; FOXP2; FOXP3; FOXQ1 (inferredBy_MotifSimilarity). FOXA2; FOXD1; FOXD3; FOXD4; FOXD4L1; FOXD4L3; FOXD4L4; FOXD4L5; FOXD4L6; FOXI2; FOXI3; FOXK2; FOXL2; FOXN3; FOXO6; FOXP4 (inferredBy_MotifSimilarity_n_Orthology).	7	473	AATF;ABCA1;ARHGAP26;CARD14;MEGF9;NAB1;SOX6
10kb	NFE2L2_top5perTarget	transfac_pro__M02048	3.66	0.111	547	NFE2L2	0.347743	NFE2L2	*		ATF1; ATF2; ATF3; ATF4; ATF6; ATF6B; ATF7; BACH2; BATF3; CREB1; CREB3; CREB3L4; CREB5; CREM; FOS; FOSB; FOSL1; FOSL2; JDP2; JUN; JUNB; JUND; XBP1 (inferredBy_MotifSimilarity). BACH1; CREB3L1; CREB3L2; CREBL2; NFE2; NFE2L1; NFE2L2; NFE2L3; NPDC1 (inferredBy_MotifSimilarity_n_Orthology).	3	49	HECA;RHOQ;TPM4
10kb	NFE2L2_top5perTarget	transfac_pro__M08945	3.66	0.111	548	NFE2L2	0.348379	NFE2L2	*	JUNB (directAnnotation).	ATF1; ATF2; ATF3; ATF4; ATF5; ATF6; ATF6B; ATF7; BATF3; CREB1; CREB3; CREB3L4; CREB5; CREM; FOS; FOSB; FOSL1; FOSL2; JDP2; JUN; JUND; XBP1 (inferredBy_MotifSimilarity). BACH1; BACH2; CREB3L1; CREB3L2; CREBL2; NFE2; NFE2L1; NFE2L2; NFE2L3; NPDC1; ZNF250 (inferredBy_MotifSimilarity_n_Orthology).	4	246	HECA;RHOQ;SMCHD1;TPM4
10kb	ZIC2_top5perTarget	hocomoco__GLI3_HUMAN.H11MO.0.B	3.66	0.113	549	ZIC2	0.349015	ZIC2	*	GLI3 (directAnnotation).	GLI1; GLI2; GLIS1; GLIS2; GLIS3; ZIC1; ZIC2; ZIC3 (inferredBy_MotifSimilarity).	3	67	AXIN1;KCTD5;SLC25A30
10kb	EMX1_top5perTarget	taipale_cyt_meth__ALX4_CYAATTAN_eDBD_meth	3.65	0.125	550	EMX1	0.34965	EMX1	*	ALX4 (directAnnotation).	ALX3; ARX; BARX2; EMX1; ESX1; HOXA1; HOXA5; HOXB5; LHX4; LHX6; LHX8; LMX1B; MSX2; PHOX2A; PRRX1; UNCX; VAX1; VAX2; VSX1 (inferredBy_MotifSimilarity). EN1; EN2; LHX3; NKX1-1; NKX1-2; PRRX2 (inferredBy_MotifSimilarity_n_Orthology).	5	360	CIC;LYRM1;PITX1;SDC3;SLC12A5
10kb	GLI1_top5perTarget	transfac_pro__M07291	3.65	0.0915	551	GLI1	0.350286	GLI1	*	GLI2 (directAnnotation).	GLI1; GLI3; GLIS1 (inferredBy_MotifSimilarity).	5	651	AMMECR1L;COL1A1;HIVEP3;RAB3GAP2;RAB40C
10kb	HOXA5_top5perTarget	taipale_cyt_meth__LHX6_CTAATTAN_FL	3.65	0.0743	552	HOXA5	0.350922	HOXA5	*	LHX6 (directAnnotation).	ALX3; ALX4; EMX1; EN1; EN2; EVX2; HOXA1; HOXA2; HOXA5; HOXB2; HOXD1; LHX4; LHX8; MEOX1; MNX1; PDX1; PHOX2A; PHOX2B; TLX2; VAX1; VAX2; VENTX; VSX1 (inferredBy_MotifSimilarity). EMX2; EVX1; NKX1-1; NKX1-2; UNCX (inferredBy_MotifSimilarity_n_Orthology).	3	305	DGKA;HOXA5;SCNN1A
10kb	HOXA7_top5perTarget	flyfactorsurvey__Ftz_SOLEXA_FBgn0001077	3.65	0.113	553	HOXA7	0.351558	HOXA7	*		HOXB5; MEOX2; NKX6-1; NKX6-2; PDX1 (inferredBy_MotifSimilarity). BSX; EMX1; EMX2; EVX1; EVX2; GBX1; GBX2; HOXA1; HOXA2; HOXA3; HOXA4; HOXA5; HOXA6; HOXA7; HOXB1; HOXB2; HOXB4; HOXB6; HOXB7; HOXC4; HOXC5; HOXC6; HOXD1; HOXD4; LHX2; LHX6; LHX8; LHX9; MEOX1; NKX1-1; NKX1-2; NOTO; VAX1; VAX2 (inferredBy_MotifSimilarity_n_Orthology).	5	279	DLX1;HOXA7;HOXC10;RALY;SHOX2
10kb	LHX2_top5perTarget	cisbp__M5595	3.65	0.0989	554	LHX2	0.352193	LHX2	*	LBX2 (directAnnotation).	ALX3; BARHL2; EMX1; EMX2; EN1; EN2; ESX1; GBX1; GBX2; HESX1; HOXA1; HOXB2; HOXB3; HOXD1; HOXD8; ISX; LHX2; LHX4; LHX6; LHX9; MSX1; NOBOX; NOTO; PRRX1; PRRX2; RAX; RAX2; SHOX; SHOX2; TLX2; UNCX; VSX1; VSX2; ZBTB49; ZFHX2 (inferredBy_MotifSimilarity). ALX1; ALX4; ARX; BARHL1; BSX; EVX1; EVX2; HOXA2; HOXA6; HOXA7; HOXB6; HOXB7; HOXC6; HOXD3; LBX1; LHX8; MNX1; MSX2; NKX1-1; NKX1-2; PHOX2A; PROP1; VAX…	4	132	LHX2;MDGA1;PITX1;RARG
10kb	TBX21_top5perTarget	cisbp__M1624	3.65	0.118	555	TBX21	0.352829	TBX21	*		EOMES; TBR1; TBX1; TBX15; TBX18; TBX19; TBX2; TBX20; TBX21; TBX3; TBX4; TBX6 (inferredBy_MotifSimilarity). TBX10 (inferredBy_MotifSimilarity_n_Orthology).	3	169	CDKN1A;GTDC1;TBX21
10kb	TCF7L1_top5perTarget	taipale_cyt_meth__TCF7_ASATCAAAS_eDBD	3.65	0.0771	556	TCF7L1	0.353465	TCF7L1	*	TCF7 (directAnnotation).	LEF1; TCF4; TCF7L1; TCF7L2 (inferredBy_MotifSimilarity). TCF3 (inferredBy_MotifSimilarity_n_Orthology).	8	903	C1orf21;HOOK1;MCTP1;NDRG2;PPP1R2;S100A12;SDC1;SHB
10kb	ZNF22_top5perTarget	transfac_pro__M06657	3.65	0.0685	557	ZNF22	0.3541	ZNF22	*		ZNF22 (inferredBy_MotifSimilarity).	4	272	ECT2;GADD45A;TDRD7;ZNF22
10kb	BACH1_top5perTarget	swissregulon__hs__NFE2.p2	3.64	0.105	558	BACH1	0.354736	BACH1	*	NFE2 (directAnnotation).	BACH1; BACH2; FOS; FOSB; FOSL1; FOSL2; JUN; JUNB; JUND; MAF; MAFB; MAFF; MAFG; MAFK; NFE2L1; NFE2L2; NRF1 (inferredBy_MotifSimilarity). MAFA (inferredBy_MotifSimilarity_n_Orthology).	4	337	BACH1;EREG;PC;PLXNA1
10kb	EMX1_top5perTarget	cisbp__M4853	3.64	0.125	559	EMX1	0.355372	EMX1	*		ALX3; ALX4; ARGFX; ARX; ESX1; GSX2; HESX1; HOXA1; ISX; LBX2; LHX2; LHX4; LHX9; MIXL1; NOBOX; NOTO; PRRX1; PRRX2; RAX; RAX2; SHOX; SHOX2; TLX2; UNCX; VSX1 (inferredBy_MotifSimilarity). ALX1; DLX1; DLX4; DLX6; DRGX; EMX1; EMX2; EN1; EN2; GBX1; GBX2; HOXA6; HOXA7; HOXB6; HOXB7; HOXC6; ISL1; ISL2; LBX1; LHX1; LHX3; LHX5; LHX6; LHX8; LMX1A; LMX1B; NKX1-1; NKX1-2; OTP; PAX6; POU1F1; PROP1; VSX2 (inferr…	5	436	CIC;LYRM1;PITX1;SDC3;SLC12A5
10kb	FOSL2_top5perTarget	cisbp__M0309	3.64	0.177	560	FOSL2	0.356008	FOSL2	*	ATF7 (inferredBy_Orthology).	ATF1; ATF2; ATF3; ATF4; ATF5; ATF6; ATF6B; BATF3; CREB1; CREB3; CREB3L4; CREB5; CREM; FOS; FOSB; FOSL1; FOSL2; JDP2; JUN; JUNB; JUND; XBP1 (inferredBy_MotifSimilarity). CREB3L1; CREB3L2; CREBL2; NFIL3; NPDC1 (inferredBy_MotifSimilarity_n_Orthology).	4	244	ELFN2;RAD23A;USP8;YWHAZ
10kb	FOSL2_top5perTarget	taipale_cyt_meth__JDP2_NRTGAYGTCAYN_eDBD	3.64	0.177	561	FOSL2	0.356643	FOSL2	*	JDP2 (directAnnotation).	ATF1; ATF2; ATF3; ATF4; ATF5; ATF6; ATF6B; ATF7; BACH2; BATF3; CREB1; CREB3; CREB3L4; CREB5; CREM; E2F1; FOS; FOSB; FOSL1; FOSL2; JUN; JUNB; JUND; XBP1 (inferredBy_MotifSimilarity). BACH1; CREB3L1; CREB3L2; CREBL2; NFE2; NFE2L1; NFE2L2; NFE2L3; NPDC1 (inferredBy_MotifSimilarity_n_Orthology).	4	161	ELFN2;NF1;RAD23A;YWHAZ
10kb	GABPB1_top5perTarget	transfac_pro__M01660	3.64	0.109	562	GABPB1	0.357279	GABPB1	*	GABPA (directAnnotation).	ELF1; ELK1; GABPB1; SRF (inferredBy_MotifSimilarity). FLI1 (inferredBy_MotifSimilarity_n_Orthology).	6	775	ELL;IL1RAP;ITGB1;MYO1C;SH3BP2;TIMM23
10kb	JDP2_top5perTarget	hocomoco__FOSL1_HUMAN.H11MO.0.A	3.64	0.0741	563	JDP2	0.357915	JDP2	*	FOSL1 (directAnnotation).	ATF3; BACH2; BATF; EP300; FOS; FOSB; FOSL2; JDP2; JUN; JUNB; JUND; MYC; RCOR1; SMARCC1; STAT3; TCF12; TCF7L2; TRIM28 (inferredBy_MotifSimilarity).	4	294	DNAJC6;F11R;NOS3;PCSK6
10kb	LHX2_top5perTarget	taipale__LBX2_DBD_NNYAATTANN	3.64	0.0987	564	LHX2	0.358551	LHX2	*	LBX2 (directAnnotation).	ALX3; BARHL2; EMX1; EMX2; EN1; EN2; ESX1; GBX1; GBX2; HESX1; HOXA1; HOXB2; HOXB3; HOXD1; HOXD8; ISX; LHX2; LHX6; LHX9; MSX1; NOBOX; NOTO; PRRX1; PRRX2; RAX; RAX2; SHOX; SHOX2; TLX2; UNCX; VSX1; VSX2; ZBTB49; ZFHX2 (inferredBy_MotifSimilarity). ALX1; ALX4; ARX; BARHL1; BSX; EVX1; EVX2; HOXA2; HOXA6; HOXA7; HOXB6; HOXB7; HOXC6; HOXD3; LBX1; LHX8; MNX1; MSX2; NKX1-1; NKX1-2; PHOX2A; VAX1; VAX2 (infe…	4	137	LHX2;MDGA1;PITX1;RARG
10kb	MAFG_top5perTarget	cisbp__M4626	3.64	0.104	565	MAFG	0.359186	MAFG	*	MAFK (directAnnotation).	BACH1; BACH2; MAF; MAFA; MAFB; MAFF; MAFG; NFE2; NFE2L1; NFE2L2; NFE2L3 (inferredBy_MotifSimilarity).	12	3765	BAMBI;CISD2;CTSO;DNAJA2;EXTL3;FXR2;GTDC1;MAFG;MLANA;PTEN;SLC16A6;TMEM33
10kb	NFE2L2_top5perTarget	taipale_cyt_meth__CREM_NRTGACGTCAYN_eDBD	3.64	0.111	566	NFE2L2	0.359822	NFE2L2	*	CREM (directAnnotation).	ATF1; ATF2; ATF3; ATF4; ATF5; ATF6; ATF6B; ATF7; BACH2; BATF3; CREB1; CREB3; CREB3L4; CREB5; DBP; E2F1; E4F1; FOS; FOSB; FOSL1; FOSL2; JDP2; JUN; JUNB; JUND; TEF; XBP1 (inferredBy_MotifSimilarity). BACH1; CREB3L1; CREB3L2; CREBL2; NFE2; NFE2L1; NFE2L2; NFE2L3 (inferredBy_MotifSimilarity_n_Orthology).	3	105	HECA;PHF20L1;TPM4
10kb	SRF_top5perTarget	dbcorrdb__NFYA__ENCSR000EGR_1__m1	3.64	0.0951	567	SRF	0.360458	SRF	*	NFYA (directAnnotation).	CHD2; E2F4; FOS; FOXI1; IRF3; NFYB; NFYC; PBX3; POLR2A; RFX5; SP1; SP2; SREBF1; SRF (inferredBy_MotifSimilarity). PBX1; POLE3 (inferredBy_MotifSimilarity_n_Orthology).	4	373	OSBP;PGP;RAB33A;SRF
10kb	STAT3_top5perTarget	cisbp__M4706	3.64	0.0918	568	STAT3	0.361093	STAT3	*	STAT1 (directAnnotation).	STAT3; STAT4; STAT5A; STAT5B (inferredBy_MotifSimilarity). STAT2; STAT6 (inferredBy_MotifSimilarity_n_Orthology).	16	2651	ANKRD34C;CNR1;DOCK9;FHDC1;KDM6B;MLLT6;MMAA;MME;MMP1;OVCH1;PPIP5K1;SLC13A4;SLC7A2;SLC7A7;SNTG1;STAT3
10kb	FOSL2_top5perTarget	taipale_cyt_meth__ATF3_NRTGAYGTCAYN_eDBD	3.63	0.177	569	FOSL2	0.361729	FOSL2	*	ATF3 (directAnnotation).	ATF1; ATF2; ATF4; ATF5; ATF6; ATF6B; ATF7; BACH2; BATF3; CREB1; CREB3; CREB3L4; CREB5; CREM; FOS; FOSB; FOSL1; FOSL2; JDP2; JUN; JUNB; JUND; XBP1 (inferredBy_MotifSimilarity). BACH1; CREB3L1; CREB3L2; CREBL2; NFE2; NFE2L1; NFE2L2; NFE2L3; NPDC1 (inferredBy_MotifSimilarity_n_Orthology).	4	187	ELFN2;NF1;RAD23A;YWHAZ
10kb	HOXA7_top5perTarget	flyfactorsurvey__Hgtx_Cell_FBgn0040318	3.63	0.112	570	HOXA7	0.362365	HOXA7	*	NKX6-1; NKX6-2; NKX6-3 (inferredBy_Orthology).	GSX2 (inferredBy_MotifSimilarity). BSX; DBX1; DBX2; EMX1; EMX2; HOXA1; HOXA6; HOXA7; HOXB1; HOXB6; HOXB7; HOXC6; HOXD1; LBX1; TLX1; TLX2; TLX3; UNCX (inferredBy_MotifSimilarity_n_Orthology).	6	674	DLX1;FBLN1;HOXA7;HOXC10;RALY;SHOX2
10kb	HOXA7_top5perTarget	hocomoco__PDX1_HUMAN.H11MO.1.A	3.63	0.113	571	HOXA7	0.363001	HOXA7	*	PDX1 (directAnnotation).	HOXC4; HOXD4 (inferredBy_MotifSimilarity). BSX; EMX1; EMX2; EN1; EN2; HOXA1; HOXA2; HOXA4; HOXA5; HOXA6; HOXA7; HOXB1; HOXB2; HOXB4; HOXB5; HOXB6; HOXB7; HOXC5; HOXC6; HOXD1; LHX2; LHX6; LHX8; LHX9; MEOX1; MEOX2; NKX6-1; NKX6-2; NKX6-3; NOTO (inferredBy_MotifSimilarity_n_Orthology).	5	331	DLX1;HOXA7;HOXC10;RALY;SHOX2
10kb	HOXA7_top5perTarget	jaspar__MA0191.1	3.63	0.113	572	HOXA7	0.363636	HOXA7	*		DBX2; HOXB5; NKX6-1; NKX6-2; NKX6-3; PDX1; VENTX (inferredBy_MotifSimilarity). BSX; EMX1; EMX2; EN1; EN2; HOXA1; HOXA4; HOXA5; HOXA6; HOXA7; HOXB1; HOXB4; HOXB6; HOXB7; HOXC4; HOXC5; HOXC6; HOXD1; HOXD4; LBX1; LHX2; LHX9; NKX1-1; NKX1-2 (inferredBy_MotifSimilarity_n_Orthology).	6	780	DLX1;FBLN1;HOXA7;HOXC10;RALY;SHOX2
10kb	IRF2_top5perTarget	cisbp__M6308	3.63	0.0985	573	IRF2	0.364272	IRF2	**	IRF2 (directAnnotation).	IRF1; IRF3; IRF4; IRF5; IRF6; IRF7; IRF8; IRF9; PRDM1; STAT2 (inferredBy_MotifSimilarity).	15	2744	ADAMTS8;CCDC85A;EHD1;IRF2;LMO4;MDGA1;MGAT4C;NBR1;PPFIBP1;RAB1A;RNF213;RNF24;SCARB2;SRP54;STX17
10kb	LHX2_top5perTarget	taipale__Lhx8_DBD_NTAATTAN_repr	3.63	0.0986	574	LHX2	0.364908	LHX2	*	LHX8 (inferredBy_Orthology).	ALX3; EMX1; EMX2; EN1; EN2; ESX1; GBX1; GBX2; HOXD1; ISX; LHX2; LHX4; LHX6; LHX9; MIXL1; NOTO; PAX4; POU6F2; PRRX1; PRRX2; RAX2; SHOX; SHOX2; TLX2; UNCX; VAX1; VAX2; VSX1; VSX2 (inferredBy_MotifSimilarity). ARX; LBX1; LHX3; MNX1; NOBOX; RAX (inferredBy_MotifSimilarity_n_Orthology).	4	121	LHX2;MDGA1;PITX1;RARG
10kb	MAFG_top5perTarget	dbcorrdb__MAFK__ENCSR000EDZ_1__m1	3.63	0.104	575	MAFG	0.365544	MAFG	*	MAFK (directAnnotation).	BACH1; BACH2; MAF; MAFA; MAFB; MAFF; MAFG; NFE2; NRL (inferredBy_MotifSimilarity). CIC (inferredBy_MotifSimilarity_n_Orthology).	12	2844	CISD2;CTSO;DCUN1D3;EXTL3;FXR2;GTDC1;MAFG;MANBA;MID2;SLC16A6;SLC1A2;TMEM33
10kb	BHLHE41_top5perTarget	hocomoco__HES7_HUMAN.H11MO.0.D	3.62	0.118	576	BHLHE41	0.366179	BHLHE41	*	HES7 (directAnnotation).	BHLHE41; HES2; HES5; HEY1; HEY2 (inferredBy_MotifSimilarity). HES1; HES4; HES6; HEYL (inferredBy_MotifSimilarity_n_Orthology).	7	581	CCNYL1;CELF1;DIP2A;GRIK5;ST20;STAT6;TRIM8
10kb	HOXA7_top5perTarget	cisbp__M4981	3.62	0.112	577	HOXA7	0.366815	HOXA7	*		HOXB5; NKX6-1; NKX6-2; PDX1 (inferredBy_MotifSimilarity). BSX; EMX1; EMX2; EVX1; EVX2; GBX1; GBX2; HOXA1; HOXA2; HOXA4; HOXA5; HOXA6; HOXA7; HOXB1; HOXB2; HOXB4; HOXB6; HOXB7; HOXC4; HOXC5; HOXC6; HOXD1; HOXD4; LHX2; LHX6; LHX8; LHX9; MEOX1; MEOX2; NKX1-1; NKX1-2; NOTO; VAX1; VAX2 (inferredBy_MotifSimilarity_n_Orthology).	5	279	DLX1;HOXA7;HOXC10;RALY;SHOX2
10kb	HOXA7_top5perTarget	flyfactorsurvey__CG11085_SOLEXA_FBgn0030408	3.62	0.112	578	HOXA7	0.367451	HOXA7	*	NKX1-1; NKX1-2 (inferredBy_Orthology).	BARHL1; BARHL2; BSX; HOXA6; HOXA7; HOXB6; HOXB7; HOXC6; HOXD1; VSX2 (inferredBy_MotifSimilarity_n_Orthology).	7	733	CCNF;CDC6;DLX1;FBLN1;HOXA7;RALY;SHOX2
10kb	HOXA7_top5perTarget	taipale__ISX_full_NYAATTAN	3.62	0.112	579	HOXA7	0.368086	HOXA7	*	ISX (directAnnotation).	ALX3; ARGFX; ARX; BARHL1; DMBX1; EN1; EN2; ESX1; GBX1; GBX2; GSX1; GSX2; HESX1; LBX2; LHX2; LHX4; LHX6; LHX9; MIXL1; MSX1; MSX2; NKX1-2; NOBOX; NOTO; PAX4; PHOX2A; PRRX1; PRRX2; RAX; RAX2; SHOX; SHOX2; TLX2; TRAF4; UNCX; VSX1; VSX2; ZBTB49; ZFHX2 (inferredBy_MotifSimilarity). ALX1; ALX4; DLX1; DLX4; DLX6; EMX1; EMX2; HOXA6; HOXA7; HOXB6; HOXB7; HOXC6; LBX1; LHX3; LHX8; LMX1A; LMX1B; NKX1-1; OTP; …	6	712	DLX1;FBLN1;HOXA7;HOXC10;RALY;SHOX2
10kb	IRF2_top5perTarget	jaspar__MA0517.1	3.62	0.0983	580	IRF2	0.368722	IRF2	*	STAT2 (directAnnotation).	IRF1; IRF2; IRF3; IRF4; IRF5; IRF6; IRF7; IRF8; IRF9; STAT1 (inferredBy_MotifSimilarity).	4	116	LMO4;RNF213;RNF24;SCARB2
10kb	JDP2_top5perTarget	transfac_pro__M08922	3.62	0.0738	581	JDP2	0.369358	JDP2	*	JUNB (directAnnotation).	ATF3; EP300; FOS; FOSB; FOSL1; FOSL2; JDP2; JUN; JUND; TCF12; TRIM28 (inferredBy_MotifSimilarity). BATF (inferredBy_MotifSimilarity_n_Orthology).	5	575	DNAJC6;NOS3;PCSK6;PXN;TRPV1
10kb	MAFG_top5perTarget	homer__TGCTGACTCA_MafA	3.62	0.104	582	MAFG	0.369994	MAFG	*	MAFA (inferredBy_Orthology).	BACH1; BACH2; FOS; FOSB; FOSL1; JUN; JUNB; JUND; MAF; MAFB; MAFF; MAFG; MAFK; NFE2 (inferredBy_MotifSimilarity).	3	71	FXR2;MAFG;SLC16A6
10kb	RELA_top5perTarget	transfac_pro__M04788	3.62	0.0904	583	RELA	0.370629	RELA	*	IRF1 (directAnnotation).	IRF2; IRF3; IRF4; IRF5; IRF6; IRF7; IRF8; IRF9; RELA; STAT1; STAT2 (inferredBy_MotifSimilarity). PRDM1 (inferredBy_MotifSimilarity_n_Orthology).	10	2871	DENND1A;DENND1B;DENND2D;MOV10;PXK;RASGEF1B;RELA;ROCK1;TAGAP;TRAFD1
10kb	TFDP2_top5perTarget	cisbp__M2334	3.62	0.063	584	TFDP2	0.371265	TFDP2	*		TFDP1; TFDP2 (inferredBy_MotifSimilarity).	16	3891	BBS5;CDCA7;CDCA7L;CHAF1A;COQ7;DONSON;EIF2B3;GPC3;KIF26A;NMNAT2;NXN;PTPRF;RAB9B;RMI1;RMND5B;TFDP2
10kb	EMX1_top5perTarget	taipale__HOXA2_DBD_NNYMATTANN	3.61	0.124	585	EMX1	0.371901	EMX1	*	HOXA2 (directAnnotation).	EMX1; EMX2; EN1; EN2; ESX1; EVX1; EVX2; GBX1; GBX2; HOXA1; HOXB2; HOXB5; HOXD1; HOXD3; LBX2; LHX4; LHX6; LHX8; MEOX1; NOTO; PDX1; VAX1; VAX2; VSX1 (inferredBy_MotifSimilarity). HOXA5; HOXA6; HOXA7; HOXB6; HOXB7; HOXC5; HOXC6; LBX1; MEOX2; NKX1-1; NKX1-2 (inferredBy_MotifSimilarity_n_Orthology).	5	477	CIC;LYRM1;PITX1;SDC3;SLC12A5
10kb	FOSL2_top5perTarget	cisbp__M5588	3.61	0.176	586	FOSL2	0.372537	FOSL2	*	JDP2 (directAnnotation).	ATF1; ATF2; ATF3; ATF4; ATF5; ATF6; ATF6B; ATF7; BACH2; BATF3; CREB1; CREB3; CREB3L4; CREB5; CREM; FOS; FOSB; FOSL1; FOSL2; JUN; JUNB; JUND; XBP1 (inferredBy_MotifSimilarity). CREB3L1; CREB3L2; CREBL2; NPDC1 (inferredBy_MotifSimilarity_n_Orthology).	4	122	ELFN2;NF1;RAD23A;YWHAZ
10kb	FOSL2_top5perTarget	taipale_cyt_meth__BATF3_NRTGAYGTCAYN_eDBD_meth	3.61	0.176	587	FOSL2	0.373172	FOSL2	*	BATF3 (directAnnotation).	ATF1; ATF2; ATF3; ATF4; ATF6; ATF6B; ATF7; CREB1; CREB3; CREB3L4; CREB5; CREM; FOS; FOSB; FOSL1; FOSL2; JDP2; JUN; JUNB; JUND; XBP1 (inferredBy_MotifSimilarity). CREB3L1; CREB3L2; CREBL2; NPDC1 (inferredBy_MotifSimilarity_n_Orthology).	4	132	ELFN2;NF1;RAD23A;YWHAZ
10kb	FOSL2_top5perTarget	transfac_pro__M04681	3.61	0.176	588	FOSL2	0.373808	FOSL2	*	JUND (directAnnotation).	ATF1; ATF2; ATF3; ATF4; ATF5; ATF6; ATF6B; ATF7; BACH2; BATF3; CREB1; CREB3; CREB3L4; CREB5; CREM; FOS; FOSB; FOSL1; FOSL2; JDP2; JUN; JUNB; XBP1 (inferredBy_MotifSimilarity). BACH1; CREB3L1; CREB3L2; CREBL2; NFE2; NFE2L1; NFE2L2; NFE2L3; NPDC1 (inferredBy_MotifSimilarity_n_Orthology).	4	223	ELFN2;NF1;RAD23A;YWHAZ
10kb	HOXA7_top5perTarget	taipale__VAX2_DBD_YTAATTAN	3.61	0.112	589	HOXA7	0.374444	HOXA7	*	VAX2 (directAnnotation).	DRGX; EMX1; EMX2; GSX1; GSX2; HOXA2; HOXA5; HOXB2; HOXC4; HOXD4; LHX4; LMX1A; PDX1; RAX; VAX1; VSX1 (inferredBy_MotifSimilarity). ALX3; EN1; EN2; EVX1; EVX2; GBX1; GBX2; HOXA1; HOXA3; HOXA4; HOXA6; HOXA7; HOXB6; HOXB7; HOXC6; HOXD3; LHX2; LHX3; LHX6; LHX8; LHX9; NOTO; OTP; PROP1; UNCX; VSX2 (inferredBy_MotifSimilarity_n_Orthology).	6	527	DLX1;FBLN1;HOXA7;HOXC10;RALY;SHOX2
10kb	IRF2_top5perTarget	factorbook__STAT2	3.61	0.0981	590	IRF2	0.375079	IRF2	*	STAT1; STAT2 (directAnnotation).	IRF1; IRF2; IRF3; IRF4; IRF5; IRF6; IRF7; IRF8; IRF9 (inferredBy_MotifSimilarity).	4	95	LMO4;RNF213;RNF24;SCARB2
10kb	NR2C1_top5perTarget	cisbp__M5796	3.61	0.0677	591	NR2C1	0.375715	NR2C1	*	RXRA (directAnnotation).	MECOM; NR2C1; PPARD; RARA; RARB; RARG; RXRB; RXRG; THRB (inferredBy_MotifSimilarity).	6	691	INPP5B;KCNE3;NR2C1;PAQR8;PI4KB;TOMM20
10kb	TFDP2_top5perTarget	jaspar__MA0541.1	3.61	0.063	592	TFDP2	0.376351	TFDP2	*		TFDP1; TFDP2 (inferredBy_MotifSimilarity).	19	4640	BBS5;CDCA7;CDCA7L;CHAF1A;COQ7;DONSON;EIF2B3;EVPL;GPC3;KIF26A;LAMB1;NMNAT2;NXN;PTPRF;RAB9B;RMI1;RMND5B;TFDP2;TOMM20
10kb	EGR2_top5perTarget	cisbp__M5370	3.6	0.074	593	EGR2	0.376987	EGR2	*	EGR4 (directAnnotation).	EGR1; EGR2; EGR3 (inferredBy_MotifSimilarity). WT1 (inferredBy_MotifSimilarity_n_Orthology).	5	459	PDE4B;PRRT3;TFAP2A;ZNF804A;ZSWIM5
10kb	EMX1_top5perTarget	flyfactorsurvey__CG33980_SOLEXA_2_10_FBgn0053980	3.6	0.124	594	EMX1	0.377622	EMX1	*	VSX2 (inferredBy_Orthology).	ALX3; ALX4; ARGFX; ARX; EN2; ESX1; GSX2; HESX1; HOXA1; ISX; LBX2; LHX2; LHX4; LHX9; MIXL1; NOBOX; NOTO; PRRX1; PRRX2; RAX; RAX2; SHOX; SHOX2; TLX2; TRAF4; UNCX; VSX1 (inferredBy_MotifSimilarity). ALX1; DLX1; DLX4; DLX6; DRGX; EMX1; EMX2; EN1; GBX1; GBX2; HOXA6; HOXA7; HOXB1; HOXB6; HOXB7; HOXC6; HOXD1; ISL1; ISL2; LBX1; LHX1; LHX3; LHX5; LHX6; LHX8; LMX1A; LMX1B; NKX1-1; NKX1-2; OTP; PAX6; POU1F1…	5	443	CIC;LYRM1;PITX1;SDC3;SLC12A5
10kb	FOSL2_top5perTarget	cisbp__M5590	3.6	0.176	595	FOSL2	0.378258	FOSL2	*	JDP2 (directAnnotation).	ATF1; ATF2; ATF3; ATF4; ATF5; ATF6; ATF6B; ATF7; BACH2; BATF3; CREB1; CREB3; CREB3L4; CREB5; CREM; FOS; FOSB; FOSL1; FOSL2; JUN; JUNB; JUND; XBP1 (inferredBy_MotifSimilarity). CREB3L1; CREB3L2; CREBL2; NPDC1 (inferredBy_MotifSimilarity_n_Orthology).	4	161	ELFN2;NF1;RAD23A;YWHAZ
10kb	HOXA7_top5perTarget	cisbp__M4805	3.6	0.112	596	HOXA7	0.378894	HOXA7	*	NKX1-1; NKX1-2 (inferredBy_Orthology).	BARHL1; BARHL2; BSX; HOXA6; HOXA7; HOXB6; HOXB7; HOXC6; HOXD1; VSX2 (inferredBy_MotifSimilarity_n_Orthology).	7	754	CCNF;CDC6;DLX1;FBLN1;HOXA7;RALY;SHOX2
10kb	HOXA7_top5perTarget	cisbp__M5548	3.6	0.112	597	HOXA7	0.37953	HOXA7	*	HOXC11 (directAnnotation).	CDX1; CDX2; EVX2; HOXA10; HOXA11; HOXA9; HOXB9; HOXC10; HOXC12; HOXC9; HOXD10; HOXD11; HOXD12; HOXD9 (inferredBy_MotifSimilarity). CDX4; DBX1; DBX2; HOXA6; HOXA7; HOXB8; HOXD13 (inferredBy_MotifSimilarity_n_Orthology).	7	604	ANGPT1;CDC6;DLX1;HOXA7;HOXC10;RALY;SHOX2
10kb	LHX2_top5perTarget	cisbp__M5390	3.6	0.0978	598	LHX2	0.380165	LHX2	*	EN1 (directAnnotation).	ALX3; EMX1; EMX2; EN2; ESX1; EVX2; GBX1; GBX2; HESX1; HOXA1; HOXA2; HOXB2; HOXB3; HOXD1; ISX; LBX2; LHX2; LHX4; LHX6; LHX8; LHX9; MSX1; MSX2; NKX1-1; NOTO; PRRX1; PRRX2; RAX; RAX2; SHOX; SHOX2; TLX2; VSX1; VSX2; ZBTB49; ZFHX2 (inferredBy_MotifSimilarity). ARX; BARHL1; EVX1; HOXA6; HOXA7; HOXB6; HOXB7; HOXC6; HOXD3; LBX1; MNX1; NKX1-2; NOBOX; OTP; PHOX2A; PHOX2B; UNCX; VAX1; VAX2 (inferredBy_Motif…	4	208	LHX2;MDGA1;PITX1;RARG
10kb	MAFG_top5perTarget	hocomoco__MAFF_MOUSE.H11MO.1.A	3.6	0.103	599	MAFG	0.380801	MAFG	*	MAFF (inferredBy_Orthology).	BACH1; BACH2; FOS; FOSB; FOSL1; JUN; JUNB; JUND; MAF; MAFA; MAFB; MAFG; MAFK; NFE2; NFE2L1; NFE2L2; NFE2L3 (inferredBy_MotifSimilarity).	6	830	DNAJA2;EXTL3;FXR2;GTDC1;MAFG;SLC16A6
10kb	POLR2A_top5perTarget	dbcorrdb__ZNF274__ENCSR000EVG_1__m3	3.6	0.0953	600	POLR2A	0.381437	POLR2A	*	ZNF274 (directAnnotation).	BCLAF1; BHLHE40; BRF1; BRF2; CEBPB; CHD2; CREB1; CTCF; E2F1; E2F4; E2F6; EGR1; ELF1; ELK4; ESRRA; ETS1; EZH2; FOXP2; GABPA; HCFC1; HDAC2; HIC1; HMGN3; JUND; MAX; MAZ; MXI1; MYC; NELFE; NR2C2; NRF1; PHF8; POLR2A; POLR3G; RAD21; RBBP5; SIN3A; SMARCA4; SP1; SP2; SP3; SP4; SREBF1; SREBF2; SUPT20H; TAF1; TFAP2A; TFAP2B; TFAP2C; TRIM28; UBTF; XRCC4; ZEB1; ZFX; ZMIZ1; ZNF143 (inferredBy_MotifSimilarity)…	10	4823	ACTR1A;GNB2;LAMC1;PHKB;POLR2A;RRAS2;SENP8;ZBTB8A;ZC3H12B;ZNF574
10kb	RREB1_top5perTarget	dbcorrdb__MAZ__ENCSR000EFF_1__m1	3.6	0.0806	601	RREB1	0.382072	RREB1	*	MAZ (directAnnotation).	BRF1; BRF2; CEBPB; CTCF; CUX1; E2F6; EGR1; EGR4; ESRRA; EZH2; HDAC2; KAT2A; KLF15; KLF16; KLF3; MXI1; NELFE; PATZ1; PBX3; POLR2A; POLR3G; RAD21; RBBP5; RCOR1; REST; RREB1; SMARCA4; SP1; SP2; SP3; SP4; SREBF1; SREBF2; SUPT20H; TBX15; VEZF1; WT1; XRCC4; ZBTB7B; ZMIZ1; ZNF148; ZNF263; ZNF274; ZNF341; ZNF460; ZNF467 (inferredBy_MotifSimilarity). SP5; ZBTB17; ZNF16; ZNF189; ZNF23; ZNF281; ZNF429; ZNF4…	4	308	CDK12;RREB1;UST;ZNF865
10kb	BHLHE41_top5perTarget	taipale__HES7_DBD_NGGCACGTGCCN	3.59	0.117	602	BHLHE41	0.382708	BHLHE41	*	HES7 (directAnnotation).	BHLHE41; HES2; HES5; HEY1; HEY2 (inferredBy_MotifSimilarity). HES1; HES4; HES6; HEYL (inferredBy_MotifSimilarity_n_Orthology).	7	558	CCNYL1;CELF1;DICER1;DIP2A;GRIK5;STAT6;TRIM8
10kb	FOSL2_top5perTarget	cisbp__M5998	3.59	0.175	603	FOSL2	0.383344	FOSL2	*	CREB5 (inferredBy_Orthology).	ATF1; ATF2; ATF3; ATF4; ATF5; ATF6; ATF6B; ATF7; BATF3; CREB1; CREB3; CREB3L4; CREM; FOS; FOSB; FOSL1; FOSL2; JDP2; JUN; JUNB; JUND; XBP1 (inferredBy_MotifSimilarity). CREB3L1; CREB3L2; CREBL2; NPDC1 (inferredBy_MotifSimilarity_n_Orthology).	4	208	ELFN2;NF1;RAD23A;YWHAZ
10kb	FOSL2_top5perTarget	transfac_pro__M09519	3.59	0.175	604	FOSL2	0.38398	FOSL2	*		ATF1; ATF2; ATF3; ATF4; ATF5; ATF6; ATF6B; ATF7; BATF3; CREB1; CREB3; CREB3L4; CREB5; CREM; FOS; FOSB; FOSL1; FOSL2; JDP2; JUN; JUNB; JUND; MAF; MAFA; MAFF; MAFG; XBP1 (inferredBy_MotifSimilarity). CREB3L1; CREB3L2; CREBL2; MAFB; NPDC1 (inferredBy_MotifSimilarity_n_Orthology).	4	161	ELFN2;NF1;RAD23A;YWHAZ
10kb	GATA2_top5perTarget	dbcorrdb__GATA2__ENCSR000EWG_1__m1	3.59	0.102	605	GATA2	0.384615	GATA2	**	GATA2 (directAnnotation).	ARID3A; BCL3; CCNT2; EP300; GATA1; GATA3; GATA4; GATA5; GATA6; HDAC2; HMGN3; JUN; NR2F2; PML; POLR2A; RCOR1; SIRT6; SMARCA4; SMARCB1; TAL1; TBL1XR1; TEAD4 (inferredBy_MotifSimilarity).	4	518	GATA2;MED13L;NHSL1;TACC1
10kb	HOXA7_top5perTarget	cisbp__M5945	3.59	0.111	606	HOXA7	0.385251	HOXA7	*	VAX2 (directAnnotation).	EMX1; EMX2; GSX1; GSX2; HOXA2; HOXA5; HOXB2; HOXC4; HOXD4; LHX4; LMX1A; PDX1; RAX; VAX1; VSX1 (inferredBy_MotifSimilarity). ALX3; EN1; EN2; EVX1; EVX2; GBX1; GBX2; HOXA1; HOXA3; HOXA4; HOXA6; HOXA7; HOXB6; HOXB7; HOXC6; HOXD3; LHX2; LHX3; LHX6; LHX8; LHX9; NOTO; OTP; VSX2 (inferredBy_MotifSimilarity_n_Orthology).	6	532	DLX1;FBLN1;HOXA7;HOXC10;RALY;SHOX2
10kb	HOXA7_top5perTarget	transfac_pro__M07804	3.59	0.112	607	HOXA7	0.385887	HOXA7	*	LBX1 (inferredBy_Orthology).	ALX3; ARX; BSX; EMX1; EN1; EN2; ESX1; GBX1; GBX2; GSX1; GSX2; HESX1; ISX; LBX2; LHX2; LHX4; LHX6; LHX9; MIXL1; MSX1; MSX2; NOTO; PRRX1; PRRX2; RAX; RAX2; SHOX; SHOX2; TLX2; UNCX; VSX1; ZBTB49 (inferredBy_MotifSimilarity). ALX1; ALX4; DLX1; DLX4; DLX6; EMX2; HOXA6; HOXA7; HOXB6; HOXB7; HOXC6; LHX3; LHX8; MNX1; NKX1-2; NOBOX; OTP; PROP1; VAX2; VSX2 (inferredBy_MotifSimilarity_n_Orthology).	6	529	DLX1;FBLN1;HOXA7;HOXC10;RALY;SHOX2
10kb	NFKB1_top5perTarget	dbcorrdb__RELA__ENCSR000EAQ_1__m1	3.59	0.0841	608	NFKB1	0.386523	NFKB1	*	RELA (directAnnotation).	BCL3; HIVEP1; NFKB1; NFKB2; REL; RELB (inferredBy_MotifSimilarity).	6	517	IL6;LFNG;NFKB1;NGEF;NKX6-1;SDC4
10kb	PURA_top5perTarget	tfdimers__MD00398	3.59	0.101	609	PURA	0.387158	PURA	**	ETS1; PURA (directAnnotation).		3	230	PURA;STC1;ZNF697
10kb	CEBPB_top5perTarget	taipale_cyt_meth__CEBPG_NRTTGCGYAAYN_FL_meth	3.58	0.0692	610	CEBPB	0.387794	CEBPB	*	CEBPG (directAnnotation).	ATF4; CEBPA; CEBPB; CEBPD; CEBPE; DBP; EP300; HLF; PPARGC1A; TEF (inferredBy_MotifSimilarity).	3	179	CEBPB;IER2;ING1
10kb	CREM_top5perTarget	transfac_pro__M01586	3.58	0.0809	611	CREM	0.38843	CREM	*		ATF1; ATF2; ATF3; ATF4; ATF6; ATF6B; ATF7; BATF3; CREB1; CREB3; CREB3L4; CREB5; CREM; FOS; FOSB; FOSL1; FOSL2; JDP2; JUN; JUNB; JUND; MAF; MAFA; MAFF; MAFG; XBP1 (inferredBy_MotifSimilarity). BACH1; BACH2; CREB3L1; CREB3L2; CREBL2; MAFB; NFE2; NFE2L1; NFE2L2; NFE2L3; NPDC1 (inferredBy_MotifSimilarity_n_Orthology).	13	2469	ARHGAP26;CHPF;CHPF2;CREM;GAL;GIGYF1;HPS5;INTS6;KALRN;SETD7;SLC12A5;ST20;TANK
10kb	FOSL1_top5perTarget	transfac_pro__M09521	3.58	0.0939	612	FOSL1	0.389065	FOSL1	*		ATF1; ATF2; ATF3; ATF4; ATF5; ATF6; ATF6B; ATF7; BATF3; CREB1; CREB3; CREB3L4; CREB5; CREM; FOS; FOSB; FOSL1; FOSL2; JDP2; JUN; JUNB; JUND; XBP1 (inferredBy_MotifSimilarity). CREB3L1; CREB3L2; CREBL2; NPDC1 (inferredBy_MotifSimilarity_n_Orthology).	5	462	CDC42EP1;FOSB;OLIG2;OSBPL6;PLEKHA1
10kb	FOSL2_top5perTarget	transfac_pro__M00513	3.58	0.175	613	FOSL2	0.389701	FOSL2	*	ATF3 (directAnnotation).	ATF1; ATF2; ATF4; ATF6; ATF6B; ATF7; BATF3; CREB1; CREB3; CREB3L4; CREB5; CREM; FOSL2; JDP2; JUN; JUNB; JUND; XBP1 (inferredBy_MotifSimilarity). CREB3L1; CREB3L2; NPDC1 (inferredBy_MotifSimilarity_n_Orthology).	4	171	ELFN2;GDNF;RAD23A;YWHAZ
10kb	HOXA7_top5perTarget	flyfactorsurvey__CG12361_SOLEXA_2_FBgn0250756	3.58	0.111	614	HOXA7	0.390337	HOXA7	*	DBX1; DBX2 (inferredBy_Orthology).	GSX2; HOXC13; MNX1; NKX6-1; NKX6-2 (inferredBy_MotifSimilarity). CDX1; CDX2; CDX4; HOXA11; HOXA5; HOXA6; HOXA7; HOXB5; HOXB6; HOXB7; HOXC5; HOXC6; LMX1A; LMX1B; NKX6-3 (inferredBy_MotifSimilarity_n_Orthology).	4	146	DLX1;HOXA7;RALY;SHOX2
10kb	HOXA7_top5perTarget	flyfactorsurvey__Ubx_Cell_FBgn0003944	3.58	0.111	615	HOXA7	0.390973	HOXA7	**	HOXA6; HOXA7; HOXB6; HOXB7; HOXC6 (inferredBy_Orthology).	BSX; DBX1; DBX2; DLX1; DLX4; DLX6; EMX1; EMX2; EN1; EN2; HOXA1; HOXA5; HOXB1; HOXB5; HOXC5; HOXD1; LBX1; LHX2; LHX9; LMX1A; LMX1B; NKX1-1; NKX1-2; NKX6-1; NKX6-2; NKX6-3; TLX1; TLX2; TLX3; UNCX; VSX2 (inferredBy_MotifSimilarity_n_Orthology).	4	122	DLX1;HOXA7;RALY;SHOX2
10kb	KLF7_top5perTarget	cisbp__M5591	3.58	0.0726	616	KLF7	0.391608	KLF7	*	KLF13 (directAnnotation).	KLF14; KLF15; KLF16; KLF5; SP4; SP8 (inferredBy_MotifSimilarity). KLF10; KLF11; KLF6; KLF7; SP6; SP7; SP9 (inferredBy_MotifSimilarity_n_Orthology).	3	295	CDK16;GTF2F2;USP8
10kb	LHX2_top5perTarget	transfac_pro__M07804	3.58	0.0974	617	LHX2	0.392244	LHX2	*	LBX1 (inferredBy_Orthology).	ALX3; ARX; BSX; EMX1; EN1; EN2; ESX1; GBX1; GBX2; GSX1; GSX2; HESX1; ISX; LBX2; LHX2; LHX4; LHX6; LHX9; MIXL1; MSX1; MSX2; NOTO; PRRX1; PRRX2; RAX; RAX2; SHOX; SHOX2; TLX2; UNCX; VSX1; ZBTB49 (inferredBy_MotifSimilarity). ALX1; ALX4; DLX1; DLX4; DLX6; EMX2; HOXA6; HOXA7; HOXB6; HOXB7; HOXC6; LHX3; LHX8; MNX1; NKX1-2; NOBOX; OTP; PROP1; VAX2; VSX2 (inferredBy_MotifSimilarity_n_Orthology).	4	154	LHX2;MDGA1;PITX1;RARG
10kb	MYC_top5perTarget	dbcorrdb__TAF1__ENCSR000BJN_1__m1	3.58	0.138	618	MYC	0.39288	MYC	*	TAF1 (directAnnotation).	ATF3; BCLAF1; BRF1; CTCF; ELF1; ELK1; ETS1; EZH2; GABPA; HCFC1; KDM5A; KDM5B; MAX; MAZ; MXI1; MYC; PHF8; POLR2A; RBBP5; RFX1; SAP30; SIN3A; SMARCA4; SREBF1; SREBF2; TAF7; XRCC4; YY1; ZMIZ1; ZNF274 (inferredBy_MotifSimilarity). TAF1L (inferredBy_MotifSimilarity_n_Orthology).	5	563	EIF5;HEXIM2;KLF9;PCF11;RSRC2
10kb	E2F2_top5perTarget	cisbp__M5355	3.57	0.0907	619	E2F2	0.393516	E2F2	**	E2F2 (directAnnotation).	E2F1; E2F3; E2F4 (inferredBy_MotifSimilarity).	5	583	ANXA1;CSMD3;E2F2;TNFRSF19;TRAPPC5
10kb	ELK1_top5perTarget	transfac_pro__M09084	3.57	0.094	620	ELK1	0.394151	ELK1	*		EGR1; ELK1; TAF1 (inferredBy_MotifSimilarity).	16	2439	ADIPOR1;BCL2L11;BCL2L13;CACNA1A;CACNA1E;CACNA1G;CACNA2D3;DICER1;ELK1;FMR1;GRB10;GRB2;GREM1;HEY1;KIF5B;RAPGEFL1
10kb	EMX1_top5perTarget	cisbp__M5538	3.57	0.123	621	EMX1	0.394787	EMX1	*	HOXA2 (directAnnotation).	EMX1; EMX2; EN1; EN2; ESX1; EVX1; EVX2; GBX1; GBX2; HOXA1; HOXB2; HOXB3; HOXB5; HOXD1; HOXD3; LBX2; LHX4; LHX6; LHX8; MEOX1; NOTO; PDX1; VAX1; VAX2; VSX1 (inferredBy_MotifSimilarity). HOXA5; HOXA6; HOXA7; HOXB6; HOXB7; HOXC5; HOXC6; LBX1; MEOX2; NKX1-1; NKX1-2 (inferredBy_MotifSimilarity_n_Orthology).	5	494	CIC;LYRM1;PITX1;SDC3;SLC12A5
10kb	GLI1_top5perTarget	transfac_pro__M01037	3.57	0.0898	622	GLI1	0.395423	GLI1	**	GLI1; GLI2; GLI3; GLIS1 (directAnnotation).	GLIS2; GLIS3; ZIC1; ZIC2; ZIC3 (inferredBy_MotifSimilarity).	5	1212	AMMECR1L;COL1A1;HIVEP3;RAB3GAP2;RAB40C
10kb	HOXA7_top5perTarget	taipale__Vsx1_DBD_NYAATTAN	3.57	0.111	623	HOXA7	0.396058	HOXA7	*	VSX1 (inferredBy_Orthology).	ALX3; ALX4; ARX; BSX; DMBX1; EN1; EN2; ESX1; GBX1; GBX2; GSX1; GSX2; ISX; LBX2; LHX2; LHX4; LHX8; LHX9; LMX1B; MIXL1; MSX1; MSX2; NOBOX; PRRX1; PRRX2; RAX; RAX2; SHOX; SHOX2; TLX2; UNCX (inferredBy_MotifSimilarity). ALX1; DLX1; DLX4; DLX6; HOXA6; HOXA7; HOXB6; HOXB7; HOXC6; LBX1; LHX3; PROP1; VSX2 (inferredBy_MotifSimilarity_n_Orthology).	6	523	DLX1;FBLN1;HOXA7;HOXC10;RALY;SHOX2
10kb	JDP2_top5perTarget	cisbp__M6230	3.57	0.0728	624	JDP2	0.396694	JDP2	*	FOSL2 (directAnnotation).	ATF3; BACH2; BATF; EP300; FOS; FOSB; FOSL1; JDP2; JUN; JUNB; JUND; MYC; NFE2; RCOR1; SMARCC1; STAT3; TCF12; TCF7L2 (inferredBy_MotifSimilarity).	4	351	DNAJC6;F11R;NOS3;PCSK6
10kb	JDP2_top5perTarget	hocomoco__FOS_MOUSE.H11MO.0.A	3.57	0.0728	625	JDP2	0.39733	JDP2	*	FOS (inferredBy_Orthology).	ATF3; BACH2; BATF; EP300; FOSB; FOSL1; FOSL2; JDP2; JUN; JUNB; JUND; MEF2A; MYC; RCOR1; SMARCC1; STAT3; TCF12; TCF7L2; TRIM28 (inferredBy_MotifSimilarity).	4	348	DNAJC6;F11R;NOS3;PCSK6
10kb	NFYA_top5perTarget	dbcorrdb__SP1__ENCSR000BKO_1__m1	3.57	0.099	626	NFYA	0.397966	NFYA	*	SP1 (directAnnotation).	E2F4; FOS; IRF3; NFYA; NFYB; NFYC; PBX3; RFX5; SREBF1 (inferredBy_MotifSimilarity). PBX1 (inferredBy_MotifSimilarity_n_Orthology).	3	241	AIFM1;NFYA;SH2D3C
10kb	NR2F6_top5perTarget	taipale__HNF4A_DBD_RRGGTCAAAGTCCRNN	3.57	0.0762	627	NR2F6	0.398601	NR2F6	*	HNF4A (directAnnotation).	HDAC2; HNF4G; MYBL2; NR2C2; NR2F1; NR2F2; NR2F6; PPARD; RXRA; RXRB; RXRG; TCF12; THRB (inferredBy_MotifSimilarity).	3	287	ARHGEF16;NR2F6;SRP9
10kb	RBBP5_top5perTarget	predrem__nrMotif1871	3.57	0.0834	628	RBBP5	0.399237	RBBP5	*		BRF1; BRF2; CEBPB; CTCF; ESRRA; EZH2; HDAC2; MXI1; NELFE; POLR2A; RAD21; RBBP5; SMARCA4; SP2; SP4; SREBF1; SREBF2; SUPT20H; XRCC4 (inferredBy_MotifSimilarity).	5	1241	APC2;MSL2;MYC;SS18L1;TRMT61A
10kb	EMX1_top5perTarget	cisbp__M0954	3.56	0.123	629	EMX1	0.399873	EMX1	*	RAX (inferredBy_Orthology).	ALX3; EMX1; EMX2; EN1; EN2; ESX1; GBX1; GBX2; HESX1; HOXD1; ISX; LBX2; LHX2; LHX4; LHX6; LHX9; MIXL1; MSX2; NKX1-1; NKX1-2; NOTO; PAX4; POU6F2; PRRX1; PRRX2; RAX2; SHOX; SHOX2; TLX2; UNCX; VENTX; VSX1; ZBTB49; ZFHX2; ZFHX3 (inferredBy_MotifSimilarity). ALX1; ALX4; ARX; DLX1; DLX4; DLX6; HOXD3; LBX1; LHX1; LHX5; LHX8; MNX1; MSX1; NOBOX; OTP; PHOX2A; PHOX2B; VSX2 (inferredBy_MotifSimilarity_n_Ortho…	5	473	CIC;LYRM1;PITX1;SDC3;SLC12A5
10kb	EMX1_top5perTarget	flyfactorsurvey__en_FlyReg_FBgn0000577	3.56	0.123	630	EMX1	0.400509	EMX1	*	EN1; EN2 (inferredBy_Orthology).	ESX1; GSX1; LHX4; PDX1; PRRX2; RAX (inferredBy_MotifSimilarity). BSX; DLX1; DLX4; DLX6; EMX1; EMX2; GBX1; GBX2; HOXA1; HOXA6; HOXA7; HOXB1; HOXB6; HOXB7; HOXC5; HOXC6; HOXD1; LHX6; LHX8; MNX1; NKX1-1; NKX1-2; OTP; PROP1; UNCX; VSX2 (inferredBy_MotifSimilarity_n_Orthology).	5	358	CIC;LYRM1;PITX1;SDC3;SLC12A5
10kb	FOSL2_top5perTarget	taipale__Creb5_DBD_NATGACGTCAYN	3.56	0.174	631	FOSL2	0.401144	FOSL2	*	CREB5 (inferredBy_Orthology).	ATF1; ATF2; ATF3; ATF4; ATF5; ATF6; ATF6B; ATF7; BATF3; CREB1; CREB3; CREB3L4; CREM; FOS; FOSB; FOSL1; FOSL2; JDP2; JUN; JUNB; JUND; XBP1 (inferredBy_MotifSimilarity). CREB3L1; CREB3L2; CREBL2; NPDC1 (inferredBy_MotifSimilarity_n_Orthology).	4	190	ELFN2;NF1;RAD23A;YWHAZ
10kb	FOXM1_top5perTarget	dbcorrdb__FOXM1__ENCSR000BRU_1__m3	3.56	0.0571	632	FOXM1	0.40178	FOXM1	**	FOXM1 (directAnnotation).	BCL11A; EP300; IRF1; IRF2; IRF3; IRF4; IRF5; IRF6; IRF7; IRF8; PRDM1; STAT3 (inferredBy_MotifSimilarity).	4	564	COL3A1;CTTNBP2;PATZ1;TTLL7
10kb	IRF4_top5perTarget	cisbp__M4631	3.56	0.085	633	IRF4	0.402416	IRF4	*	SPI1 (directAnnotation).	BCL11A; EP300; ETV2; IKZF1; IRF4; IRF8; SPIB; SPIC (inferredBy_MotifSimilarity).	15	3893	ABCG1;ARSB;ASS1;BCL2A1;DAPK2;FAM83B;GIMAP2;IRF4;ITGB2;ITGB7;KLF15;KLF3;LPXN;SORT1;STAT5A
10kb	IRF9_top5perTarget	transfac_pro__M08887	3.56	0.0767	634	IRF9	0.403051	IRF9	**	IRF1; IRF2; IRF3; IRF4; IRF5; IRF6; IRF7; IRF8; IRF9 (directAnnotation).	PRDM1; STAT1; STAT2 (inferredBy_MotifSimilarity).	4	397	CD53;KLHL29;SLC15A3;YAP1
10kb	JDP2_top5perTarget	jaspar__MA0477.1	3.56	0.0728	635	JDP2	0.403687	JDP2	*	FOSL1 (directAnnotation).	ATF3; EP300; FOS; FOSB; FOSL2; JDP2; JUN; JUNB; JUND; SMARCC1 (inferredBy_MotifSimilarity). BATF (inferredBy_MotifSimilarity_n_Orthology).	4	367	DNAJC6;F11R;NOS3;PCSK6
10kb	KLF10_top5perTarget	transfac_pro__M05361	3.56	0.108	636	KLF10	0.404323	KLF10	*	SP6 (directAnnotation).	KLF10; KLF6; SP2; SP5; SP8 (inferredBy_MotifSimilarity). KLF2; SP7 (inferredBy_MotifSimilarity_n_Orthology).	3	228	FCHSD1;PLXNA2;RAB22A
10kb	LHX2_top5perTarget	taipale__EN1_DBD_NNYAATTANN	3.56	0.0971	637	LHX2	0.404959	LHX2	*	EN1 (directAnnotation).	ALX3; BSX; EMX1; EMX2; EN2; ESX1; EVX2; GBX1; GBX2; HESX1; HOXA1; HOXA2; HOXB2; HOXB3; HOXD1; ISX; LBX2; LHX2; LHX4; LHX6; LHX8; LHX9; MSX1; MSX2; NKX1-1; NOTO; PDX1; PRRX1; PRRX2; RAX; RAX2; SHOX; SHOX2; TLX2; VSX1; VSX2; ZBTB49; ZFHX2 (inferredBy_MotifSimilarity). ARX; BARHL1; EVX1; HOXA6; HOXA7; HOXB6; HOXB7; HOXC6; HOXD3; LBX1; MNX1; NKX1-2; NOBOX; OTP; PHOX2A; PHOX2B; UNCX; VAX1; VAX2 (infer…	4	224	LHX2;MDGA1;PITX1;RARG
10kb	EMX1_top5perTarget	taipale__LHX9_DBD_NYAATTAN	3.55	0.123	638	EMX1	0.405594	EMX1	*	LHX9 (directAnnotation).	ALX3; ARGFX; ARX; BARHL1; BSX; EN1; ESX1; GBX1; GBX2; GSX1; GSX2; HESX1; ISX; LBX2; LHX2; LHX4; MIXL1; MSX1; MSX2; NOBOX; NOTO; PRRX1; PRRX2; RAX; RAX2; SHOX; SHOX2; TLX2; UNCX; VSX1; ZBTB49 (inferredBy_MotifSimilarity). ALX1; ALX4; DLX1; DLX4; DLX6; EMX1; EMX2; EN2; HOXA6; HOXA7; HOXB6; HOXB7; HOXC6; ISL1; ISL2; LBX1; LHX6; LHX8; NKX1-1; NKX1-2; OTP; PROP1; VAX1; VAX2; VSX2 (inferredBy_MotifSimi…	5	306	CIC;LYRM1;PITX1;SDC3;SLC12A5
10kb	EMX1_top5perTarget	taipale_cyt_meth__HOXA5_NYAATTAN_eDBD	3.55	0.123	639	EMX1	0.40623	EMX1	*	HOXA5 (directAnnotation).	BSX; EMX1; EVX1; EVX2; HOXA1; HOXA2; HOXA7; HOXB1; HOXB2; HOXB5; HOXB7; HOXD1; HOXD4; LHX1; LHX4; MEOX1; MEOX2; MNX1; PHOX2B; VAX1; VAX2 (inferredBy_MotifSimilarity). DLX1; DLX4; DLX6; HOXC5; LBX1; LHX5 (inferredBy_MotifSimilarity_n_Orthology).	6	746	CIC;LYRM1;PITX1;SDC3;SLC12A5;SORCS2
10kb	EMX1_top5perTarget	transfac_pro__M01233	3.55	0.123	640	EMX1	0.406866	EMX1	*	PDX1 (directAnnotation).	BARX2; EMX1; EMX2; EN1; EN2; EVX1; EVX2; GSX2; HOXA2; HOXA5; HOXB2; HOXB3; HOXD1; LHX4; LHX6; MNX1; NOTO; VAX1; VAX2; VSX1; VSX2; ZFHX3 (inferredBy_MotifSimilarity). ESX1; LHX8; NKX1-1; NKX1-2; UNCX (inferredBy_MotifSimilarity_n_Orthology).	4	216	CIC;LYRM1;PITX1;SLC12A5
10kb	FOSL2_top5perTarget	transfac_pro__M01186	3.55	0.174	641	FOSL2	0.407502	FOSL2	*		ATF1; ATF2; ATF3; ATF4; ATF5; ATF6; ATF6B; ATF7; BATF3; CREB1; CREB3; CREB3L4; CREB5; CREM; FOS; FOSB; FOSL1; FOSL2; JDP2; JUN; JUNB; JUND; MAFA; MAFF; MAFG; XBP1 (inferredBy_MotifSimilarity). CREB3L1; CREB3L2; MAFB; NPDC1 (inferredBy_MotifSimilarity_n_Orthology).	8	1421	AGA;ELFN2;FOSL2;GDNF;NF1;RAD23A;USP8;YWHAZ
10kb	FOSL2_top5perTarget	transfac_pro__M07668	3.55	0.174	642	FOSL2	0.408137	FOSL2	*	NPDC1 (inferredBy_Orthology).	ATF1; ATF2; ATF3; ATF4; ATF6; ATF6B; ATF7; BATF3; CREB1; CREB3; CREB3L4; CREB5; CREM; FOS; FOSB; FOSL1; FOSL2; JDP2; JUN; JUNB; JUND; XBP1 (inferredBy_MotifSimilarity). CREB3L1; CREB3L2 (inferredBy_MotifSimilarity_n_Orthology).	4	147	ELFN2;NF1;RAD23A;YWHAZ
10kb	GABPB1_top5perTarget	taipale_cyt_meth__FEV_NACMGGAAGTN_eDBD_meth	3.55	0.107	643	GABPB1	0.408773	GABPB1	*	FEV (directAnnotation).	BCLAF1; EGR1; ELF1; ELF2; ELF4; ELK1; ELK3; ELK4; ERF; ERG; ETS1; ETS2; ETV1; ETV2; ETV3; ETV4; ETV5; ETV6; FLI1; GABPA; GABPB1; POLR2A; SRF (inferredBy_MotifSimilarity). ETV3L; ETV7 (inferredBy_MotifSimilarity_n_Orthology).	4	270	GABPB1;MYO1C;SH3BP2;TIMM23
10kb	HOXA7_top5perTarget	taipale_cyt_meth__HOXA7_NYAATTAN_eDBD_meth	3.55	0.111	644	HOXA7	0.409409	HOXA7	**	HOXA7 (directAnnotation).	BSX; HOXA5; HOXB5; HOXB7; HOXB8; HOXD4; HOXD8; MEOX1; MEOX2 (inferredBy_MotifSimilarity). DLX1; DLX4; DLX6; HOXC5; LHX1; LHX5 (inferredBy_MotifSimilarity_n_Orthology).	5	335	DLX1;FBLN1;HOXA7;RALY;SHOX2
10kb	IRF2_top5perTarget	taipale_cyt_meth__IRF7_NYGAAANYGAAANYN_eDBD	3.55	0.0969	645	IRF2	0.410045	IRF2	*	IRF7 (directAnnotation).	IRF1; IRF2; IRF3; IRF4; IRF5; IRF8; IRF9 (inferredBy_MotifSimilarity).	12	1963	ALDOA;EHD1;IRF2;LMO4;MDGA1;MGAT4C;NBR1;PPFIBP1;RNF213;RNF24;SCARB2;STX17
10kb	LHX2_top5perTarget	taipale_cyt_meth__ISX_CTAATTAR_FL	3.55	0.0967	646	LHX2	0.41068	LHX2	*	ISX (directAnnotation).	ALX3; ARGFX; ARX; EMX1; EN1; ESX1; GBX1; GBX2; GSX1; GSX2; HOXA1; HOXB3; HOXB5; LBX2; LHX2; LHX4; LHX8; LHX9; MIXL1; MSX2; NOTO; PDX1; PRRX1; PRRX2; RAX; RAX2; SHOX; SHOX2; TLX2; UNCX; VENTX; VSX1; VSX2 (inferredBy_MotifSimilarity). ALX1; DRGX; EMX2; EN2; HOXA6; HOXA7; HOXB6; HOXB7; HOXC6; HOXD3; LBX1; LHX3; LHX6; NKX1-1; NKX1-2; OTP; PAX6; PROP1; VAX1; VAX2 (inferredBy_MotifSimilarity_n_Ortholog…	4	253	LHX2;MDGA1;PITX1;RARG
10kb	MAFG_top5perTarget	cisbp__M4669	3.55	0.102	647	MAFG	0.411316	MAFG	*	BACH1; BACH2; NFE2; NFE2L1; NFE2L2; NFE2L3 (inferredBy_Orthology).	MAFF; MAFG; MAFK (inferredBy_MotifSimilarity_n_Orthology).	6	827	DNAJA2;FXR2;MAFG;PTCH2;SLC16A6;TMEM33
10kb	EMX1_top5perTarget	cisbp__M5602	3.54	0.122	648	EMX1	0.411952	EMX1	*	LHX9 (directAnnotation).	ALX3; ARGFX; ARX; BARHL1; BSX; EN1; EN2; ESX1; GBX1; GBX2; GSX1; GSX2; HESX1; ISX; LBX2; LHX2; LHX4; MIXL1; MSX1; MSX2; NOBOX; NOTO; PRRX1; PRRX2; RAX; RAX2; SHOX; SHOX2; TLX2; UNCX; VSX1; ZBTB49 (inferredBy_MotifSimilarity). ALX1; ALX4; DLX1; DLX4; DLX6; EMX1; EMX2; HOXA6; HOXA7; HOXB6; HOXB7; HOXC6; ISL1; ISL2; LBX1; LHX6; LHX8; NKX1-1; NKX1-2; OTP; PROP1; VAX1; VAX2; VSX2 (inferredBy_MotifSimi…	5	316	CIC;LYRM1;PITX1;SDC3;SLC12A5
10kb	FOSL2_top5perTarget	cisbp__M5323	3.54	0.173	649	FOSL2	0.412587	FOSL2	*	CREB3 (directAnnotation).	ATF1; ATF2; ATF3; ATF4; ATF5; ATF6; ATF6B; ATF7; BACH2; BATF3; CREB1; CREB3L4; CREB5; CREM; FOS; FOSB; FOSL1; FOSL2; JDP2; JUN; JUNB; JUND; XBP1 (inferredBy_MotifSimilarity). BACH1; CREB3L1; CREB3L2; CREBL2; NFE2; NFE2L1; NFE2L2; NFE2L3; NPDC1 (inferredBy_MotifSimilarity_n_Orthology).	4	207	ELFN2;NF1;RAD23A;YWHAZ
10kb	FOSL2_top5perTarget	hocomoco__ATF7_HUMAN.H11MO.0.D	3.54	0.173	650	FOSL2	0.413223	FOSL2	*	ATF7 (directAnnotation).	ATF1; ATF2; ATF3; ATF4; ATF5; ATF6; ATF6B; BATF3; CREB1; CREB3; CREB3L4; CREB5; CREM; FOS; FOSB; FOSL1; FOSL2; JDP2; JUN; JUNB; JUND; XBP1 (inferredBy_MotifSimilarity). BACH1; BACH2; CREB3L1; CREB3L2; CREBL2; NFE2; NFE2L1; NFE2L2; NFE2L3; NPDC1 (inferredBy_MotifSimilarity_n_Orthology).	4	136	ELFN2;NF1;RAD23A;YWHAZ
10kb	FOSL2_top5perTarget	transfac_pro__M07682	3.54	0.173	651	FOSL2	0.413859	FOSL2	*	ATF1; CREB1; CREM (inferredBy_Orthology).	ATF2; ATF3; ATF4; ATF5; ATF6; ATF6B; ATF7; BACH2; BATF3; CREB3; CREB3L4; CREB5; FOS; FOSB; FOSL1; FOSL2; JDP2; JUN; JUNB; JUND; XBP1 (inferredBy_MotifSimilarity). BACH1; CREB3L1; CREB3L2; CREBL2; NFE2; NFE2L1; NFE2L2; NFE2L3; NPDC1 (inferredBy_MotifSimilarity_n_Orthology).	4	214	ELFN2;NF1;RAD23A;YWHAZ
10kb	FOXD2_top5perTarget	cisbp__M5456	3.54	0.0744	652	FOXD2	0.414495	FOXD2	*	FOXJ3 (directAnnotation).	FOXG1; FOXI1; FOXJ2; FOXO1; FOXO4; FOXP1; FOXP3 (inferredBy_MotifSimilarity). FOXD1; FOXD2; FOXD3; FOXD4; FOXD4L1; FOXD4L3; FOXD4L4; FOXD4L5; FOXD4L6; FOXF1; FOXF2; FOXI2; FOXI3; FOXJ1; FOXK1; FOXK2; FOXL2; FOXO3; FOXP2; FOXQ1 (inferredBy_MotifSimilarity_n_Orthology).	3	185	BSCL2;ODF2L;STIM2
10kb	FOXD3_top5perTarget	cisbp__M6016	3.54	0.0856	653	FOXD3	0.41513	FOXD3	*	FOXJ3 (inferredBy_Orthology).	FOXC2; FOXD2; FOXD3; FOXF1; FOXF2; FOXG1; FOXI1; FOXJ1; FOXJ2; FOXK1; FOXL1; FOXN2; FOXO1; FOXO3; FOXO4; FOXP1; FOXP2; FOXP3; FOXQ1 (inferredBy_MotifSimilarity). FOXD1; FOXD4; FOXD4L1; FOXD4L3; FOXD4L4; FOXD4L5; FOXD4L6; FOXI2; FOXI3; FOXK2; FOXL2; FOXN3; FOXO6; FOXP4 (inferredBy_MotifSimilarity_n_Orthology).	7	541	AATF;ABCA1;ARHGAP26;CARD14;MEGF9;NAB1;SOX6
10kb	GLIS2_top5perTarget	cisbp__M6267	3.54	0.1	654	GLIS2	0.415766	GLIS2	*	GLIS3 (directAnnotation).	GLIS1; GLIS2 (inferredBy_MotifSimilarity).	5	364	DNAJB5;ELFN1;FAM20C;HLA-C;TPPP
10kb	JDP2_top5perTarget	cisbp__M4591	3.54	0.0724	655	JDP2	0.416402	JDP2	*	JUN (directAnnotation).	ATF3; BATF; FOS; FOSB; FOSL1; FOSL2; JDP2; JUNB; JUND; MEF2A; MEF2C; MYC; NFATC1; NFE2; SMARCC1; STAT3 (inferredBy_MotifSimilarity).	4	390	DNAJC6;F11R;NOS3;PCSK6
10kb	LHX2_top5perTarget	taipale__LHX2_DBD_NCTAATTANN	3.54	0.0966	656	LHX2	0.417038	LHX2	**	LHX2 (directAnnotation).	ALX3; ARX; EMX1; EMX2; EN1; ESX1; GBX1; GBX2; GSX2; HESX1; HOXA1; HOXB2; HOXB3; HOXD1; HOXD8; ISX; LBX2; LHX4; LHX6; LHX9; NKX1-1; NOTO; PRRX1; PRRX2; RAX; RAX2; SHOX; SHOX2; TLX2; UNCX; VAX2; VENTX; VSX1; ZFHX2; ZFHX3 (inferredBy_MotifSimilarity). ALX1; DRGX; EN2; EVX1; EVX2; HOXA2; HOXA6; HOXA7; HOXB1; HOXB6; HOXB7; HOXC6; HOXD3; LBX1; LHX1; LHX3; LHX5; LHX8; MNX1; NKX1-2; NOBOX; OTP; PAX6; PRO…	4	142	LHX2;MDGA1;PITX1;RARG
10kb	LHX2_top5perTarget	transfac_pro__M07806	3.54	0.0965	657	LHX2	0.417673	LHX2	*	LBX1 (inferredBy_Orthology).	GSX2; ISX; LBX2; LHX2; LHX9; PRRX2; RAX2; SHOX (inferredBy_MotifSimilarity). ALX1; ARX; BSX; EMX1; EMX2; GBX1; GBX2; HOXA2; HOXA6; HOXA7; HOXB2; HOXB6; HOXB7; HOXC6; LHX6; LHX8; NOTO; VAX2; VSX2 (inferredBy_MotifSimilarity_n_Orthology).	4	130	LHX2;MDGA1;PITX1;RARG
10kb	MAFK_top5perTarget	transfac_pro__M07265	3.54	0.0901	658	MAFK	0.418309	MAFK	*	NFE2L2 (directAnnotation).	BACH1; BACH2; FOSL1; JUN; MAF; MAFB; MAFF; MAFG; MAFK; NFE2; NFE2L1; NRF1; SMARCC1 (inferredBy_MotifSimilarity). ATF3 (inferredBy_MotifSimilarity_n_Orthology).	3	206	GNA13;ITGB3;MAFK
10kb	ZNF134_top5perTarget	transfac_pro__M05712	3.54	0.0705	659	ZNF134	0.418945	ZNF134	**	ZNF134 (directAnnotation).		2	205	CLOCK;SP9
10kb	ELK1_top5perTarget	transfac_pro__M09079	3.53	0.0933	660	ELK1	0.41958	ELK1	*		ELK1; GABPA; POLR2A; TAF1 (inferredBy_MotifSimilarity).	16	2697	ADIPOR1;BCL2L11;BCL2L13;CACNA1A;CACNA1E;CACNA1G;CACNA2D3;DICER1;ELK1;FMR1;GRB10;GRB2;GREM1;HEY1;NMT2;RAPGEFL1
10kb	EMX1_top5perTarget	cisbp__M0902	3.53	0.122	661	EMX1	0.420216	EMX1	*	LHX2 (inferredBy_Orthology).	ALX3; ARGFX; EMX1; EN1; GBX1; GSX1; GSX2; HOXB3; HOXB5; ISX; LBX1; LBX2; LHX4; LHX9; MIXL1; NKX6-2; NOTO; PDX1; PRRX1; PRRX2; RAX; RAX2; SHOX; SHOX2; UNCX; VENTX; VSX1; VSX2; ZFHX3 (inferredBy_MotifSimilarity). ALX1; ALX4; ARX; DLX1; DLX4; DLX6; DRGX; EMX2; EN2; GBX2; HOXA1; HOXA2; HOXA6; HOXA7; HOXB1; HOXB2; HOXB6; HOXB7; HOXC5; HOXC6; HOXD1; LHX1; LHX3; LHX5; LHX6; LHX8; LMX1A; LMX1B; NKX1-1; N…	5	481	CIC;LYRM1;PITX1;SDC3;SLC12A5
10kb	EMX1_top5perTarget	cisbp__M4944	3.53	0.122	662	EMX1	0.420852	EMX1	*	EN1; EN2 (inferredBy_Orthology).	GSX1; LHX4; PDX1; PRRX2; RAX (inferredBy_MotifSimilarity). BSX; DLX1; DLX4; DLX6; EMX1; EMX2; GBX1; GBX2; HOXA1; HOXA6; HOXA7; HOXB1; HOXB6; HOXB7; HOXC5; HOXC6; HOXD1; MNX1; NKX1-1; NKX1-2; OTP; PROP1; UNCX; VSX2 (inferredBy_MotifSimilarity_n_Orthology).	5	384	CIC;LYRM1;PITX1;SDC3;SLC12A5
10kb	FOSL2_top5perTarget	cisbp__M4624	3.53	0.173	663	FOSL2	0.421488	FOSL2	*	JUND (directAnnotation).	ATF1; ATF2; ATF3; ATF4; ATF5; ATF6; ATF6B; ATF7; BATF3; CREB1; CREB3; CREB3L4; CREB5; CREM; FOS; FOSB; FOSL1; FOSL2; JDP2; JUN; JUNB; XBP1 (inferredBy_MotifSimilarity). CREB3L1; CREB3L2; CREBL2; NPDC1 (inferredBy_MotifSimilarity_n_Orthology).	4	268	ELFN2;NF1;RAD23A;YWHAZ
10kb	FOSL2_top5perTarget	taipale__CREB3_full_NNRTGACGTCAYCN	3.53	0.173	664	FOSL2	0.422123	FOSL2	*	CREB3 (directAnnotation).	ATF1; ATF2; ATF3; ATF4; ATF5; ATF6; ATF6B; ATF7; BACH2; BATF3; CREB1; CREB3L4; CREB5; CREM; FOS; FOSB; FOSL1; FOSL2; JDP2; JUN; JUNB; JUND; XBP1 (inferredBy_MotifSimilarity). BACH1; CREB3L1; CREB3L2; CREBL2; NFE2; NFE2L1; NFE2L2; NFE2L3; NPDC1 (inferredBy_MotifSimilarity_n_Orthology).	4	219	ELFN2;NF1;RAD23A;YWHAZ
10kb	HOXA7_top5perTarget	cisbp__M1143	3.53	0.11	665	HOXA7	0.422759	HOXA7	*		ALX3; ARX; EMX1; EMX2; EN1; ESX1; GBX1; GBX2; GSX2; HESX1; HOXA1; HOXA3; HOXB2; HOXB3; HOXB5; HOXB7; HOXD1; ISX; LBX1; LBX2; LHX2; LHX4; LHX5; LHX6; LHX8; LHX9; MEOX1; MNX1; MSX1; MSX2; NKX6-1; NKX6-2; NOBOX; NOTO; PAX4; PDX1; PRRX1; PRRX2; RAX; RAX2; SHOX; SHOX2; VAX1; VENTX; VSX1; VSX2; ZFHX2 (inferredBy_MotifSimilarity). ALX1; DRGX; EN2; EVX1; EVX2; HOXA2; HOXA5; HOXA6; HOXA7; HOXB1; HOXB6; HO…	6	507	DLX1;FBLN1;HOXA7;HOXC10;RALY;SHOX2
10kb	FOS_top5perTarget	transfac_pro__M02281	3.52	0.105	666	FOS	0.423395	FOS	*	SP1 (directAnnotation).	EGR1; FOS; IRF1; MZF1; NFYB; PATZ1; PBX3; PGAM2; SP2; SP3; SP4; TEAD2; WT1; ZBTB17; ZBTB7B; ZNF148; ZNF281; ZNF444 (inferredBy_MotifSimilarity). SP5 (inferredBy_MotifSimilarity_n_Orthology).	4	359	ADCY6;LRP1;PLEKHG5;SLC4A2
10kb	FOSL2_top5perTarget	taipale_cyt_meth__CREB5_NRTGAYGTCAYN_eDBD	3.52	0.172	667	FOSL2	0.424031	FOSL2	*	CREB5 (directAnnotation).	ATF1; ATF2; ATF3; ATF4; ATF5; ATF6; ATF6B; ATF7; BACH2; BATF3; CREB1; CREB3; CREB3L4; CREM; DBP; E2F1; FOS; FOSB; FOSL1; FOSL2; JDP2; JUN; JUNB; JUND; TEF; XBP1 (inferredBy_MotifSimilarity). BACH1; CREB3L1; CREB3L2; CREBL2; NFE2; NFE2L1; NFE2L2; NFE2L3; NFIL3; NPDC1 (inferredBy_MotifSimilarity_n_Orthology).	4	225	ELFN2;NF1;RAD23A;YWHAZ
10kb	FOXK1_top5perTarget	cisbp__M0723	3.52	0.0609	668	FOXK1	0.424666	FOXK1	*	FOXG1 (inferredBy_Orthology).	FOXA1; FOXB1; FOXC2; FOXD2; FOXD3; FOXI1; FOXJ2; FOXK1; FOXL1; FOXO1; FOXO3; FOXO4; FOXP1; FOXQ1 (inferredBy_MotifSimilarity). FOXA2; FOXF1; FOXF2; FOXI2; FOXI3; FOXJ1; FOXJ3; FOXK2; FOXL2; FOXN2; FOXN3; FOXO6; FOXP2; FOXP3; FOXP4 (inferredBy_MotifSimilarity_n_Orthology).	2	249	DUSP7;SNAP91
10kb	HOXA7_top5perTarget	cisbp__M1985	3.52	0.11	669	HOXA7	0.425302	HOXA7	*		ALX1; DMBX1; LMX1B; NKX6-2; PRRX1; PRRX2; RAX; SHOX; TRAF4; UNCX (inferredBy_MotifSimilarity). EN1; EN2; GBX1; GBX2; HOXA1; HOXA6; HOXA7; HOXB6; HOXB7; HOXC6; HOXC8; NKX1-1; NKX1-2; NOBOX; PROP1; VSX2 (inferredBy_MotifSimilarity_n_Orthology).	4	159	DLX1;HOXA7;RALY;SHOX2
10kb	HOXA7_top5perTarget	jaspar__MA0176.1	3.52	0.11	670	HOXA7	0.425938	HOXA7	*		ALX1; DMBX1; LMX1B; NKX6-2; PRRX1; PRRX2; RAX; SHOX; TRAF4; UNCX (inferredBy_MotifSimilarity). EN1; EN2; GBX1; GBX2; HOXA1; HOXA6; HOXA7; HOXB6; HOXB7; HOXC6; HOXC8; NKX1-1; NKX1-2; NOBOX; PROP1; VSX2 (inferredBy_MotifSimilarity_n_Orthology).	13	3998	ALDH4A1;CCNG1;CDC6;CIT;DLG5;DLX1;FBLN1;HOXA7;HOXC10;MCOLN3;RALGPS1;RALY;SHOX2
10kb	JDP2_top5perTarget	dbcorrdb__SIN3A__ENCSR000BRM_1__m1	3.52	0.072	671	JDP2	0.426573	JDP2	*	SIN3A (directAnnotation).	JDP2 (inferredBy_MotifSimilarity).	3	129	NOS3;PCSK6;TRPV1
10kb	KLF3_top5perTarget	transfac_pro__M07063	3.52	0.103	672	KLF3	0.427209	KLF3	*	SP1 (directAnnotation).	CTCF; FOS; IRF1; KLF12; KLF3; KLF5; KLF6; NFYA; NFYB; PBX3; SP2; SP3; SP4; STAT1 (inferredBy_MotifSimilarity).	16	2246	BRI3;BRPF3;BZW1;C2CD4C;HIC1;KLF3;LIF;PCDH17;RHOC;RHOG;RNF24;SNTG1;STAC2;TMEM119;UPK3B;ZNF771
10kb	LHX2_top5perTarget	taipale__PRRX1_full_NYAATTAN	3.52	0.0963	673	LHX2	0.427845	LHX2	*	PRRX1 (directAnnotation).	ALX3; ARGFX; ARX; BARHL1; BSX; DMBX1; EMX1; EN1; EN2; ESX1; GBX1; GBX2; GSX1; GSX2; HESX1; ISX; LBX2; LHX2; LHX4; LHX8; LHX9; MIXL1; MSX1; MSX2; NOBOX; NOTO; PRRX2; RAX; RAX2; SHOX; SHOX2; TLX2; UNCX; VSX1; ZBTB49; ZFHX2 (inferredBy_MotifSimilarity). ALX1; ALX4; DLX1; DLX4; DLX6; EMX2; HOXA6; HOXA7; HOXB6; HOXB7; HOXC6; LBX1; LHX3; LHX6; LMX1A; LMX1B; MNX1; NKX1-1; NKX1-2; OTP; PAX6; PROP1; VSX2 …	4	165	LHX2;MDGA1;PITX1;RARG
10kb	NFYA_top5perTarget	cisbp__M4473	3.52	0.0979	674	NFYA	0.428481	NFYA	*	PBX3 (directAnnotation).	E2F4; FOS; FOXI1; IRF3; NFYA; NFYB; NFYC; RFX5; SP1; SREBF1; YBX1 (inferredBy_MotifSimilarity). PBX1 (inferredBy_MotifSimilarity_n_Orthology).	4	702	AIFM1;NFYA;RAB27B;SH2D3C
10kb	NR2F6_top5perTarget	cisbp__M5525	3.52	0.0754	675	NR2F6	0.429116	NR2F6	*	HNF4A (directAnnotation).	HDAC2; HNF4G; MYBL2; NR2C2; NR2F1; NR2F2; NR2F6; PPARD; RXRA; RXRB; RXRG; TCF12; THRB (inferredBy_MotifSimilarity).	7	2164	ADCY1;ARHGEF16;CAND1;NR2F6;SRP9;TEX264;TMEM63C
10kb	SP1_top5perTarget	taipale_cyt_meth__KLF14_NRCCACGCCCMYN_eDBD	3.52	0.0918	676	SP1	0.429752	SP1	*	KLF14 (directAnnotation).	KLF12; KLF13; KLF15; KLF16; KLF2; KLF3; KLF4; KLF5; KLF6; KLF9; PBX3; SP1; SP2; SP3; SP4; SP8; SP9 (inferredBy_MotifSimilarity). KLF10; KLF11; KLF17; KLF18; KLF7; KLF8; SP6; SP7 (inferredBy_MotifSimilarity_n_Orthology).	4	413	CSNK2A1;HIC1;RHOQ;SP1
10kb	TCF4_top5perTarget	flyfactorsurvey__Oli_da_SANGER_5_1_FBgn0000413	3.52	0.0774	677	TCF4	0.430388	TCF4	*		ATOH1; ATOH7; BHLHA15; BHLHE22; BHLHE23; MESP2; MSC; MSGN1; NEUROD1; NEUROD2; OLIG2; OLIG3; TCF21 (inferredBy_MotifSimilarity). NEUROG1; TCF12; TCF3; TCF4 (inferredBy_MotifSimilarity_n_Orthology).	5	823	EDNRA;HSPA14;LPO;TRHDE;UTRN
10kb	ARNT2_top5perTarget	hocomoco__USF1_HUMAN.H11MO.0.A	3.51	0.0796	678	ARNT2	0.431024	ARNT2	*	USF1 (directAnnotation).	ARNT; ARNT2; ARNTL; ASCL1; ATF3; BACH1; BHLHE40; BHLHE41; HAND1; HAND2; MAX; MITF; MXD1; MXD3; MXD4; MXI1; MYC; MYCN; MYF5; MYF6; MYOD1; MYOG; NFE2; NHLH1; SREBF1; SREBF2; TAL1; TAL2; TCF12; TCF3; TCF4; TFE3; TFEB; TFEC; TFF3; USF2 (inferredBy_MotifSimilarity). ARNTL2; HELT; MLX (inferredBy_MotifSimilarity_n_Orthology).	6	508	CDK17;GTPBP1;KLHL21;MAFG;NAPA;SERPINE2
10kb	EMX1_top5perTarget	transfac_pro__M07826	3.51	0.122	679	EMX1	0.431659	EMX1	*	HOXA5; HOXB5; HOXC5 (inferredBy_Orthology).	BSX; EMX1; GSX2; HOXA1; HOXA2; HOXA4; HOXA7; HOXB1; HOXB2; HOXB3; HOXB4; HOXB6; HOXB7; HOXB8; HOXC4; HOXD1; HOXD4; HOXD8; LHX2; MEOX2; MSX2; NANOG; PDX1; RAX; VAX1 (inferredBy_MotifSimilarity). EMX2; EVX1; EVX2; HOXA3; HOXA6; HOXC6; HOXC8; HOXD3 (inferredBy_MotifSimilarity_n_Orthology).	5	344	CIC;LYRM1;PITX1;SDC3;SLC12A5
10kb	FOSL2_top5perTarget	transfac_pro__M09580	3.51	0.172	680	FOSL2	0.432295	FOSL2	*		ATF1; ATF2; ATF3; ATF4; ATF5; ATF6; ATF7; BATF3; CREB1; CREB3; CREB3L4; CREB5; CREM; FOSL2; JDP2; JUND; MAFA; MAFF; MAFG; XBP1 (inferredBy_MotifSimilarity). ATF6B; CREB3L1; CREB3L2; MAFB (inferredBy_MotifSimilarity_n_Orthology).	4	126	ELFN2;NF1;RAD23A;YWHAZ
10kb	FOXN2_top5perTarget	cisbp__M0750	3.51	0.0621	681	FOXN2	0.432931	FOXN2	*	FOXP1; FOXP2; FOXP3; FOXP4 (inferredBy_Orthology).	FOXA1; FOXA2; FOXB1; FOXC1; FOXC2; FOXD1; FOXD2; FOXG1; FOXI1; FOXJ2; FOXJ3; FOXK1; FOXL1; FOXO1; FOXO3; FOXO4; FOXO6; FOXQ1 (inferredBy_MotifSimilarity). FOXD3; FOXD4; FOXD4L1; FOXD4L3; FOXD4L4; FOXD4L5; FOXD4L6; FOXF1; FOXF2; FOXN2; FOXN3; SRF (inferredBy_MotifSimilarity_n_Orthology).	4	522	C17orf58;RICTOR;STIM2;TBL1X
10kb	HOXA7_top5perTarget	taipale_cyt_meth__LBX2_NCYAATTANN_eDBD_meth	3.51	0.11	682	HOXA7	0.433566	HOXA7	*	LBX2 (directAnnotation).	ALX3; ARX; EMX1; EMX2; EN1; ESX1; GBX1; GBX2; GSX2; HESX1; HOXA1; HOXB2; HOXB3; HOXD1; HOXD3; HOXD8; ISX; LHX2; LHX4; LHX6; LHX9; NKX1-2; NOTO; PRRX1; PRRX2; RAX; RAX2; SHOX; SHOX2; UNCX; VSX1; ZFHX2 (inferredBy_MotifSimilarity). ALX1; ALX4; BSX; DLX1; DLX4; DLX6; DRGX; EN2; EVX1; EVX2; HOXA2; HOXA6; HOXA7; HOXB1; HOXB6; HOXB7; HOXC5; HOXC6; LBX1; LHX1; LHX3; LHX5; LHX8; MNX1; NKX1-1; NOBOX; OTP;…	7	664	CCNG1;DLX1;FBLN1;HOXA7;HOXC10;RALY;SHOX2
10kb	IRF2_top5perTarget	taipale__IRF9_full_AWCGAAACCGAAACY	3.51	0.0962	683	IRF2	0.434202	IRF2	*	IRF9 (directAnnotation).	IRF2; IRF3; IRF4; IRF5; IRF7; IRF8 (inferredBy_MotifSimilarity).	4	174	IRF2;LMO4;RNF213;SCARB2
10kb	JDP2_top5perTarget	cisbp__M2279	3.51	0.0719	684	JDP2	0.434838	JDP2	*	FOSL1 (directAnnotation).	ATF3; EP300; FOS; FOSB; FOSL2; JDP2; JUN; JUNB; JUND; SMARCC1 (inferredBy_MotifSimilarity). BATF (inferredBy_MotifSimilarity_n_Orthology).	4	381	DNAJC6;F11R;NOS3;PCSK6
10kb	LHX2_top5perTarget	cisbp__M0882	3.51	0.096	685	LHX2	0.435474	LHX2	*		ALX3; ARX; BARHL1; EN1; HOXB5; ISX; LHX4; LHX9; MSX1; PAX7; POU3F2; POU6F1; PRRX1; PRRX2; RAX2; SHOX; SHOX2; UNCX; ZFHX2 (inferredBy_MotifSimilarity). ALX1; ALX4; DRGX; EMX1; EMX2; EN2; GBX1; GBX2; HOXA1; HOXD1; LBX1; LBX2; LHX1; LHX2; LHX3; LHX5; LHX6; LHX8; NKX1-1; NKX1-2; NOBOX; OTP; PAX6; PROP1; SEBOX; VSX1; VSX2 (inferredBy_MotifSimilarity_n_Orthology).	5	435	LHX2;MDGA1;PITX1;RARG;SHISA2
10kb	LHX2_top5perTarget	cisbp__M5597	3.51	0.0959	686	LHX2	0.436109	LHX2	**	LHX2 (directAnnotation).	ALX3; ARX; EMX1; EMX2; EN1; ESX1; GBX1; GBX2; GSX2; HESX1; HOXA1; HOXB2; HOXB3; HOXD1; HOXD8; ISX; LBX2; LHX4; LHX6; LHX9; NKX1-1; NOTO; PRRX1; PRRX2; RAX; RAX2; SHOX; SHOX2; TLX2; UNCX; VAX2; VSX1; ZFHX2; ZFHX3 (inferredBy_MotifSimilarity). ALX1; DRGX; EN2; EVX1; EVX2; HOXA2; HOXA6; HOXA7; HOXB1; HOXB6; HOXB7; HOXC6; HOXD3; LBX1; LHX1; LHX3; LHX5; LHX8; MNX1; NKX1-2; NOBOX; OTP; PAX6; PROP1; VAX…	4	153	LHX2;MDGA1;PITX1;RARG
10kb	FOSB_top5perTarget	taipale_cyt_meth__FOSL1_NATGASTCAYN_FL_meth	3.5	0.124	687	FOSB	0.436745	FOSB	*	FOSL1 (directAnnotation).	ATF3; BACH2; FOS; FOSB; FOSL2; JDP2; JUN; JUNB; JUND; MEF2C; NFE2; RCOR1; SMARCC1; TCF7L2; TRIM28 (inferredBy_MotifSimilarity). BATF (inferredBy_MotifSimilarity_n_Orthology).	6	388	FOSB;STAMBPL1;SULF2;TMCO3;ZC3H12A;ZCCHC4
10kb	FOSL2_top5perTarget	flyfactorsurvey__Atf-2_SANGER_5_FBgn0050420	3.5	0.172	688	FOSL2	0.437381	FOSL2	*	NPDC1 (inferredBy_Orthology).	ATF1; ATF2; ATF3; ATF4; ATF6; ATF6B; ATF7; BATF3; CREB1; CREB3; CREB3L4; CREB5; FOS; FOSB; FOSL1; FOSL2; JDP2; JUN; JUNB; JUND; XBP1 (inferredBy_MotifSimilarity). CREB3L1; CREB3L2; CREBL2; CREM (inferredBy_MotifSimilarity_n_Orthology).	6	719	ELFN2;GDNF;NF1;RAD23A;USP8;YWHAZ
10kb	FOSL2_top5perTarget	taipale__JDP2_DBD_NATGACGTCAYN	3.5	0.172	689	FOSL2	0.438017	FOSL2	*	JDP2 (directAnnotation).	ATF1; ATF2; ATF3; ATF4; ATF5; ATF6; ATF6B; ATF7; BACH2; BATF3; CREB1; CREB3; CREB3L4; CREB5; CREM; FOS; FOSB; FOSL1; FOSL2; JUN; JUNB; JUND; XBP1 (inferredBy_MotifSimilarity). CREB3L1; CREB3L2; CREBL2; NPDC1 (inferredBy_MotifSimilarity_n_Orthology).	4	175	ELFN2;NF1;RAD23A;YWHAZ
10kb	FOSL2_top5perTarget	taipale_cyt_meth__XBP1_NRTGACGTCAYN_FL	3.5	0.172	690	FOSL2	0.438652	FOSL2	*	XBP1 (directAnnotation).	ATF1; ATF2; ATF3; ATF4; ATF5; ATF6; ATF6B; ATF7; BACH2; BATF3; CREB1; CREB3; CREB3L4; CREB5; CREM; E2F1; FOS; FOSB; FOSL1; FOSL2; JDP2; JUN; JUNB; JUND; TEF (inferredBy_MotifSimilarity). BACH1; CREB3L1; CREB3L2; CREBL2; NFE2; NFE2L1; NFE2L2; NFE2L3; NPDC1 (inferredBy_MotifSimilarity_n_Orthology).	4	200	ELFN2;NF1;RAD23A;YWHAZ
10kb	HOXA7_top5perTarget	cisbp__M1073	3.5	0.109	691	HOXA7	0.439288	HOXA7	*	HOXA3 (inferredBy_Orthology).	EMX1; EMX2; GBX2; GSX2; HOXA1; HOXA2; HOXA6; HOXB2; HOXB3; HOXB4; HOXB5; HOXB6; HOXB7; HOXC4; HOXC9; HOXD3; HOXD4; LHX2; LMX1A; MEOX2; MNX1; NANOG; NKX6-1; NKX6-2; PDX1; RAX; VAX1; VAX2 (inferredBy_MotifSimilarity). BARX1; BARX2; BSX; EVX1; EVX2; GSX1; HOXA4; HOXA5; HOXA7; HOXB1; HOXC10; HOXC5; HOXC6; HOXC8; HOXD1; ISL1; ISL2; LHX6; LHX8; LHX9; MEOX1; NANOGP8; NOTO (inferredBy_MotifSimilarity_n_O…	6	560	DLX1;FBLN1;HOXA7;HOXC10;RALY;SHOX2
10kb	HOXA7_top5perTarget	cisbp__M2015	3.5	0.109	692	HOXA7	0.439924	HOXA7	**	HOXA6; HOXA7; HOXB6; HOXB7; HOXC6 (inferredBy_Orthology).	HOXB3; HOXB5; MEOX2; NKX6-1; NKX6-2 (inferredBy_MotifSimilarity). BSX; EMX1; EMX2; EN1; EN2; EVX1; EVX2; GBX1; GBX2; HOXA1; HOXA2; HOXA4; HOXA5; HOXB1; HOXB2; HOXC5; HOXD1; LBX1; LHX2; LHX3; LHX4; LHX6; LHX8; LHX9; MEOX1; NKX1-1; NKX1-2; NKX6-3; NOTO; OTP; PROP1; VAX1; VAX2; VSX2 (inferredBy_MotifSimilarity_n_Orthology).	5	391	DLX1;HOXA7;HOXC10;RALY;SHOX2
10kb	HOXA7_top5perTarget	cisbp__M5146	3.5	0.109	693	HOXA7	0.440559	HOXA7	*	HOXA2; HOXB2 (inferredBy_Orthology).	GSX2; HOXB3; HOXB4; HOXB5; HOXC4; HOXD4; MEOX2; PDX1 (inferredBy_MotifSimilarity). BSX; EMX1; EMX2; EVX1; EVX2; GSX1; HOXA1; HOXA3; HOXA4; HOXA5; HOXA6; HOXA7; HOXB1; HOXB6; HOXB7; HOXC5; HOXC6; HOXD1; HOXD3; LHX2; LHX3; LHX4; LHX6; LHX8; LHX9; MEOX1; NOTO; OTP; VAX1; VAX2; VSX2 (inferredBy_MotifSimilarity_n_Orthology).	5	307	DLX1;HOXA7;HOXC10;RALY;SHOX2
10kb	HOXA7_top5perTarget	cisbp__M5556	3.5	0.109	694	HOXA7	0.441195	HOXA7	*	HOXD11 (directAnnotation).	CDX1; CDX2; CDX4; EVX2; HOXA10; HOXA11; HOXA9; HOXB9; HOXC10; HOXC11; HOXC12; HOXC9; HOXD10; HOXD12; HOXD9 (inferredBy_MotifSimilarity). DBX1; DBX2; HOXA6; HOXA7; HOXB8; HOXC8 (inferredBy_MotifSimilarity_n_Orthology).	11	1780	ANGPT1;CDC6;DLX1;EIF2B1;FBLN1;HOXA7;HOXC10;MCOLN3;RALY;SHOX2;STAU2
10kb	HOXA7_top5perTarget	flyfactorsurvey__CG12361_SOLEXA_FBgn0250756	3.5	0.109	695	HOXA7	0.441831	HOXA7	*	DBX1; DBX2 (inferredBy_Orthology).	HOXC13; HOXD9; MNX1 (inferredBy_MotifSimilarity). BSX; CDX1; CDX2; CDX4; EMX1; EMX2; HLX; HOXA1; HOXA11; HOXA5; HOXA6; HOXA7; HOXB1; HOXB5; HOXB6; HOXB7; HOXC5; HOXC6; HOXD1; LMX1A; LMX1B; NKX6-1; NKX6-2; NKX6-3 (inferredBy_MotifSimilarity_n_Orthology).	4	135	DLX1;HOXA7;RALY;SHOX2
10kb	JDP2_top5perTarget	dbcorrdb__TCF12__ENCSR000BQQ_1__m2	3.5	0.0718	696	JDP2	0.442467	JDP2	*	TCF12 (directAnnotation).	ATF3; BATF; CEBPB; EP300; FOS; FOSB; FOSL1; FOSL2; JDP2; JUN; JUNB; JUND; MYC; NFE2L2; STAT3 (inferredBy_MotifSimilarity).	4	368	F11R;NOS3;PCSK6;TRPV1
10kb	LHX2_top5perTarget	cisbp__M5755	3.5	0.0958	697	LHX2	0.443102	LHX2	*	PRRX1 (directAnnotation).	ALX3; ALX4; ARGFX; ARX; BARHL1; BSX; DMBX1; EN1; EN2; ESX1; GBX1; GBX2; GSX1; GSX2; HESX1; ISX; LBX2; LHX2; LHX4; LHX8; LHX9; MIXL1; MSX1; MSX2; NOBOX; NOTO; PRRX2; RAX; RAX2; SHOX; SHOX2; TLX2; UNCX; VSX1; ZBTB49 (inferredBy_MotifSimilarity). ALX1; DLX1; DLX4; DLX6; EMX1; EMX2; HOXA6; HOXA7; HOXB6; HOXB7; HOXC6; LBX1; LHX3; LHX6; LMX1A; LMX1B; NKX1-1; NKX1-2; OTP; PAX6; PROP1; VSX2 (inferredBy_M…	4	178	LHX2;MDGA1;PITX1;RARG
10kb	RUNX1_top5perTarget	transfac_pro__M00984	3.5	0.0626	698	RUNX1	0.443738	RUNX1	**	CBFB; RUNX1; RUNX2; RUNX3 (directAnnotation).		3	301	ARHGEF18;PSME3;RUNX1
10kb	SP1_top5perTarget	transfac_pro__M07302	3.5	0.0914	699	SP1	0.444374	SP1	*	NFYA; NFYB; NFYC (directAnnotation).	CEBPZ; E2F4; FOS; FOXI1; IRF3; PBX3; RFX5; SP1; SREBF1 (inferredBy_MotifSimilarity). PBX1; POLE3 (inferredBy_MotifSimilarity_n_Orthology).	7	1273	ADAMTSL5;HIC1;RHOQ;RSPRY1;SDSL;SP1;VAPA
10kb	TBX6_top5perTarget	taipale__TBX19_DBD_NNTCRCACNTANGTGYGANN_repr	3.5	0.0874	700	TBX6	0.44501	TBX6	*	TBX19 (directAnnotation).	EOMES; T; TBR1; TBX20; TBX6 (inferredBy_MotifSimilarity). TBX1; TBX10 (inferredBy_MotifSimilarity_n_Orthology).	5	900	ERCC3;EZH1;RRAS2;SMAP2;TBX6
10kb	EMX1_top5perTarget	cisbp__M4821	3.49	0.121	701	EMX1	0.445645	EMX1	*		BARHL2; GSX2; ISX; LHX2; LHX5; LHX9; MSX1; MSX2; NKX6-1; NKX6-2; PDX1; PRRX1; PRRX2 (inferredBy_MotifSimilarity). DLX1; DLX4; DLX5; DLX6; DRGX; EMX1; EMX2; EN1; EN2; GBX1; GBX2; HOXA1; HOXA6; HOXA7; HOXB1; HOXB6; HOXB7; HOXC6; HOXD1; HOXD3; ISL1; ISL2; NKX1-1; NKX1-2; OTP; PROP1; UNCX; VSX2 (inferredBy_MotifSimilarity_n_Orthology).	5	540	CIC;LYRM1;PITX1;SDC3;SLC12A5
10kb	HOXA7_top5perTarget	cisbp__M1144	3.49	0.109	702	HOXA7	0.446281	HOXA7	*		EN1; GBX1; HOXB5; LHX5; NKX6-1; NKX6-2; NOBOX; SHOX; SHOX2 (inferredBy_MotifSimilarity). ALX1; BSX; EMX1; EMX2; EN2; EVX1; GSX2; HOXA1; HOXA3; HOXA5; HOXA6; HOXA7; HOXB1; HOXB6; HOXB7; HOXC6; HOXD1; HOXD3; LHX9; MSX2; NKX1-1; NKX1-2; VAX1; VAX2 (inferredBy_MotifSimilarity_n_Orthology).	6	638	CDC6;DLX1;FBLN1;HOXA7;RALY;SHOX2
10kb	HOXA7_top5perTarget	taipale_cyt_meth__HOXC11_RGYAATAAAAN_FL_meth	3.49	0.109	703	HOXA7	0.446917	HOXA7	*	HOXC11 (directAnnotation).	CDX1; CDX2; CDX4; EVX2; HOXA10; HOXA11; HOXA9; HOXB13; HOXB9; HOXC10; HOXC12; HOXC9; HOXD10; HOXD11; HOXD12; HOXD13; HOXD9 (inferredBy_MotifSimilarity). DBX1; DBX2; HOXA6; HOXA7; HOXB5; HOXB7; HOXB8; HOXC13; HOXC8; HOXD8 (inferredBy_MotifSimilarity_n_Orthology).	3	78	DLX1;HOXA7;SHOX2
10kb	TBX6_top5perTarget	taipale_cyt_meth__T_NTCACACNTANGTGTGAN_eDBD_meth_repr	3.49	0.0873	704	TBX6	0.447552	TBX6	*	T (directAnnotation).	TBX19; TBX20; TBX6 (inferredBy_MotifSimilarity). TBX1; TBX10 (inferredBy_MotifSimilarity_n_Orthology).	2	58	EZH1;TBX6
10kb	ZIC2_top5perTarget	cisbp__M6266	3.49	0.109	705	ZIC2	0.448188	ZIC2	*	GLI3 (directAnnotation).	GLI1; GLI2; GLIS1; GLIS2; GLIS3; ZIC1; ZIC2; ZIC3 (inferredBy_MotifSimilarity).	4	319	AXIN1;KCTD5;LRRC3B;SLC25A30
10kb	ELK1_top5perTarget	transfac_pro__M09022	3.48	0.0923	706	ELK1	0.448824	ELK1	*		ELK1; GABPA; KDM5A; POLR2A; TAF1; YY1 (inferredBy_MotifSimilarity).	11	1116	BCL2L11;BCL2L13;CACNA1A;CACNA1E;CACNA1G;DICER1;GRB10;GRB2;GREM1;HEY1;KIF5B
10kb	EMX1_top5perTarget	cisbp__M5278	3.48	0.121	707	EMX1	0.44946	EMX1	*		GSX2; HOXB4; HOXC4; HOXD4; PDX1 (inferredBy_MotifSimilarity). BSX; EMX1; EMX2; EVX1; EVX2; HOXA2; HOXA3; HOXA4; HOXA5; HOXB2; HOXB5; HOXC5; HOXD3; LHX2; LHX6; LHX8; LHX9; NOTO (inferredBy_MotifSimilarity_n_Orthology).	5	477	CIC;LYRM1;PITX1;SDC3;SLC12A5
10kb	EMX1_top5perTarget	cisbp__M5713	3.48	0.121	708	EMX1	0.450095	EMX1	*	PDX1 (directAnnotation).	BARX1; DRGX; EMX1; EMX2; EN1; EN2; ESX1; EVX2; GBX2; GSX2; HOXA1; HOXA2; HOXA5; HOXB2; HOXB3; HOXB5; HOXB7; HOXC4; HOXD3; HOXD4; ISX; LHX2; LHX4; LHX6; LHX9; LMX1A; MNX1; MSX1; MSX2; NOTO; RAX; VAX1; VAX2; VENTX; VSX1; VSX2 (inferredBy_MotifSimilarity). DLX1; DLX4; DLX6; EVX1; GBX1; GSX1; HOXA3; HOXA6; HOXA7; HOXB1; HOXB6; HOXC5; HOXC6; HOXD1; LBX1; LHX3; LHX8; NKX1-2; OTP; PROP1; UNCX (inferredB…	5	487	CIC;LYRM1;PITX1;SDC3;SLC12A5
10kb	EMX1_top5perTarget	taipale_cyt_meth__HOXB2_NYAATTAN_eDBD	3.48	0.121	709	EMX1	0.450731	EMX1	*	HOXB2 (directAnnotation).	BSX; EMX1; EMX2; EN1; EN2; EVX1; EVX2; GBX2; GSX2; HOXA1; HOXA2; HOXA5; HOXB1; HOXB3; HOXB5; HOXD1; HOXD3; HOXD4; LHX1; LHX4; LHX6; MEOX1; MEOX2; MNX1; MSX1; MSX2; NOTO; PDX1; PHOX2A; PHOX2B; PRRX2; VAX1; VAX2; VENTX; VSX1; VSX2 (inferredBy_MotifSimilarity). DLX1; DLX4; DLX6; HOXA6; HOXA7; HOXB6; HOXB7; HOXC5; HOXC6; LHX5; LHX8; NKX1-1; NKX1-2; UNCX (inferredBy_MotifSimilarity_n_Orthology).	3	125	CIC;PITX1;SLC12A5
10kb	ETS2_top5perTarget	tfdimers__MD00226	3.48	0.101	710	ETS2	0.451367	ETS2	**	ETS2; MYB (directAnnotation).		3	299	DDX31;ELK3;PGAP2
10kb	FOSL2_top5perTarget	cisbp__M4571	3.48	0.171	711	FOSL2	0.452003	FOSL2	*	JUND (directAnnotation).	ATF1; ATF2; ATF3; ATF4; ATF6; ATF6B; ATF7; BATF; BATF3; CREB3; CREB3L4; CREB5; EP300; FOS; FOSB; FOSL1; FOSL2; JDP2; JUN; JUNB; STAT3; XBP1 (inferredBy_MotifSimilarity). CREB1; CREB3L1; CREB3L2; CREBL2; CREM (inferredBy_MotifSimilarity_n_Orthology).	4	195	ELFN2;GDNF;NF1;RAD23A
10kb	HOXA7_top5perTarget	cisbp__M0879	3.48	0.109	712	HOXA7	0.452638	HOXA7	*		CDX1; CDX2; HOXA10; HOXA11; HOXA4; HOXA6; HOXA7; HOXA9; HOXB7; HOXC10; HOXC12; HOXC8; HOXD10; HOXD11 (inferredBy_MotifSimilarity_n_Orthology).	3	41	DLX1;HOXA7;SHOX2
10kb	HOXA7_top5perTarget	idmmpmm__Ubx	3.48	0.109	713	HOXA7	0.453274	HOXA7	**	HOXA6; HOXA7; HOXB6; HOXB7; HOXC6 (inferredBy_Orthology).	BARX2; GSX1; GSX2; HOXB5; ISL2; LBX2; LMX1B; MNX1; NKX6-1; NKX6-2; PDX1; PRRX1; PRRX2 (inferredBy_MotifSimilarity). BSX; DBX1; DBX2; DLX1; DLX4; DLX6; EMX1; EMX2; EN1; EN2; GBX1; GBX2; HOXA1; HOXA2; HOXA3; HOXA4; HOXA5; HOXA9; HOXB1; HOXB2; HOXB4; HOXB8; HOXC4; HOXC5; HOXC8; HOXD1; HOXD3; HOXD4; HOXD8; ISL1; LHX2; LHX9; LMX1A; MEOX1; MEOX2; NKX1-1; NKX1-2; NKX6-3; PROP1; TLX1; TLX2; TLX3; UNCX; V…	4	144	DLX1;HOXA7;RALY;SHOX2
10kb	HOXA7_top5perTarget	taipale_tf_pairs__HOXA7_NYMATTAN_HT	3.48	0.109	714	HOXA7	0.45391	HOXA7	**	HOXA7 (directAnnotation).		3	81	DLX1;HOXA7;SHOX2
10kb	JDP2_top5perTarget	hocomoco__JUND_MOUSE.H11MO.0.A	3.48	0.0715	715	JDP2	0.454545	JDP2	*	JUND (inferredBy_Orthology).	ATF3; BACH2; BATF; EP300; FOS; FOSB; FOSL1; FOSL2; JDP2; JUN; JUNB; MYC; RCOR1; SMARCA4; SMARCC1; STAT3; TCF12; TCF7L2 (inferredBy_MotifSimilarity).	4	342	DNAJC6;F11R;NOS3;PCSK6
10kb	RELA_top5perTarget	dbcorrdb__RELA__ENCSR000EBI_1__m2	3.48	0.0875	716	RELA	0.455181	RELA	**	RELA (directAnnotation).	IRF1; PRDM1 (inferredBy_MotifSimilarity).	10	2923	DENND1B;DENND2D;GRK6;GTF2B;MOV10;RASGEF1B;RELA;SEMA3A;TAGAP;ZIC5
10kb	E2F2_top5perTarget	transfac_pro__M00426	3.47	0.0888	717	E2F2	0.455817	E2F2	*		E2F1; E2F2; E2F3; E2F4; E2F5; E2F6; E2F7; RB1; TFDP1 (inferredBy_MotifSimilarity). EVX1; EVX2 (inferredBy_MotifSimilarity_n_Orthology).	5	517	AKAP12;ANXA1;CTBP2;E2F2;TNFRSF19
10kb	EMX1_top5perTarget	taipale__VAX2_DBD_YTAATTAN	3.47	0.121	718	EMX1	0.456453	EMX1	*	VAX2 (directAnnotation).	DRGX; EMX1; EMX2; GSX1; GSX2; HOXA2; HOXA5; HOXB2; HOXC4; HOXD4; LHX4; LMX1A; PDX1; RAX; VAX1; VSX1 (inferredBy_MotifSimilarity). ALX3; EN1; EN2; EVX1; EVX2; GBX1; GBX2; HOXA1; HOXA3; HOXA4; HOXA6; HOXA7; HOXB6; HOXB7; HOXC6; HOXD3; LHX2; LHX3; LHX6; LHX8; LHX9; NOTO; OTP; PROP1; UNCX; VSX2 (inferredBy_MotifSimilarity_n_Orthology).	5	321	CIC;LYRM1;PITX1;SDC3;SLC12A5
10kb	FOSL2_top5perTarget	dbcorrdb__ATF1__ENCSR000DNZ_1__m1	3.47	0.171	719	FOSL2	0.457088	FOSL2	*	ATF1 (directAnnotation).	ATF2; ATF3; ATF4; ATF5; ATF6; ATF6B; ATF7; BATF3; BHLHE40; BRCA1; CEBPD; CREB1; CREB3; CREB3L4; CREB5; CREM; FOS; FOSB; FOSL1; FOSL2; JDP2; JUN; JUNB; JUND; MAX; MYC; NFE2; RCOR1; SREBF1; USF1; USF2; XBP1 (inferredBy_MotifSimilarity). CREB3L1; CREB3L2; CREBL2; NPDC1 (inferredBy_MotifSimilarity_n_Orthology).	4	241	ELFN2;NF1;RAD23A;USP8
10kb	FOSL2_top5perTarget	transfac_pro__M08945	3.47	0.17	720	FOSL2	0.457724	FOSL2	*	JUNB (directAnnotation).	ATF1; ATF2; ATF3; ATF4; ATF5; ATF6; ATF6B; ATF7; BATF3; CREB1; CREB3; CREB3L4; CREB5; CREM; FOS; FOSB; FOSL1; FOSL2; JDP2; JUN; JUND; XBP1 (inferredBy_MotifSimilarity). BACH1; BACH2; CREB3L1; CREB3L2; CREBL2; NFE2; NFE2L1; NFE2L2; NFE2L3; NPDC1; ZNF250 (inferredBy_MotifSimilarity_n_Orthology).	4	292	ELFN2;NF1;RAD23A;YWHAZ
10kb	FOXD1_top5perTarget	taipale_cyt_meth__FOXA1_NMYTAWGTAAACAAAN_FL	3.47	0.0731	721	FOXD1	0.45836	FOXD1	*	FOXA1 (directAnnotation).	EP300; FOXA2; FOXA3; FOXC1; FOXC2; FOXD1; FOXD2; FOXD3; FOXE1; FOXF2; FOXP2; FOXQ1 (inferredBy_MotifSimilarity). FOXD4; FOXD4L1; FOXD4L3; FOXD4L4; FOXD4L5; FOXD4L6; FOXJ2; FOXJ3 (inferredBy_MotifSimilarity_n_Orthology).	2	99	PBX3;TMEM8B
10kb	HOXA5_top5perTarget	cisbp__M6292	3.47	0.0713	722	HOXA5	0.458996	HOXA5	**	HOXA5 (directAnnotation).		2	74	HOXA5;SCNN1A
10kb	HOXA7_top5perTarget	flyfactorsurvey__CG15696_SOLEXA_FBgn0038833	3.47	0.109	723	HOXA7	0.459631	HOXA7	*		PRRX2 (inferredBy_MotifSimilarity). EN1; EN2; GBX1; GBX2; HOXA6; HOXA7; HOXB6; HOXB7; HOXC6; HOXD9; NKX1-1; NKX1-2; PROP1 (inferredBy_MotifSimilarity_n_Orthology).	15	3847	ALDH4A1;ANGPT1;CCNG1;CDC6;CIT;DLX1;FBLN1;HOXA7;HOXC10;MCOLN3;RALGPS1;RALY;SHOX2;STAU2;TFAP4
10kb	JDP2_top5perTarget	hocomoco__FOSL2_HUMAN.H11MO.0.A	3.47	0.0712	724	JDP2	0.460267	JDP2	*	FOSL2 (directAnnotation).	ATF3; BATF; EP300; FOS; FOSB; FOSL1; JDP2; JUN; JUNB; JUND; MYC; RCOR1; SMARCC1; STAT3; TCF12; TCF7L2; TRIM28 (inferredBy_MotifSimilarity).	5	707	DNAJC6;F11R;NOS3;PCSK6;TRPV1
10kb	KLF10_top5perTarget	transfac_pro__M05455	3.47	0.106	725	KLF10	0.460903	KLF10	*	SP6 (inferredBy_Orthology).	KLF10; KLF11; SP2; SP5; SP7; SP8; SP9 (inferredBy_MotifSimilarity). KLF14; SP3 (inferredBy_MotifSimilarity_n_Orthology).	3	237	FCHSD1;PLXNA2;RAB22A
10kb	LHX2_top5perTarget	taipale__RAXL1_DBD_NYAATTAN	3.47	0.0952	726	LHX2	0.461538	LHX2	*	RAX2 (directAnnotation).	ALX1; ALX3; ALX4; ARGFX; ARX; BARHL1; BSX; DMBX1; EMX1; EN1; EN2; ESX1; GBX1; GBX2; GSX1; GSX2; HESX1; HOXA1; ISX; LBX2; LHX2; LHX4; LHX6; LHX8; LHX9; MIXL1; MSX1; MSX2; NKX1-2; NOBOX; NOTO; PHOX2A; POU6F1; PRRX1; PRRX2; RAX; SHOX; SHOX2; TLX2; TRAF4; UNCX; VAX2; VSX1; VSX2; ZBTB49; ZFHX2 (inferredBy_MotifSimilarity). DLX1; DLX4; DLX6; DRGX; EMX2; HOXA6; HOXA7; HOXB6; HOXB7; HOXC6; LBX1; LHX3; LM…	4	174	LHX2;MDGA1;PITX1;RARG
10kb	MAFG_top5perTarget	cisbp__M3617	3.47	0.101	727	MAFG	0.462174	MAFG	*	NFE2 (directAnnotation).	BACH1; BACH2; FOS; FOSB; FOSL1; FOSL2; JUN; JUNB; JUND; MAF; MAFB; MAFF; MAFG; MAFK; NFE2L1; NFE2L2; NRF1 (inferredBy_MotifSimilarity). MAFA (inferredBy_MotifSimilarity_n_Orthology).	3	144	DNAJA2;FXR2;MAFG
10kb	MAFG_top5perTarget	transfac_pro__M07265	3.47	0.101	728	MAFG	0.46281	MAFG	*	NFE2L2 (directAnnotation).	BACH1; BACH2; FOSL1; JUN; MAF; MAFB; MAFF; MAFG; MAFK; NFE2; NFE2L1; NRF1; SMARCC1 (inferredBy_MotifSimilarity). ATF3 (inferredBy_MotifSimilarity_n_Orthology).	7	1259	DNAJA2;FXR2;GTDC1;MAFG;MLANA;SLC16A6;UPP1
10kb	RXRA_top5perTarget	cisbp__M4650	3.47	0.119	729	RXRA	0.463446	RXRA	*	CTCF (directAnnotation).	ARID3A; CTCFL; MAZ; RAD21; RXRA; SMC3; ZBTB7A; ZC3H11A; ZNF143 (inferredBy_MotifSimilarity). REST; ZFP64 (inferredBy_MotifSimilarity_n_Orthology).	5	424	LINGO1;NTRK3;PINK1;RFX3;SMU1
10kb	SRF_top5perTarget	taipale_cyt_meth__MEF2C_CCWWATWWRG_FL_meth_repr	3.47	0.0913	730	SRF	0.464081	SRF	*	MEF2C (directAnnotation).	MEF2B; MEF2D (inferredBy_MotifSimilarity). SRF (inferredBy_MotifSimilarity_n_Orthology).	3	155	LIN54;SRF;WDR1
10kb	CEBPB_top5perTarget	taipale__Atf4_DBD_NGGATGATGCAATM_repr	3.46	0.0672	731	CEBPB	0.464717	CEBPB	*	ATF4 (inferredBy_Orthology).	CEBPB; CEBPG; EP300; JUN (inferredBy_MotifSimilarity). DDIT3 (inferredBy_MotifSimilarity_n_Orthology).	8	2042	ARL4C;CEBPB;GDF15;INHBE;LONP1;PARD6B;PRPS2;RAB11FIP4
10kb	EMX1_top5perTarget	cisbp__M5945	3.46	0.12	732	EMX1	0.465353	EMX1	*	VAX2 (directAnnotation).	EMX1; EMX2; GSX1; GSX2; HOXA2; HOXA5; HOXB2; HOXC4; HOXD4; LHX4; LMX1A; PDX1; RAX; VAX1; VSX1 (inferredBy_MotifSimilarity). ALX3; EN1; EN2; EVX1; EVX2; GBX1; GBX2; HOXA1; HOXA3; HOXA4; HOXA6; HOXA7; HOXB6; HOXB7; HOXC6; HOXD3; LHX2; LHX3; LHX6; LHX8; LHX9; NOTO; OTP; VSX2 (inferredBy_MotifSimilarity_n_Orthology).	5	328	CIC;LYRM1;PITX1;SDC3;SLC12A5
10kb	ETV6_top5perTarget	transfac_pro__M00341	3.46	0.0898	733	ETV6	0.465989	ETV6	*	GABPA; GABPB1 (directAnnotation).	BCLAF1; EGR1; ELF1; ELK1; ELK3; ELK4; ERF; ERG; ETS1; ETV1; ETV2; ETV3; ETV4; ETV5; FEV; FLI1; PML (inferredBy_MotifSimilarity). ETS2; ETV6; ETV7 (inferredBy_MotifSimilarity_n_Orthology).	3	116	FMNL1;MLLT6;NIPBL
10kb	FOSL2_top5perTarget	transfac_pro__M07666	3.46	0.17	734	FOSL2	0.466624	FOSL2	*		ATF1; ATF2; ATF3; ATF4; ATF5; ATF6; ATF6B; ATF7; BACH2; BATF3; CREB1; CREB3; CREB3L4; CREB5; CREM; E2F1; FOS; FOSB; FOSL1; FOSL2; JDP2; JUN; JUNB; JUND; TEF; XBP1 (inferredBy_MotifSimilarity). BACH1; CREB3L1; CREB3L2; CREBL2; NFE2; NFE2L1; NFE2L2; NFE2L3; NPDC1 (inferredBy_MotifSimilarity_n_Orthology).	4	191	ELFN2;NF1;RAD23A;YWHAZ
10kb	FOXK1_top5perTarget	cisbp__M0756	3.46	0.0599	735	FOXK1	0.46726	FOXK1	*		FOXJ2; FOXJ3; FOXK1; FOXO6 (inferredBy_MotifSimilarity_n_Orthology).	2	244	DUSP7;SNAP91
10kb	HOXA5_top5perTarget	hocomoco__HXA5_HUMAN.H11MO.0.D	3.46	0.071	736	HOXA5	0.467896	HOXA5	**	HOXA5 (directAnnotation).		2	78	HOXA5;SCNN1A
10kb	HOXA7_top5perTarget	flyfactorsurvey__tup_SOLEXA_10_FBgn0003896	3.46	0.108	737	HOXA7	0.468531	HOXA7	*	ISL1; ISL2 (inferredBy_Orthology).	MIXL1 (inferredBy_MotifSimilarity). HOXA6; HOXA7; HOXB6; HOXB7; HOXC5; HOXC6; UNCX; VSX2 (inferredBy_MotifSimilarity_n_Orthology).	6	479	DLX1;FBLN1;HOXA7;HOXC10;RALY;SHOX2
10kb	HOXA7_top5perTarget	jaspar__MA0630.1	3.46	0.108	738	HOXA7	0.469167	HOXA7	*	SHOX (directAnnotation).	ALX1; ALX3; ALX4; ARGFX; ARX; BARHL1; DMBX1; DRGX; EN1; EN2; ESX1; GBX1; GBX2; GSX1; GSX2; HESX1; ISX; LBX2; LHX2; LHX4; LHX9; LMX1B; MIXL1; MSX1; MSX2; NKX1-2; NOBOX; NOTO; PAX7; PHOX2A; POU6F1; PRRX1; PRRX2; RAX; RAX2; SHOX2; TLX2; TRAF4; UNCX; VSX1; ZBTB49; ZFHX2 (inferredBy_MotifSimilarity). BSX; DLX1; DLX4; DLX6; EMX1; EMX2; HOXA6; HOXA7; HOXB6; HOXB7; HOXC6; LBX1; LHX1; LHX3; LHX5; LHX6; LH…	6	639	DLX1;FBLN1;HOXA7;HOXC10;RALY;SHOX2
10kb	IRF3_top5perTarget	dbcorrdb__EP300__ENCSR000DZD_1__m1	3.46	0.0678	739	IRF3	0.469803	IRF3	*	EP300 (directAnnotation).	IRF1; IRF2; IRF3; IRF4; IRF5; IRF6; IRF7; IRF8; MTA3 (inferredBy_MotifSimilarity).	4	393	AHCYL1;FMNL3;FMR1;TMEM33
10kb	JDP2_top5perTarget	cisbp__M4607	3.46	0.0711	740	JDP2	0.470439	JDP2	*	FOS (directAnnotation).	ATF3; BACH1; BACH2; BATF; EP300; FOSB; FOSL1; FOSL2; JDP2; JUN; JUNB; JUND; MEF2A; MEF2C; MYC; NFE2; RCOR1; SMARCA4; SMARCC1; STAT3; TCF12; TCF7L2 (inferredBy_MotifSimilarity). MAFK (inferredBy_MotifSimilarity_n_Orthology).	3	144	DNAJC6;F11R;PCSK6
10kb	LHX2_top5perTarget	cisbp__M5480	3.46	0.095	741	LHX2	0.471074	LHX2	*	GBX1 (directAnnotation).	ALX3; EMX1; EMX2; EN1; EN2; ESX1; EVX1; EVX2; GBX2; HESX1; HOXA1; HOXA2; HOXB2; HOXB3; HOXD1; ISX; LBX2; LHX2; LHX4; LHX6; LHX8; LHX9; MNX1; MSX1; MSX2; NKX1-1; NOTO; PRRX1; PRRX2; RAX; RAX2; SHOX; SHOX2; TLX2; VAX1; VAX2; VSX1; VSX2; ZBTB49; ZFHX2 (inferredBy_MotifSimilarity). BARHL1; HOXA6; HOXA7; HOXB6; HOXB7; HOXC6; HOXD3; LBX1; NKX1-2; NOBOX; PHOX2A; PHOX2B; UNCX (inferredBy_MotifSimilarity_…	3	98	LHX2;MDGA1;RARG
10kb	LHX2_top5perTarget	cisbp__M5772	3.46	0.0949	742	LHX2	0.47171	LHX2	*	RAX2 (directAnnotation).	ALX1; ALX3; ARGFX; ARX; BARHL1; BSX; DMBX1; EMX1; EN1; EN2; ESX1; GBX1; GBX2; GSX1; GSX2; HESX1; ISX; LBX2; LHX2; LHX4; LHX6; LHX8; LHX9; MIXL1; MSX1; MSX2; NKX1-2; NOBOX; NOTO; PAX7; PHOX2A; PRRX1; PRRX2; RAX; SHOX; SHOX2; TLX2; TRAF4; UNCX; VAX2; VSX1; ZBTB49; ZFHX2 (inferredBy_MotifSimilarity). ALX4; DLX1; DLX4; DLX6; EMX2; HOXA6; HOXA7; HOXB6; HOXB7; HOXC6; LBX1; LHX3; LMX1A; LMX1B; MNX1; NKX…	4	185	LHX2;MDGA1;PITX1;RARG
10kb	MAFG_top5perTarget	dbcorrdb__MAFK__ENCSR000EGX_1__m1	3.46	0.1	743	MAFG	0.472346	MAFG	*	MAFK (directAnnotation).	BACH1; BACH2; FOS; MAF; MAFA; MAFB; MAFF; MAFG; NFE2; NFE2L1; NFE2L2; NFE2L3; NRL (inferredBy_MotifSimilarity). CIC (inferredBy_MotifSimilarity_n_Orthology).	8	1398	CTSO;DNAJA2;EXTL3;FXR2;GTDC1;MAFG;MID2;TMEM33
10kb	MAFG_top5perTarget	hocomoco__MAFG_HUMAN.H11MO.0.A	3.46	0.1	744	MAFG	0.472982	MAFG	**	MAFG (directAnnotation).	BACH1; BACH2; MAF; MAFA; MAFB; MAFF; MAFK; NFE2; NFE2L1; NFE2L2; NFE2L3; NRL (inferredBy_MotifSimilarity).	11	3137	CISD2;CTSO;EXTL3;FXR2;GTDC1;MAFG;MANBA;MID2;PTEN;SLC16A6;SLC1A2
10kb	MYC_top5perTarget	dbcorrdb__PHF8__ENCSR000AQH_1__m2	3.46	0.134	745	MYC	0.473617	MYC	*	PHF8 (directAnnotation).	KDM5A; MXI1; MYC; POLR2A; TAF1; TAF7; THAP1; YY1; ZMIZ1; ZNF91 (inferredBy_MotifSimilarity).	4	216	EIF5;HEXIM2;KLF9;PCF11
10kb	SOX15_top5perTarget	taipale_tf_pairs__CUX1_SOX15_NATCRATNNNNNNNAACAATRS_CAP_repr	3.46	0.0774	746	SOX15	0.474253	SOX15	**	CUX1; SOX15 (directAnnotation).		2	220	C1orf53;DAZAP2
10kb	ZFX_top5perTarget	dbcorrdb__SREBF1__ENCSR000EZP_1__m1	3.46	0.079	747	ZFX	0.474889	ZFX	*	SREBF1 (directAnnotation).	BRF1; BRF2; CEBPB; CREB1; CTCF; CUX1; E2F1; E2F6; EGR1; EGR2; EGR3; EGR4; ELF1; ELK4; ESRRA; ETS1; EZH2; FOS; GABPA; HCFC1; HDAC2; HIC1; IRF1; JUND; KAT2A; KLF16; KLF3; MAX; MAZ; MXI1; MYC; NELFE; NFYB; NR2C2; PATZ1; PBX3; PHF8; POLR2A; POLR3G; RAD21; RBBP5; RCOR1; REST; SIN3A; SMARCA4; SP1; SP2; SP3; SP4; SREBF2; SUPT20H; TAF1; TBX15; TFAP2B; TRIM28; WT1; XRCC4; ZBTB7A; ZBTB7B; ZC3H11A; ZEB1; ZF…	3	560	CCNT2;SLITRK4;ZFX
10kb	CREB3_top5perTarget	taipale_cyt_meth__CREB3L4_YGCCACGTGGCA_eDBD_meth	3.45	0.0833	748	CREB3	0.475524	CREB3	*	CREB3L4 (directAnnotation).	ATF6B; CREB3; CREB3L1 (inferredBy_MotifSimilarity). ATF6; CLOCK; CREB3L2; MAX; MNT (inferredBy_MotifSimilarity_n_Orthology).	6	627	GRIK2;MXD1;PRRT3;RASSF3;SAMD4A;YIPF5
10kb	HOXA7_top5perTarget	cisbp__M0948	3.45	0.108	749	HOXA7	0.47616	HOXA7	*	HOXC10 (inferredBy_Orthology).	HOXC9; NKX6-2 (inferredBy_MotifSimilarity). BSX; HOXA10; HOXA11; HOXA3; HOXA4; HOXA5; HOXA6; HOXA7; HOXA9; HOXB4; HOXB5; HOXB7; HOXB8; HOXC11; HOXC4; HOXC5; HOXC8; HOXD10; HOXD11; HOXD3; HOXD4; HOXD8 (inferredBy_MotifSimilarity_n_Orthology).	3	14	DLX1;HOXA7;SHOX2
10kb	HOXA7_top5perTarget	cisbp__M2004	3.45	0.108	750	HOXA7	0.476796	HOXA7	*	LHX3; LHX4 (inferredBy_Orthology).	ALX1; ALX3; ALX4; ARGFX; EMX1; EMX2; EN1; ESX1; GSX2; HOXA2; HOXB2; HOXB3; HOXB5; ISX; LHX2; LHX6; LHX9; LMX1A; MIXL1; PAX6; PAX7; PDX1; POU6F1; PRRX1; PRRX2; SHOX; SHOX2; TRAF4; UNCX; VAX1; VAX2; VSX1; VSX2; ZFHX2 (inferredBy_MotifSimilarity). ARX; BSX; DRGX; EN2; EVX1; EVX2; GBX1; GBX2; GSX1; HOXA1; HOXA4; HOXA6; HOXA7; HOXB1; HOXB6; HOXB7; HOXC6; HOXD1; HOXD3; LBX1; LHX1; LHX5; LHX8; LMX1B; NK…	5	381	DLX1;HOXA7;HOXC10;RALY;SHOX2
10kb	HOXA7_top5perTarget	cisbp__M4828	3.45	0.108	751	HOXA7	0.477432	HOXA7	*		PRRX2 (inferredBy_MotifSimilarity). EN1; EN2; GBX1; GBX2; HOXA6; HOXA7; HOXB6; HOXB7; HOXC6; HOXD9; NKX1-1; NKX1-2; PROP1 (inferredBy_MotifSimilarity_n_Orthology).	17	4303	ALDH4A1;ANGPT1;CCNF;CCNG1;CDC6;CIT;DLX1;FBLN1;HOXA7;HOXC10;MCOLN3;RALGPS1;RALY;SHOX2;STAU2;TFAP4;TRNP1
10kb	HOXA7_top5perTarget	flyfactorsurvey__AbdA_Cell_FBgn0000014	3.45	0.108	752	HOXA7	0.478067	HOXA7	**	HOXA6; HOXA7; HOXB6; HOXB7; HOXC6 (inferredBy_Orthology).	HOXB3; HOXB5; MEOX2; NKX6-1; NKX6-2 (inferredBy_MotifSimilarity). BSX; EMX1; EMX2; EVX1; EVX2; GBX1; GBX2; HOXA1; HOXA2; HOXA4; HOXA5; HOXB1; HOXB2; HOXC5; HOXD1; LBX1; LHX2; LHX3; LHX4; LHX6; LHX8; LHX9; MEOX1; NKX1-1; NKX1-2; NKX6-3; NOTO; OTP; VAX1; VAX2; VSX2 (inferredBy_MotifSimilarity_n_Orthology).	5	452	DLX1;HOXA7;HOXC10;RALY;SHOX2
10kb	HOXA7_top5perTarget	taipale__HOXD11_DBD_NGYAATAAAA	3.45	0.108	753	HOXA7	0.478703	HOXA7	*	HOXD11 (directAnnotation).	CDX1; CDX2; CDX4; EVX2; HOXA10; HOXA11; HOXA9; HOXB9; HOXC10; HOXC11; HOXC12; HOXC9; HOXD10; HOXD12; HOXD9 (inferredBy_MotifSimilarity). DBX1; DBX2; HOXA6; HOXA7; HOXB8; HOXC8 (inferredBy_MotifSimilarity_n_Orthology).	11	1882	ANGPT1;CDC6;DLX1;EIF2B1;FBLN1;HOXA7;HOXC10;MCOLN3;RALY;SHOX2;STAU2
10kb	LHX2_top5perTarget	cisbp__M5951	3.45	0.0946	754	LHX2	0.479339	LHX2	*	VSX2 (directAnnotation).	GBX1; GBX2; GSX2; LHX6; LHX9; PDX1; SHOX2; TLX2 (inferredBy_MotifSimilarity). ALX3; EMX1; EMX2; EN2; LHX2; LHX8; PRRX2; UNCX (inferredBy_MotifSimilarity_n_Orthology).	16	4328	COL23A1;DCDC2;LEPR;LHX2;LMNA;MDGA1;PITX1;PTPN13;PTX3;RARG;SHISA2;SLC1A2;SNX9;SRGN;TBPL1;ZNF160
10kb	MAFG_top5perTarget	transfac_pro__M00821	3.45	0.0999	755	MAFG	0.479975	MAFG	*	NFE2L2 (directAnnotation). MAFK (inferredBy_Orthology).	BACH1; BACH2; FOS; FOSB; FOSL1; FOSL2; JUN; JUNB; JUND; MAF; MAFB; MAFF; MAFG; NFE2; NFE2L1; NFE2L3 (inferredBy_MotifSimilarity).	3	172	DNAJA2;FXR2;MAFG
10kb	NFYA_top5perTarget	dbcorrdb__IRF3__ENCSR000EEJ_1__m1	3.45	0.0962	756	NFYA	0.48061	NFYA	*	IRF3 (directAnnotation).	CHD2; E2F4; FOS; FOXI1; NFYA; NFYB; NFYC; PBX3; RFX5; SP1; SP2; SREBF1; YBX1 (inferredBy_MotifSimilarity). PBX1; POLE3; POLE4 (inferredBy_MotifSimilarity_n_Orthology).	3	428	AIFM1;NFYA;SH2D3C
10kb	RELA_top5perTarget	transfac_pro__M00772	3.45	0.0869	757	RELA	0.481246	RELA	*	IRF1; IRF2; IRF3; IRF4; IRF5; IRF6; IRF7; IRF8 (directAnnotation).	BCL11A; EP300; FOXM1; IRF9; MTA3; PRDM1; RELA; SPI1; STAT1; STAT2; TBL1XR1 (inferredBy_MotifSimilarity).	10	2612	DENND1A;DENND1B;DENND2D;DMBX1;GRK6;MOV10;PXK;RASGEF1B;ROCK1;TAGAP
10kb	BRF2_top5perTarget	transfac_pro__M05334	3.44	0.0932	758	BRF2	0.481882	BRF2	*	EGR4 (directAnnotation).	BRF1; BRF2; CTCF; EGR1; EGR2; EGR3; HDAC2; MAZ; NELFE; PATZ1; RBBP5; SMARCA4; SP2; SP3; SREBF1; SREBF2; SUPT20H; XRCC4 (inferredBy_MotifSimilarity).	3	295	BICD1;DNAJB2;HPCAL1
10kb	EMX1_top5perTarget	cisbp__M5639	3.44	0.12	759	EMX1	0.482517	EMX1	*	MSX1 (directAnnotation).	ALX3; BSX; EMX1; EN1; EN2; ESX1; GBX1; GBX2; ISX; LBX2; LHX4; LHX9; MSX2; NOTO; PHOX2B; PRRX1; PRRX2; RAX2; SHOX; SHOX2; TLX2; VAX1 (inferredBy_MotifSimilarity). EMX2; HOXA6; HOXA7; HOXB6; HOXB7; HOXC6; LBX1; NKX1-2; UNCX; VSX1; VSX2 (inferredBy_MotifSimilarity_n_Orthology).	5	333	CIC;LYRM1;PITX1;SDC3;SLC12A5
10kb	EMX1_top5perTarget	taipale_cyt_meth__BSX_NYAATTAN_eDBD	3.44	0.12	760	EMX1	0.483153	EMX1	*	BSX (directAnnotation).	BARHL1; DLX3; DLX6; EMX1; EN1; EN2; GBX2; HOXA1; HOXA2; HOXA5; HOXA7; HOXB2; HOXB5; HOXD1; HOXD4; LHX1; LHX4; MEOX1; MEOX2; MNX1; MSX1; MSX2; NANOG; PHOX2B; PRRX2; VAX1 (inferredBy_MotifSimilarity). BARHL2; DLX5; EMX2; GBX1; LHX5; NANOGP8; NKX1-1; NKX1-2; VSX2 (inferredBy_MotifSimilarity_n_Orthology).	7	1027	CIC;LYRM1;NCOR2;PAG1;PITX1;SDC3;SLC12A5
10kb	FOSL2_top5perTarget	cisbp__M5952	3.44	0.169	761	FOSL2	0.483789	FOSL2	*	XBP1 (directAnnotation).	ATF1; ATF2; ATF3; ATF4; ATF6; ATF6B; ATF7; BACH2; BATF3; CREB1; CREB3; CREB3L4; CREB5; CREM; FOS; FOSB; FOSL1; FOSL2; JDP2; JUN; JUNB; JUND (inferredBy_MotifSimilarity). CREB3L1; CREB3L2; CREBL2; NPDC1 (inferredBy_MotifSimilarity_n_Orthology).	4	132	ELFN2;NF1;RAD23A;YWHAZ
10kb	FOXD2_top5perTarget	taipale__FOXJ3_DBD_RTAAACAA	3.44	0.0727	762	FOXD2	0.484425	FOXD2	*	FOXJ3 (directAnnotation).	FOXF1; FOXF2; FOXG1; FOXI1; FOXJ1; FOXJ2; FOXO1; FOXO4; FOXP1; FOXP3 (inferredBy_MotifSimilarity). FOXD1; FOXD2; FOXD3; FOXD4; FOXD4L1; FOXD4L3; FOXD4L4; FOXD4L5; FOXD4L6; FOXI2; FOXI3; FOXK1; FOXK2; FOXL2; FOXO3; FOXP2; FOXQ1 (inferredBy_MotifSimilarity_n_Orthology).	3	210	BSCL2;ODF2L;STIM2
10kb	HOXA7_top5perTarget	cisbp__M2058	3.44	0.108	763	HOXA7	0.48506	HOXA7	*	GBX1; GBX2 (inferredBy_Orthology).	ALX1; ALX3; ALX4; ARGFX; ARX; DRGX; EN1; ESX1; GSX1; GSX2; HOXA1; HOXB2; HOXB3; HOXB5; HOXB7; HOXC5; HOXD3; ISX; LBX2; LHX2; LHX4; LHX5; LHX6; LHX9; LMX1A; LMX1B; MIXL1; NOTO; PDX1; PHOX2A; PRRX1; PRRX2; RAX; RAX2; SHOX; TRAF4; UNCX; VAX2; VENTX; VSX1 (inferredBy_MotifSimilarity). DLX1; DLX4; DLX6; EMX1; EMX2; EN2; EVX1; EVX2; HOXA5; HOXA6; HOXA7; HOXB1; HOXB6; HOXC6; HOXD1; LHX1; LHX3; LHX8; NKX…	5	465	DLX1;HOXA7;HOXC10;RALY;SHOX2
10kb	HOXA7_top5perTarget	cisbp__M5253	3.44	0.108	764	HOXA7	0.485696	HOXA7	*	ISL1; ISL2 (inferredBy_Orthology).	HOXA6; HOXA7; HOXB6; HOXB7; HOXC5; HOXC6; UNCX; VSX2 (inferredBy_MotifSimilarity_n_Orthology).	6	507	DLX1;FBLN1;HOXA7;HOXC10;RALY;SHOX2
10kb	LHX2_top5perTarget	taipale__VSX2_DBD_YTAATTAN	3.44	0.0945	765	LHX2	0.486332	LHX2	*	VSX2 (directAnnotation).	EN1; ESX1; GBX1; GBX2; GSX2; LHX4; LHX6; LHX9; PDX1; SHOX2; TLX2 (inferredBy_MotifSimilarity). ALX3; EMX1; EMX2; EN2; LHX2; LHX8; PRRX2; UNCX (inferredBy_MotifSimilarity_n_Orthology).	16	4164	COL23A1;DCDC2;LEPR;LHX2;LMNA;MDGA1;PITX1;PTPN13;PTX3;RARG;SHISA2;SLC1A2;SNX9;SRGN;TBPL1;ZNF160
10kb	PKNOX1_top5perTarget	cisbp__M1126	3.44	0.0623	766	PKNOX1	0.486968	PKNOX1	*		PKNOX1 (inferredBy_MotifSimilarity_n_Orthology).	3	219	KCTD5;RAB40C;TNFSF10
10kb	RCOR1_top5perTarget	cisbp__M4604	3.44	0.0955	767	RCOR1	0.487603	RCOR1	*	ZNF263 (directAnnotation).	CUX1; EGR2; KLF15; MAZ; PATZ1; RCOR1; REST; SUPT20H; VEZF1; WT1; ZNF341; ZNF467 (inferredBy_MotifSimilarity). ELF5; FLI1; RELA; SP1; SP5; ZBTB17 (inferredBy_MotifSimilarity_n_Orthology).	5	599	FBRS;IL11;PURA;SMARCD3;TTC39B
10kb	RUNX3_top5perTarget	transfac_pro__M01759	3.44	0.0703	768	RUNX3	0.488239	RUNX3	**	RUNX3 (directAnnotation).	RUNX1; RUNX2 (inferredBy_MotifSimilarity_n_Orthology).	2	107	RGS1;RUNX3
10kb	SIX2_top5perTarget	taipale_cyt_meth__SIX2_MCGTATCAYN_FL	3.44	0.0617	769	SIX2	0.488875	SIX2	**	SIX2 (directAnnotation).	SIX3; SIX6 (inferredBy_MotifSimilarity).	2	284	LPAR6;ZYG11B
10kb	SIX2_top5perTarget	transfac_pro__M01313	3.44	0.0618	770	SIX2	0.48951	SIX2	*	SIX1 (directAnnotation).	SIX2; SIX3; SIX6 (inferredBy_MotifSimilarity).	2	335	LPAR6;SIX2
10kb	SMC3_top5perTarget	transfac_pro__M04745	3.44	0.0974	771	SMC3	0.490146	SMC3	*	CTCF (directAnnotation).	RAD21; SMC3 (inferredBy_MotifSimilarity).	4	295	CDON;GBF1;STARD13;ZC3H12D
10kb	ARID3A_top5perTarget	taipale_cyt_meth__FOXB1_NWNWGTMAATATTRACWYWN_eDBD_meth	3.43	0.09	772	ARID3A	0.490782	ARID3A	*	FOXB1 (directAnnotation).	ARID3A; EP300; FOXA1; FOXA2; FOXA3; FOXC1; FOXC2; FOXD2; FOXD3; NFIC (inferredBy_MotifSimilarity). FOXB2 (inferredBy_MotifSimilarity_n_Orthology).	4	178	EN2;INSM1;RHOB;TMEM119
10kb	E2F3_top5perTarget	cisbp__M0670	3.43	0.0942	773	E2F3	0.491418	E2F3	*	E2F2 (inferredBy_Orthology).	E2F3 (inferredBy_MotifSimilarity_n_Orthology).	4	409	E2F3;PRKCE;SLBP;WDFY2
10kb	ESRRA_top5perTarget	hocomoco__RXRG_MOUSE.H11MO.0.B	3.43	0.0973	774	ESRRA	0.492053	ESRRA	*	RXRG (inferredBy_Orthology).	ESRRG; NR2F1; NR5A1; NR5A2; NR6A1; RARA (inferredBy_MotifSimilarity). ESRRA; ESRRB; RARG; RXRA (inferredBy_MotifSimilarity_n_Orthology).	3	142	C22orf23;CLIP1;TWF2
10kb	ETV7_top5perTarget	cisbp__M3974	3.43	0.0714	775	ETV7	0.492689	ETV7	*	STAT3 (directAnnotation).	ETV7; STAT1 (inferredBy_MotifSimilarity). STAT2; STAT4; STAT5A; STAT5B; STAT6 (inferredBy_MotifSimilarity_n_Orthology).	4	181	ETV7;MYPN;SDCBP2;STAT5A
10kb	FOSL2_top5perTarget	stark__TGACGTCAT	3.43	0.169	776	FOSL2	0.493325	FOSL2	*	CREB3L1; CREB3L2 (inferredBy_Orthology).	ATF1; ATF2; ATF3; ATF4; ATF6; ATF6B; ATF7; BACH2; BATF3; CREB1; CREB3; CREB3L4; CREB5; CREM; FOS; FOSB; FOSL1; FOSL2; JDP2; JUN; JUNB; JUND; XBP1 (inferredBy_MotifSimilarity). BACH1; CREBL2; NFE2; NFE2L1; NFE2L2; NFE2L3; NPDC1 (inferredBy_MotifSimilarity_n_Orthology).	4	246	ELFN2;NF1;RAD23A;YWHAZ
10kb	FOXP1_top5perTarget	taipale__FOXJ2_DBD_RTAAACAATAAAYA_repr	3.43	0.141	777	FOXP1	0.493961	FOXP1	*	FOXJ2 (directAnnotation).	FOXD2; FOXI1; FOXJ3; FOXO4; FOXO6 (inferredBy_MotifSimilarity). FOXG1; FOXP1; FOXP2; FOXP3; FOXP4 (inferredBy_MotifSimilarity_n_Orthology).	5	479	ABCB4;FOXP1;IPCEF1;PPP3CA;SATB1
10kb	HOXA7_top5perTarget	cisbp__M0900	3.43	0.108	778	HOXA7	0.494596	HOXA7	*	SHOX (directAnnotation).	ALX1; ALX3; ALX4; ARGFX; ARX; BARHL1; DMBX1; DRGX; EN1; EN2; ESX1; GBX1; GBX2; GSX1; GSX2; HESX1; ISX; LBX2; LHX2; LHX4; LHX9; LMX1B; MIXL1; MSX1; MSX2; NKX1-2; NOBOX; NOTO; PAX7; PHOX2A; POU6F1; PRRX1; PRRX2; RAX; RAX2; SHOX2; TLX2; TRAF4; UNCX; VSX1; ZBTB49; ZFHX2 (inferredBy_MotifSimilarity). BSX; DLX1; DLX4; DLX6; EMX1; EMX2; HOXA6; HOXA7; HOXB6; HOXB7; HOXC6; LBX1; LHX1; LHX3; LHX5; LHX6; LH…	6	638	DLX1;FBLN1;HOXA7;HOXC10;RALY;SHOX2
10kb	HOXA7_top5perTarget	flyfactorsurvey__Slou_Cell_FBgn0002941	3.43	0.108	779	HOXA7	0.495232	HOXA7	*	NKX1-1; NKX1-2 (inferredBy_Orthology).	ALX3; GSX2; MIXL1; MNX1; PRRX2 (inferredBy_MotifSimilarity). DLX1; DLX4; DLX6; EMX1; EMX2; EN1; EN2; GBX1; GBX2; HOXA6; HOXA7; HOXB6; HOXB7; HOXC6; ISL1; ISL2; LHX2; LHX9; OTP; PROP1; TLX1; TLX2; TLX3; VSX2 (inferredBy_MotifSimilarity_n_Orthology).	5	345	DLX1;FBLN1;HOXA7;RALY;SHOX2
10kb	HOXA7_top5perTarget	jaspar__MA0923.1	3.43	0.108	780	HOXA7	0.495868	HOXA7	*		ALX3; ARX; EMX1; EMX2; EN1; ESX1; GBX1; GBX2; GSX2; HESX1; HOXA1; HOXA3; HOXB2; HOXB3; HOXB5; HOXB7; HOXD1; ISX; LBX1; LBX2; LHX2; LHX4; LHX5; LHX6; LHX8; LHX9; MNX1; MSX1; MSX2; NKX6-1; NKX6-2; NOBOX; NOTO; PAX4; PDX1; PHOX2A; PRRX1; PRRX2; RAX; RAX2; SHOX; SHOX2; UNCX; VAX2; VENTX; VSX1; VSX2; ZFHX2 (inferredBy_MotifSimilarity). ALX1; DRGX; EN2; EVX1; EVX2; HOXA2; HOXA5; HOXA6; HOXA7; HOXB1; HO…	6	527	DLX1;FBLN1;HOXA7;HOXC10;RALY;SHOX2
10kb	IRF2_top5perTarget	jaspar__MA0051.1	3.43	0.0944	781	IRF2	0.496503	IRF2	**	IRF2 (directAnnotation).	IRF1; IRF3; IRF4; IRF5; IRF6; IRF7; IRF8; IRF9 (inferredBy_MotifSimilarity). PRDM1 (inferredBy_MotifSimilarity_n_Orthology).	7	677	IRF2;LMO4;RNF213;RNF24;SCARB2;SNAI1;SRP54
10kb	JDP2_top5perTarget	jaspar__MA0489.1	3.43	0.0706	782	JDP2	0.497139	JDP2	*	JUN (directAnnotation).	ATF3; BATF; EP300; FOS; FOSB; FOSL1; FOSL2; GATA2; JDP2; JUNB; JUND; MEF2A; MEF2C; MYC; NFATC1; SMARCC1; STAT3; TRIM28 (inferredBy_MotifSimilarity).	4	482	DNAJC6;F11R;NOS3;PCSK6
10kb	NFKB1_top5perTarget	dbcorrdb__RELA__ENCSR000EAN_1__m1	3.43	0.0812	783	NFKB1	0.497775	NFKB1	*	RELA (directAnnotation).	BCL3; HIVEP1; NFKB1; NFKB2; REL; RELB (inferredBy_MotifSimilarity). POLD2 (inferredBy_MotifSimilarity_n_Orthology).	18	3622	DENND1A;IL6;ITPKC;ITPR1;ITPRIP;KIF13A;L1CAM;LFNG;MDFIC;NFKB1;NGEF;NKX6-1;PIKFYVE;SDC4;SOCS4;TAPBP;TMEM222;ZFP92
10kb	NR2F1_top5perTarget	taipale__Rara_DBD_RRGGTCAAAAGGTCA	3.43	0.0809	784	NR2F1	0.498411	NR2F1	*	RARA (inferredBy_Orthology).	HNF4A; NR2F1; NR2F6; PPARG; RARB; RARG; RXRA (inferredBy_MotifSimilarity).	4	421	PKDCC;SEMA4B;TUBA1C;USP1
10kb	SNAI3_top5perTarget	transfac_pro__M05465	3.43	0.091	785	SNAI3	0.499046	SNAI3	**	SNAI3 (inferredBy_Orthology).		3	243	GABRA4;NTSR1;RIMKLB
10kb	TBX21_top5perTarget	transfac_pro__M07899	3.43	0.112	786	TBX21	0.499682	TBX21	*	TBX6 (inferredBy_Orthology).	EOMES; MGA; T; TBR1; TBX1; TBX15; TBX18; TBX19; TBX2; TBX20; TBX21; TBX3; TBX4; TBX5 (inferredBy_MotifSimilarity). TBX10 (inferredBy_MotifSimilarity_n_Orthology).	3	219	CDKN1A;GTDC1;TBX21
10kb	ZFX_top5perTarget	dbcorrdb__SMARCA4__ENCSR000EZC_1__m10	3.43	0.0785	787	ZFX	0.500318	ZFX	*	SMARCA4 (directAnnotation).	BHLHE40; BRF1; BRF2; CEBPB; CREB1; CTCF; CUX1; E2F1; E2F6; EGR1; EGR2; EGR3; EGR4; ELF1; ELK1; ELK4; ESRRA; ETS1; EZH2; GABPA; HCFC1; HDAC2; HIC1; IRF1; JUND; KAT2A; KLF16; KLF3; KLF5; MAX; MAZ; MXI1; MYC; NELFE; NFYB; NR2C2; PATZ1; PBX3; PHF8; POLR2A; POLR3G; RAD21; RBBP5; RCOR1; REST; SIN3A; SP1; SP2; SP3; SP4; SREBF1; SREBF2; SUPT20H; TAF1; TBX15; TRIM28; UBTF; WT1; XRCC4; ZBTB7A; ZBTB7B; ZC3H…	3	534	CCNT2;SLITRK4;ZFX
10kb	CEBPB_top5perTarget	taipale__ATF4_DBD_NNATGAYGCAATN	3.42	0.0665	788	CEBPB	0.500954	CEBPB	*	ATF4 (directAnnotation).	ATF3; BATF; CEBPB; CEBPG; EP300; JUN (inferredBy_MotifSimilarity). DDIT3 (inferredBy_MotifSimilarity_n_Orthology).	3	235	CEBPB;GDF15;INHBE
10kb	ETV7_top5perTarget	transfac_public__M00225	3.42	0.0712	789	ETV7	0.501589	ETV7	*	STAT3 (directAnnotation).	ETV7; STAT1 (inferredBy_MotifSimilarity). STAT2; STAT4; STAT5A; STAT5B; STAT6 (inferredBy_MotifSimilarity_n_Orthology).	4	186	ETV7;MYPN;SDCBP2;STAT5A
10kb	FOSL2_top5perTarget	cisbp__M0283	3.42	0.169	790	FOSL2	0.502225	FOSL2	*		ATF1; ATF2; ATF3; ATF4; ATF5; ATF6; ATF6B; ATF7; BACH2; BATF3; CREB1; CREB3; CREB3L4; CREB5; CREM; FOS; FOSB; FOSL1; FOSL2; JDP2; JUN; JUNB; JUND; XBP1 (inferredBy_MotifSimilarity). BACH1; CREB3L1; CREB3L2; CREBL2; NFE2; NFE2L1; NFE2L2; NFE2L3; NPDC1 (inferredBy_MotifSimilarity_n_Orthology).	4	279	ELFN2;NF1;RAD23A;YWHAZ
10kb	FOSL2_top5perTarget	cisbp__M2293	3.42	0.169	791	FOSL2	0.502861	FOSL2	*	JUND (directAnnotation).	ATF2; ATF3; ATF4; ATF6; ATF6B; ATF7; BATF3; CREB3; CREB3L4; CREB5; FOS; FOSB; FOSL1; FOSL2; JDP2; JUN; JUNB; XBP1 (inferredBy_MotifSimilarity). CREB3L1; CREB3L2 (inferredBy_MotifSimilarity_n_Orthology).	6	767	ELFN2;GDNF;NF1;RAD23A;USP8;YWHAZ
10kb	HOXA7_top5perTarget	flyfactorsurvey__AbdA_SOLEXA_FBgn0000014	3.42	0.107	792	HOXA7	0.503497	HOXA7	**	HOXA6; HOXA7; HOXB6; HOXB7; HOXC6 (inferredBy_Orthology).	HOXC13 (inferredBy_MotifSimilarity). BSX; DBX1; DBX2; EMX1; EMX2; HOXA1; HOXA2; HOXA5; HOXB1; HOXB2; HOXB5; HOXC5; HOXD1; LHX2; LHX9; MEOX1; MEOX2; NOTO; TLX1; TLX2; TLX3 (inferredBy_MotifSimilarity_n_Orthology).	4	154	DLX1;HOXA7;RALY;SHOX2
10kb	HOXA7_top5perTarget	flyfactorsurvey__Pb_SOLEXA_FBgn0051481	3.42	0.107	793	HOXA7	0.504132	HOXA7	*	HOXA2; HOXB2 (inferredBy_Orthology).	GSX2; HOXB3; HOXB4; HOXB5; HOXC4; HOXD4; MEOX2; PDX1 (inferredBy_MotifSimilarity). BSX; EMX1; EMX2; EVX1; EVX2; GSX1; HOXA1; HOXA3; HOXA4; HOXA5; HOXA6; HOXA7; HOXB1; HOXB6; HOXB7; HOXC5; HOXC6; HOXD1; HOXD3; LHX2; LHX6; LHX8; LHX9; MEOX1; NOTO; OTP; VAX1; VAX2 (inferredBy_MotifSimilarity_n_Orthology).	5	369	DLX1;HOXA7;HOXC10;RALY;SHOX2
10kb	HOXA7_top5perTarget	taipale__SHOX_DBD_NYAATTAN	3.42	0.107	794	HOXA7	0.504768	HOXA7	*	SHOX (directAnnotation).	ALX1; ALX3; ALX4; ARGFX; ARX; BARHL1; DMBX1; DRGX; EMX1; EN1; EN2; ESX1; GBX1; GBX2; GSX1; GSX2; HESX1; HOXA1; ISX; LBX2; LHX2; LHX4; LHX6; LHX8; LHX9; LMX1B; MIXL1; MSX1; MSX2; NKX1-2; NOBOX; NOTO; PAX7; PHOX2A; POU6F1; PRRX1; PRRX2; RAX; RAX2; SHOX2; TLX2; TRAF4; UNCX; VAX2; VSX1; ZBTB49; ZFHX2 (inferredBy_MotifSimilarity). BSX; DLX1; DLX4; DLX6; EMX2; HOXA6; HOXA7; HOXB6; HOXB7; HOXC6; LBX1; L…	5	360	DLX1;FBLN1;HOXA7;RALY;SHOX2
10kb	HOXA7_top5perTarget	taipale_cyt_meth__LHX9_CYAATTAN_FL_meth	3.42	0.107	795	HOXA7	0.505404	HOXA7	*	LHX9 (directAnnotation).	ALX3; ARGFX; ARX; DMBX1; EN1; ESX1; GBX1; GSX1; GSX2; HOXB3; HOXB5; ISX; LBX2; LHX2; LHX4; LHX8; MIXL1; NOTO; PHOX2A; PRRX1; PRRX2; RAX; RAX2; SHOX; SHOX2; TLX2; UNCX; VSX1; VSX2; ZFHX2 (inferredBy_MotifSimilarity). ALX1; ALX4; DRGX; EMX1; EMX2; EN2; GBX2; HOXA1; HOXA6; HOXA7; HOXB1; HOXB6; HOXB7; HOXC6; HOXD1; LBX1; LHX1; LHX3; LHX5; LHX6; LMX1A; LMX1B; NKX1-1; NKX1-2; NOBOX; OTP; PAX6; POU4F1; …	6	498	DLX1;FBLN1;HOXA7;HOXC10;RALY;SHOX2
10kb	NFYA_top5perTarget	dbcorrdb__RFX5__ENCSR000DZW_1__m2	3.42	0.0957	796	NFYA	0.506039	NFYA	*	RFX5 (directAnnotation).	CEBPZ; CHD2; E2F4; FOS; FOXI1; IRF3; NFYA; NFYB; NFYC; PBX3; SP1; SP2; SREBF1 (inferredBy_MotifSimilarity). PBX1; POLE3 (inferredBy_MotifSimilarity_n_Orthology).	3	408	AIFM1;NFYA;SH2D3C
10kb	NFYA_top5perTarget	dbcorrdb__SP1__ENCSR000BHK_1__m1	3.42	0.0956	797	NFYA	0.506675	NFYA	*	SP1 (directAnnotation).	CHD2; E2F4; FOS; FOXI1; IRF3; NFYA; NFYB; NFYC; PBX3; POLR2A; RFX5; SP2; SREBF1; SRF; ZNF274 (inferredBy_MotifSimilarity). PBX1; POLE3 (inferredBy_MotifSimilarity_n_Orthology).	3	410	AIFM1;NFYA;SH2D3C
10kb	NR2F1_top5perTarget	taipale_cyt_meth__RARB_NRGGTCANNRGGTCAN_FL_repr	3.42	0.0807	798	NR2F1	0.507311	NR2F1	*	RARB (directAnnotation).	HNF4A; NR2C1; NR2F1; NR2F2; NR2F6; PPARG; RARA; RARG; RXRA (inferredBy_MotifSimilarity). HNF4G (inferredBy_MotifSimilarity_n_Orthology).	4	490	PKDCC;SEMA4B;TUBA1C;USP1
10kb	ARNT2_top5perTarget	cisbp__M4680	3.41	0.0781	799	ARNT2	0.507947	ARNT2	*	BACH1 (directAnnotation).	ARNT; ARNT2; ARNTL; ATF3; BHLHE40; BHLHE41; CLOCK; MAX; MITF; NFE2; SREBF1; SREBF2; TFE3; TFEB; TFEC; USF1; USF2 (inferredBy_MotifSimilarity). ARNTL2; NPAS2 (inferredBy_MotifSimilarity_n_Orthology).	5	270	GTPBP1;KLHL21;MAFG;NAPA;SERPINE2
10kb	BHLHE41_top5perTarget	dbcorrdb__BHLHE40__ENCSR000DZJ_1__m1	3.41	0.113	800	BHLHE41	0.508582	BHLHE41	*	BHLHE40 (directAnnotation).	ARNT; ARNT2; ARNTL; ARNTL2; ATF3; BHLHE41; BRF1; CLOCK; E2F6; ELK1; EZH2; GABPA; HELT; HES2; HEY1; HEY2; MAX; MLX; MXI1; MYC; NFE2; PHF8; POLR2A; SP4; SREBF1; SREBF2; USF1; USF2; ZEB1; ZMIZ1; ZNF274 (inferredBy_MotifSimilarity).	10	851	BCL11A;BHLHE41;CCNYL1;CELF1;DICER1;DIRAS1;GRIK5;ST20;STAT6;TRIM8
10kb	BRF1_top5perTarget	dbcorrdb__POLR2A__ENCSR000EBC_1__m1	3.41	0.0612	801	BRF1	0.509218	BRF1	*	POLR2A (directAnnotation).	BCLAF1; BHLHE40; BRF1; CTCF; E2F1; E2F6; ELF1; ELK1; ELK4; ETS1; EZH2; FOXP2; GABPA; HCFC1; HDAC2; MAX; MXI1; MYC; NRF1; PHF8; PML; RBBP5; SIN3A; TAF1; THAP1; XRCC4; ZNF143; ZNF274 (inferredBy_MotifSimilarity). FLI1 (inferredBy_MotifSimilarity_n_Orthology).	6	921	NFYA;POLR1A;RASA1;SEC13;SF3A2;TRMT6
10kb	CEBPB_top5perTarget	dbcorrdb__STAT3__ENCSR000EDC_1__m1	3.41	0.0665	802	CEBPB	0.509854	CEBPB	*	STAT3 (directAnnotation).	ARID3A; ATF3; BATF; CEBPB; EP300; FOS; FOSB; FOSL1; FOSL2; JUN; JUNB; JUND; MYC; TCF12 (inferredBy_MotifSimilarity).	3	161	ATP6V0D2;CEBPB;PARD6B
10kb	EGR3_top5perTarget	transfac_pro__M08996	3.41	0.0866	803	EGR3	0.51049	EGR3	*	EGR1 (inferredBy_Orthology).	EGR2; EGR3; EGR4; SP1; TEAD2; WT1 (inferredBy_MotifSimilarity). SP4; SP6; SP7; SP8; SP9 (inferredBy_MotifSimilarity_n_Orthology).	4	282	EGR3;SOX4;TPBG;WNT5A
10kb	EMX1_top5perTarget	stark__BYAATTARH	3.41	0.119	804	EMX1	0.511125	EMX1	*	EN1; EN2 (inferredBy_Orthology).	ALX1; ALX3; ALX4; ARGFX; ARX; BARX2; DLX3; EMX1; ESX1; GBX1; GBX2; GSX1; GSX2; HESX1; HOXA1; HOXA3; HOXB2; HOXD1; ISL2; ISX; LBX2; LHX4; LHX5; LHX6; LHX8; LHX9; LMX1A; LMX1B; MIXL1; MSX1; MSX2; NKX1-2; NOBOX; NOTO; PAX4; PDX1; PRRX1; PRRX2; RAX; RAX2; SHOX; SHOX2; TLX2; TRAF4; UNCX; VAX1; VAX2; VENTX; VSX1; ZBTB49 (inferredBy_MotifSimilarity). DRGX; EMX2; EVX1; EVX2; HOXB1; ISL1; LBX1; LHX1; LHX2…	5	392	CIC;LYRM1;PITX1;SDC3;SLC12A5
10kb	FOSL2_top5perTarget	cisbp__M0342	3.41	0.168	805	FOSL2	0.511761	FOSL2	*		ATF1; ATF2; ATF3; ATF4; ATF6; ATF6B; ATF7; BATF3; CREB1; CREB3; CREB3L4; CREB5; CREM; FOS; FOSB; FOSL1; FOSL2; JDP2; JUN; JUNB; JUND; XBP1 (inferredBy_MotifSimilarity). CREB3L1; CREB3L2; NPDC1 (inferredBy_MotifSimilarity_n_Orthology).	8	1591	BAZ2A;ELFN2;FOSL2;GDNF;NF1;RAD23A;USP8;YWHAZ
10kb	FOSL2_top5perTarget	hocomoco__ATF1_HUMAN.H11MO.0.B	3.41	0.168	806	FOSL2	0.512397	FOSL2	*	ATF1 (directAnnotation).	ATF2; ATF3; ATF4; ATF5; ATF6; ATF6B; ATF7; CREB1; CREB3; CREB3L4; CREB5; CREM; FOSL2; JDP2; JUND; RFX5 (inferredBy_MotifSimilarity). CREB3L1; CREB3L2; NPDC1 (inferredBy_MotifSimilarity_n_Orthology).	4	205	ELFN2;NF1;RAD23A;YWHAZ
10kb	FOSL2_top5perTarget	taipale_cyt_meth__ATF6B_NRTGAYGTCAYN_eDBD_meth	3.41	0.168	807	FOSL2	0.513032	FOSL2	*	ATF6B (directAnnotation).	ATF1; ATF2; ATF3; ATF4; ATF5; ATF6; ATF7; BATF3; CREB1; CREB3; CREB3L4; CREB5; CREM; E2F1; FOS; FOSB; FOSL1; FOSL2; JDP2; JUN; JUNB; JUND; XBP1 (inferredBy_MotifSimilarity). CREB3L1; CREB3L2; CREBL2; NPDC1 (inferredBy_MotifSimilarity_n_Orthology).	4	321	ELFN2;NF1;RAD23A;YWHAZ
10kb	FOXN2_top5perTarget	taipale_cyt_meth__FOXI1_NWWNYGTAAACAN_eDBD_meth	3.41	0.0607	808	FOXN2	0.513668	FOXN2	*	FOXI1 (directAnnotation).	FOXC2; FOXD1; FOXD2; FOXG1; FOXJ2; FOXJ3; FOXK1; FOXL2; FOXO1; FOXO3; FOXO4; FOXO6; FOXP1; FOXQ1 (inferredBy_MotifSimilarity). FOXA1; FOXA2; FOXC1; FOXF1; FOXF2; FOXL1; FOXN2; FOXN3; FOXP2; FOXP3; FOXP4; SRF (inferredBy_MotifSimilarity_n_Orthology).	3	189	FOXN2;RICTOR;TBL1X
10kb	GABPB1_top5perTarget	dbcorrdb__RELA__ENCSR000EAQ_1__m2	3.41	0.104	809	GABPB1	0.514304	GABPB1	*	RELA (directAnnotation).	BCL11A; BCLAF1; ELF1; ELF2; ELF4; ELK1; ELK3; ELK4; ERF; ERG; ETS1; ETS2; ETV1; ETV2; ETV4; ETV6; ETV7; FEV; FLI1; GABPA; GABPB1; HCFC1; IKZF1; IRF1; IRF4; PAX5; PHF8; PML; POLR2A; PSMD12; SIN3A; SPI1; SPIB; SRF (inferredBy_MotifSimilarity).	5	722	ADAMTS8;GABPB1;ITGB1;MYO1C;SH3BP2
10kb	HOXA7_top5perTarget	cisbp__M1199	3.41	0.107	810	HOXA7	0.51494	HOXA7	*		ALX3; ARX; DRGX; EMX1; EMX2; EN1; EN2; ESX1; EVX2; GBX1; GBX2; GSX2; HESX1; HOXA1; HOXA3; HOXA5; HOXB2; HOXB3; HOXB4; HOXB5; HOXD3; ISL2; ISX; LBX2; LHX2; LHX4; LHX5; LHX6; LHX9; LMX1A; MSX1; MSX2; NANOG; NKX6-1; NKX6-2; NOBOX; NOTO; PAX4; PDX1; POU6F2; PRRX1; PRRX2; RAX; RAX2; SHOX; SHOX2; TLX2; UNCX; VAX1; VAX2; VSX1; VSX2 (inferredBy_MotifSimilarity). ALX1; ALX4; BSX; DLX1; DLX4; DLX6; EVX1; G…	6	645	DLX1;FBLN1;HOXA7;HOXC10;RALY;SHOX2
10kb	HOXA7_top5perTarget	cisbp__M4792	3.41	0.107	811	HOXA7	0.515575	HOXA7	*	CDX1; CDX2; CDX4 (inferredBy_Orthology).	HOXA10; HOXA11; HOXA9; HOXB13; HOXB9; HOXC10; HOXC11; HOXC12; HOXC9; HOXD10; HOXD11; HOXD12; HOXD13; HOXD9 (inferredBy_MotifSimilarity). DBX1; DBX2; HLX; HOXA6; HOXA7; HOXB6; HOXB7; HOXC6; LMX1A; LMX1B (inferredBy_MotifSimilarity_n_Orthology).	3	85	DLX1;HOXA7;SHOX2
10kb	HOXA7_top5perTarget	jaspar__MA0257.1	3.41	0.107	812	HOXA7	0.516211	HOXA7	*		ARX; GSX1; GSX2; HOXB2; HOXB3; HOXB5; HOXB7; HOXC4; HOXD4; LHX4; LHX9; LMX1A; MEOX2; NKX6-1; NOTO; PDX1; VAX2 (inferredBy_MotifSimilarity). BSX; DRGX; EMX1; EMX2; EN1; EN2; EVX1; EVX2; GBX1; GBX2; HOXA1; HOXA2; HOXA3; HOXA4; HOXA5; HOXA6; HOXA7; HOXB1; HOXB4; HOXB6; HOXC5; HOXC6; HOXD1; HOXD3; LBX1; LHX1; LHX2; LHX3; LHX5; LHX6; LHX8; LMX1B; MEOX1; NKX6-2; NKX6-3; OTP; PAX6; POU4F1; POU6F1; POU6F…	5	360	DLX1;HOXA7;HOXC10;RALY;SHOX2
10kb	JDP2_top5perTarget	transfac_pro__M08944	3.41	0.0704	813	JDP2	0.516847	JDP2	*	JUNB (directAnnotation).	ATF3; BACH2; BCL3; FOS; FOSB; FOSL1; FOSL2; JDP2; JUN; JUND; MYC; RCOR1; STAT3 (inferredBy_MotifSimilarity). BATF (inferredBy_MotifSimilarity_n_Orthology).	5	679	DNAJC6;NOS3;PCSK6;PXN;TRPV1
10kb	LHX2_top5perTarget	cisbp__M5284	3.41	0.0938	814	LHX2	0.517483	LHX2	*	ALX3 (directAnnotation).	EMX1; EMX2; EN1; ESX1; EVX2; GBX1; GBX2; GSX2; HESX1; HOXA1; HOXB2; HOXB3; HOXD1; HOXD8; ISX; LBX2; LHX2; LHX4; LHX6; LHX9; MIXL1; NOTO; PRRX1; PRRX2; RAX; RAX2; SHOX; SHOX2; TLX2; UNCX; VSX1; VSX2; ZFHX2 (inferredBy_MotifSimilarity). ALX1; ALX4; ARX; EN2; EVX1; HOXA6; HOXA7; HOXB6; HOXB7; HOXC6; HOXD3; LBX1; LHX3; LHX8; MNX1; NOBOX; OTP; PROP1; VAX1; VAX2 (inferredBy_MotifSimilarity_n_Orthology).	4	175	LHX2;MDGA1;PITX1;RARG
10kb	LHX2_top5perTarget	taipale__ALX3_DBD_NNYAATTANN	3.41	0.0938	815	LHX2	0.518118	LHX2	*	ALX3 (directAnnotation).	EMX1; EMX2; EN1; ESX1; GBX1; GBX2; GSX2; HESX1; HOXA1; HOXB2; HOXB3; HOXD1; HOXD8; ISX; LBX2; LHX2; LHX4; LHX6; LHX9; MIXL1; NOTO; PRRX1; PRRX2; RAX; RAX2; SHOX; SHOX2; TLX2; UNCX; VSX1; VSX2; ZFHX2 (inferredBy_MotifSimilarity). ALX1; ALX4; ARX; EN2; EVX1; EVX2; HOXA6; HOXA7; HOXB6; HOXB7; HOXC6; HOXD3; LBX1; LHX3; LHX8; MNX1; NKX1-1; NKX1-2; NOBOX; OTP; PROP1; VAX1; VAX2 (inferredBy_MotifSimilar…	4	168	LHX2;MDGA1;PITX1;RARG
10kb	LHX2_top5perTarget	taipale_cyt_meth__ISX_CTAATTAN_eDBD	3.41	0.0939	816	LHX2	0.518754	LHX2	*	ISX (directAnnotation).	ALX3; ARX; DMBX1; ESX1; GBX1; GSX1; GSX2; LBX2; LHX2; LHX4; LHX8; LHX9; MIXL1; PRRX1; PRRX2; RAX; RAX2; SHOX; SHOX2; TLX2; UNCX; VAX2; ZFHX2 (inferredBy_MotifSimilarity). ALX1; ALX4; DRGX; EMX1; EMX2; EN1; EN2; GBX2; HOXA1; LBX1; LHX1; LHX3; LHX5; LHX6; NKX1-1; NKX1-2; NOBOX; OTP; PAX6; PROP1; VSX1; VSX2 (inferredBy_MotifSimilarity_n_Orthology).	5	583	LHX2;MDGA1;PITX1;RARG;SHISA2
10kb	NFYB_top5perTarget	neph__UW.Motif.0088	3.41	0.0849	817	NFYB	0.51939	NFYB	*		NFYA; NFYB; NFYC; RFX5 (inferredBy_MotifSimilarity). POLE3 (inferredBy_MotifSimilarity_n_Orthology).	4	462	CCNG1;MICAL3;NFYB;ZNF555
10kb	TBX21_top5perTarget	transfac_pro__M07901	3.41	0.112	818	TBX21	0.520025	TBX21	*	TBX1; TBX10 (inferredBy_Orthology).	EOMES; MGA; T; TBR1; TBX15; TBX18; TBX19; TBX2; TBX20; TBX21; TBX22; TBX3; TBX4; TBX5; TBX6 (inferredBy_MotifSimilarity).	3	160	CDKN1A;GTDC1;TBX21
10kb	CLOCK_top5perTarget	hocomoco__CR3L1_HUMAN.H11MO.0.D	3.4	0.0696	819	CLOCK	0.520661	CLOCK	*	CREB3L1 (directAnnotation).	ATF6B; CREB3; CREB3L4 (inferredBy_MotifSimilarity). ATF6; CLOCK; CREB3L2 (inferredBy_MotifSimilarity_n_Orthology).	4	512	C11orf24;FKBP14;GPSM1;SMU1
10kb	FOSL2_top5perTarget	transfac_pro__M00917	3.4	0.168	820	FOSL2	0.521297	FOSL2	*	CREB1; CREM (directAnnotation).	ATF1; ATF2; ATF3; ATF4; ATF5; ATF6; ATF6B; ATF7; BATF3; CREB3; CREB3L4; CREB5; E2F1; FOS; FOSB; FOSL1; FOSL2; JDP2; JUN; JUNB; JUND; XBP1 (inferredBy_MotifSimilarity). CREB3L1; CREB3L2; NPDC1 (inferredBy_MotifSimilarity_n_Orthology).	4	257	ELFN2;NF1;RAD23A;YWHAZ
10kb	HOXA7_top5perTarget	cisbp__M2052	3.4	0.107	821	HOXA7	0.521933	HOXA7	*	NKX1-1; NKX1-2 (inferredBy_Orthology).	ALX1; DMBX1; GSX2; HOXA6; HOXB5; HOXB6; ISL2; ISX; LBX2; MIXL1; MNX1; NKX6-2; PRRX1; PRRX2; RAX; SHOX; TRAF4; UNCX (inferredBy_MotifSimilarity). ALX4; ARX; BSX; DLX1; DLX4; DLX6; DRGX; EMX1; EMX2; EN1; EN2; GBX1; GBX2; HOXA1; HOXA4; HOXA5; HOXA7; HOXB1; HOXB4; HOXB7; HOXC4; HOXC5; HOXC6; HOXC8; HOXD1; HOXD3; HOXD4; ISL1; LHX1; LHX2; LHX5; LHX6; LHX8; LHX9; NOBOX; OTP; PROP1; SHOX2; VAX1; VAX2; VS…	6	776	DLX1;FBLN1;HOXA7;HOXC10;RALY;SHOX2
10kb	HOXA7_top5perTarget	cisbp__M5196	3.4	0.107	822	HOXA7	0.522568	HOXA7	*	NKX1-1; NKX1-2 (inferredBy_Orthology).	ALX3; GSX2; MIXL1; MNX1; MSX1; PRRX2 (inferredBy_MotifSimilarity). DLX1; DLX4; DLX6; EMX1; EMX2; EN1; EN2; GBX1; GBX2; HOXA6; HOXA7; HOXB6; HOXB7; HOXC6; ISL1; ISL2; LHX2; LHX9; OTP; PROP1; TLX1; TLX2; TLX3; VSX2 (inferredBy_MotifSimilarity_n_Orthology).	6	696	CDC6;DLX1;FBLN1;HOXA7;RALY;SHOX2
10kb	HOXA7_top5perTarget	flyfactorsurvey__Ubx_SOLEXA_FBgn0003944	3.4	0.107	823	HOXA7	0.523204	HOXA7	**	HOXA6; HOXA7; HOXB6; HOXB7; HOXC6 (inferredBy_Orthology).	HOXC13 (inferredBy_MotifSimilarity). BSX; CDX1; CDX2; CDX4; DBX1; DBX2; EMX1; EMX2; HOXA1; HOXA11; HOXA2; HOXA5; HOXB1; HOXB2; HOXB5; HOXC11; HOXC5; HOXD1; MEOX1; MEOX2; TLX1; TLX2; TLX3 (inferredBy_MotifSimilarity_n_Orthology).	4	176	DLX1;HOXA7;RALY;SHOX2
10kb	HOXA7_top5perTarget	jaspar__MA0245.1	3.4	0.107	824	HOXA7	0.52384	HOXA7	*	NKX1-1; NKX1-2 (inferredBy_Orthology).	ALX1; DMBX1; GSX2; HOXA6; HOXB5; HOXB6; ISL2; LBX2; MIXL1; NKX6-2; PRRX1; PRRX2; RAX; SHOX; TRAF4; UNCX (inferredBy_MotifSimilarity). ALX4; ARX; BSX; DLX1; DLX4; DLX6; DRGX; EMX1; EMX2; EN1; EN2; GBX1; GBX2; HOXA1; HOXA4; HOXA5; HOXA7; HOXB1; HOXB4; HOXB7; HOXC4; HOXC5; HOXC6; HOXC8; HOXD1; HOXD4; ISL1; LHX1; LHX2; LHX5; LHX6; LHX8; LHX9; MNX1; NOBOX; OTP; PROP1; SHOX2; VAX1; VAX2; VSX2 (inferred…	6	759	DLX1;FBLN1;HOXA7;HOXC10;RALY;SHOX2
10kb	HOXA7_top5perTarget	taipale_cyt_meth__BSX_NYAATTAN_eDBD_meth	3.4	0.107	825	HOXA7	0.524476	HOXA7	*	BSX (directAnnotation).	ALX3; BARHL1; DLX1; DLX3; DLX4; DLX5; DLX6; EMX1; EN1; EN2; ESX1; GBX2; HOXA1; HOXA2; HOXA5; HOXA7; HOXB2; HOXB5; HOXB7; HOXB8; HOXD1; HOXD4; HOXD8; LHX1; LHX4; MEOX1; MEOX2; MNX1; MSX1; MSX2; NANOG; PHOX2A; PHOX2B; PRRX2; VAX1; VAX2 (inferredBy_MotifSimilarity). EMX2; GBX1; HOXC5; LHX5; NANOGP8; NKX1-1; NKX1-2; VSX2 (inferredBy_MotifSimilarity_n_Orthology).	5	326	DLX1;FBLN1;HOXC10;RALY;SHOX2
10kb	HOXA7_top5perTarget	taipale_cyt_meth__NKX6-2_NYAATTAN_eDBD_meth	3.4	0.107	826	HOXA7	0.525111	HOXA7	*	NKX6-2 (directAnnotation).	DLX1; DLX4; DLX6; HOXA6; HOXA7; HOXB6; HOXB7; HOXC6 (inferredBy_MotifSimilarity_n_Orthology).	7	831	ALDH4A1;DLX1;FBLN1;HOXA7;HOXC10;RALY;SHOX2
10kb	LHX2_top5perTarget	cisbp__M0959	3.4	0.0936	827	LHX2	0.525747	LHX2	*	PRRX1 (inferredBy_Orthology).	ALX3; EMX2; EN1; ESX1; GBX1; GSX2; HESX1; HOXA3; HOXD1; ISX; LBX2; LHX2; LHX6; LHX9; NKX1-2; PAX4; PRRX2; RAX; SHOX; SHOX2; VSX1 (inferredBy_MotifSimilarity). EMX1; EN2; LHX4; LHX8; NOBOX; NOTO; OTP; PROP1; UNCX; VAX2; VSX2 (inferredBy_MotifSimilarity_n_Orthology).	4	227	LHX2;MDGA1;PITX1;RARG
10kb	LHX2_top5perTarget	cisbp__M1000	3.4	0.0938	828	LHX2	0.526383	LHX2	*	ARX (inferredBy_Orthology).	ALX1; ALX3; ALX4; ARGFX; BARHL1; EN1; EN2; ESX1; GBX1; GBX2; GSX1; GSX2; HESX1; ISX; LBX2; LHX2; LHX4; LHX6; LHX9; MIXL1; MSX1; MSX2; NKX1-2; NOBOX; NOTO; PAX4; PAX7; PHOX2A; POU6F1; PRRX1; PRRX2; RAX; RAX2; SHOX; SHOX2; TLX2; TRAF4; UNCX; VSX1; VSX2; ZBTB49; ZFHX2 (inferredBy_MotifSimilarity). DLX1; DLX4; DLX6; DRGX; EMX1; EMX2; HOXA6; HOXA7; HOXB6; HOXB7; HOXC6; LBX1; LHX1; LHX3; LHX5; LHX8; LM…	4	177	LHX2;MDGA1;PITX1;RARG
10kb	LHX2_top5perTarget	taipale__GBX1_DBD_NNYAATTANN	3.4	0.0937	829	LHX2	0.527018	LHX2	*	GBX1 (directAnnotation).	ALX3; EMX1; EMX2; EN1; EN2; ESX1; EVX1; EVX2; GBX2; HESX1; HOXA1; HOXA2; HOXB2; HOXB3; HOXD1; ISX; LBX2; LHX2; LHX4; LHX6; LHX8; LHX9; MNX1; MSX1; MSX2; NKX1-1; NOTO; PHOX2B; PRRX1; PRRX2; RAX; RAX2; SHOX; SHOX2; TLX2; VAX1; VAX2; VSX1; VSX2; ZBTB49; ZFHX2 (inferredBy_MotifSimilarity). BARHL1; HOXA6; HOXA7; HOXB6; HOXB7; HOXC6; HOXD3; LBX1; NKX1-2; NOBOX; PHOX2A; UNCX (inferredBy_MotifSimilarity_…	4	253	LHX2;MDGA1;PITX1;RARG
10kb	NFYC_top5perTarget	cisbp__M2121	3.4	0.0759	830	NFYC	0.527654	NFYC	**	NFYC; POLE4 (inferredBy_Orthology).	FOS; IRF3; NFYB; PBX3; RFX5 (inferredBy_MotifSimilarity).	3	230	DENND2C;NFYC;SHC1
10kb	NR2C1_top5perTarget	taipale_cyt_meth__NR2C1_NRGGTCRYGACCYN_eDBD_meth	3.4	0.0645	831	NR2C1	0.52829	NR2C1	**	NR2C1 (directAnnotation).	NR2C2; NR5A2; PPARD; RARA; RARB; RARG; RXRA; RXRB; RXRG; THRB (inferredBy_MotifSimilarity).	5	381	INPP5B;NR2C1;PAQR8;PI4KB;TOMM20
10kb	PRRX1_top5perTarget	flyfactorsurvey__E5_Cell_FBgn0008646	3.4	0.0929	832	PRRX1	0.528926	PRRX1	*	EMX1; EMX2 (inferredBy_Orthology).	ALX3; ESX1; GSX1; HOXB2; HOXB3; HOXD3; LBX2; LHX4; NOTO; PDX1; RAX; VSX1 (inferredBy_MotifSimilarity). DRGX; EN1; EN2; EVX1; EVX2; GBX1; GBX2; GSX2; HOXA1; HOXA2; HOXA5; HOXA6; HOXA7; HOXB1; HOXB5; HOXB6; HOXB7; HOXC5; HOXC6; HOXD1; LHX1; LHX2; LHX3; LHX5; LHX6; LHX8; LHX9; MEOX1; MEOX2; NKX1-1; NKX1-2; OTP; POU2F1; PROP1; PRRX1; VSX2 (inferredBy_MotifSimilarity_n_Orthology).	5	382	CDH22;PRRX1;SRCIN1;TCHH;ZNF143
10kb	SP1_top5perTarget	flyfactorsurvey__CG9895_SANGER_10_FBgn0034810	3.4	0.0893	833	SP1	0.529561	SP1	*	KLF12; KLF3; KLF8 (inferredBy_Orthology).	KLF13; KLF14; KLF15; KLF2; KLF4; KLF5; KLF6; SP1; SP3; SP8; SP9 (inferredBy_MotifSimilarity). KLF1; KLF10; KLF11; KLF17; KLF18; KLF7; SP6; SP7 (inferredBy_MotifSimilarity_n_Orthology).	8	998	ADAMTSL5;CSNK2A1;HIC1;MTPN;PTX3;RHOQ;SLC4A5;SP1
10kb	TBX1_top5perTarget	cisbp__M1624	3.4	0.0872	834	TBX1	0.530197	TBX1	*		EOMES; TBR1; TBX1; TBX15; TBX18; TBX19; TBX2; TBX20; TBX21; TBX3; TBX4; TBX6 (inferredBy_MotifSimilarity). TBX10 (inferredBy_MotifSimilarity_n_Orthology).	3	218	DNAJC1;LIN54;TLE1
10kb	TBX6_top5perTarget	cisbp__M5882	3.4	0.0855	835	TBX6	0.530833	TBX6	*	TBX19 (directAnnotation).	EOMES; T; TBR1; TBX20; TBX6 (inferredBy_MotifSimilarity). TBX1; TBX10 (inferredBy_MotifSimilarity_n_Orthology).	3	317	ERCC3;EZH1;TBX6
10kb	TGIF2_top5perTarget	transfac_pro__M01346	3.4	0.0798	836	TGIF2	0.531469	TGIF2	*	TGIF1 (directAnnotation).	MEIS1; PKNOX2 (inferredBy_MotifSimilarity). SNAI1; TGIF2 (inferredBy_MotifSimilarity_n_Orthology).	3	109	FAM13A;KCTD1;TGIF2
10kb	EMX1_top5perTarget	flyfactorsurvey__zen2_SOLEXA_2_FBgn0004054	3.39	0.118	837	EMX1	0.532104	EMX1	*		GSX2; HOXB4; HOXC4; HOXD4; PDX1 (inferredBy_MotifSimilarity). BSX; EMX1; EMX2; EVX1; EVX2; HOXA2; HOXA3; HOXA4; HOXA5; HOXB2; HOXB5; HOXC5; HOXD3; LHX2; LHX6; LHX8; LHX9; NOTO (inferredBy_MotifSimilarity_n_Orthology).	5	531	CIC;LYRM1;PITX1;SDC3;SLC12A5
10kb	EMX1_top5perTarget	taipale_cyt_meth__EMX2_YTAATTAN_eDBD	3.39	0.118	838	EMX1	0.53274	EMX1	*	EMX2 (directAnnotation).	DRGX; EMX1; EN1; EVX1; EVX2; GSX2; HOXA2; HOXA5; HOXB2; HOXD1; HOXD3; HOXD4; LHX4; MNX1; PDX1; RAX; VAX1; VAX2; VENTX; VSX1; VSX2 (inferredBy_MotifSimilarity). EN2; GSX1; HOXA3; HOXA6; HOXA7; HOXB6; HOXB7; HOXC6; LBX1; LHX2; LHX6; LHX8; LHX9; NKX1-1; NKX1-2; UNCX (inferredBy_MotifSimilarity_n_Orthology).	5	436	CIC;LYRM1;PITX1;SDC3;SLC12A5
10kb	FOSL2_top5perTarget	swissregulon__hs__JUN.p2	3.39	0.167	839	FOSL2	0.533376	FOSL2	*	JUN (directAnnotation).	ATF1; ATF2; ATF3; ATF4; ATF5; ATF6; ATF6B; ATF7; BACH2; BATF3; CREB1; CREB3; CREB3L4; CREB5; CREM; FOS; FOSB; FOSL1; FOSL2; JDP2; JUNB; JUND; XBP1 (inferredBy_MotifSimilarity). BACH1; CREB3L1; CREB3L2; NFE2; NFE2L1; NFE2L2; NFE2L3; NPDC1 (inferredBy_MotifSimilarity_n_Orthology).	4	279	ELFN2;NF1;RAD23A;YWHAZ
10kb	FOXN2_top5perTarget	cisbp__M0752	3.39	0.0604	840	FOXN2	0.534011	FOXN2	*	FOXP1; FOXP2; FOXP3; FOXP4 (inferredBy_Orthology).	FOXA1; FOXA2; FOXB1; FOXC2; FOXD2; FOXD3; FOXI1; FOXJ2; FOXK1; FOXO1; FOXO3; FOXO4; FOXQ1 (inferredBy_MotifSimilarity). FOXC1; FOXF1; FOXF2; FOXG1; FOXI2; FOXI3; FOXJ1; FOXJ3; FOXK2; FOXL1; FOXL2; FOXN2; FOXN3; FOXO6; SRF (inferredBy_MotifSimilarity_n_Orthology).	4	447	C17orf58;RICTOR;STIM2;TBL1X
10kb	HOXA7_top5perTarget	cisbp__M0932	3.39	0.107	841	HOXA7	0.534647	HOXA7	*	LHX9 (inferredBy_Orthology).	ALX3; ARGFX; ARX; EMX1; EN1; ESX1; GBX1; GSX1; GSX2; HESX1; HOXB3; HOXB5; ISX; LBX1; LBX2; LHX2; MIXL1; NKX6-2; NOBOX; NOTO; PDX1; PRRX1; PRRX2; RAX; RAX2; SHOX; SHOX2; VENTX; VSX1; VSX2; ZFHX3 (inferredBy_MotifSimilarity). ALX1; ALX4; DLX1; DLX4; DLX6; EMX2; EN2; EVX1; GBX2; HOXA1; HOXA2; HOXA3; HOXA6; HOXA7; HOXB1; HOXB2; HOXB6; HOXB7; HOXC6; HOXD1; HOXD3; LHX3; LHX4; LHX6; LHX8; LMX1A; LMX1B; …	6	515	DLX1;FBLN1;HOXA7;HOXC10;RALY;SHOX2
10kb	HOXA7_top5perTarget	cisbp__M5585	3.39	0.107	842	HOXA7	0.535283	HOXA7	*	ISX (directAnnotation).	ALX3; ARX; BARHL1; BSX; DMBX1; EN1; EN2; ESX1; GBX1; GBX2; GSX1; GSX2; HESX1; LBX2; LHX4; LHX9; MIXL1; MSX1; MSX2; NOBOX; PRRX1; PRRX2; RAX; RAX2; SHOX; SHOX2; TLX2; UNCX (inferredBy_MotifSimilarity). ALX1; ALX4; HOXA6; HOXA7; HOXB6; HOXB7; HOXC6; LBX1; LHX2; LHX3; NKX1-1; NKX1-2; PROP1; VSX1; VSX2 (inferredBy_MotifSimilarity_n_Orthology).	6	645	DLX1;FBLN1;HOXA7;HOXC10;RALY;SHOX2
10kb	HOXA7_top5perTarget	flyfactorsurvey__Awh_SOLEXA_FBgn0013751	3.39	0.107	843	HOXA7	0.535919	HOXA7	*	LHX6; LHX8 (inferredBy_Orthology).	ALX1; ALX3; ALX4; ARGFX; ARX; EMX1; EMX2; EN1; ESX1; GSX1; GSX2; HOXA1; HOXA2; HOXA3; HOXB2; HOXB3; HOXB4; HOXB5; HOXB7; HOXC4; HOXD3; HOXD4; ISX; LBX2; LHX2; LHX3; LHX4; LHX9; LMX1A; MIXL1; NOTO; PAX4; PAX6; PAX7; PDX1; PHOX2A; POU2F1; POU6F1; PRRX1; PRRX2; RAX; RAX2; SHOX; SHOX2; UNCX; VAX1; VAX2; VSX1; VSX2; ZFHX2 (inferredBy_MotifSimilarity). BSX; DLX1; DLX4; DLX6; DRGX; EN2; EVX1; EVX2; GBX1…	5	360	DLX1;HOXA7;HOXC10;RALY;SHOX2
10kb	HOXA7_top5perTarget	flyfactorsurvey__inv_SOLEXA_2_FBgn0001269	3.39	0.107	844	HOXA7	0.536554	HOXA7	*	EN1; EN2 (inferredBy_Orthology).	ALX3; ESX1; GBX2; HESX1; HOXA1; HOXB2; HOXB3; ISX; LBX2; LHX4; LHX9; LMX1B; MIXL1; NKX6-2; PRRX1; PRRX2; RAX; RAX2; SHOX; SHOX2; UNCX (inferredBy_MotifSimilarity). ALX1; ALX4; ARX; DLX1; DLX4; DLX6; DRGX; EMX1; EMX2; GBX1; HOXA6; HOXA7; HOXB6; HOXB7; HOXC6; HOXD3; LHX1; LHX2; LHX5; NKX1-1; NKX1-2; OTP; PROP1; TLX1; TLX2; TLX3; VSX1; VSX2 (inferredBy_MotifSimilarity_n_Orthology).	7	962	CDC6;DLX1;FBLN1;HOXA7;HOXC10;RALY;SHOX2
10kb	IRF2_top5perTarget	taipale_cyt_meth__IRF5_NYGAAACCGAAACY_eDBD	3.39	0.0938	845	IRF2	0.53719	IRF2	*	IRF5 (directAnnotation).	IRF1; IRF2; IRF3; IRF4; IRF7; IRF8; IRF9 (inferredBy_MotifSimilarity).	4	60	IRF2;LMO4;RNF213;SCARB2
10kb	KLF7_top5perTarget	elemento__GCCACGCCC	3.39	0.0694	846	KLF7	0.537826	KLF7	*		KLF11; KLF12; KLF13; KLF14; KLF15; KLF16; KLF5; KLF6; KLF9; SP1; SP3; SP4; SP8; SP9 (inferredBy_MotifSimilarity). KLF10; KLF17; KLF18; KLF3; KLF7; KLF8; SP6; SP7 (inferredBy_MotifSimilarity_n_Orthology).	3	454	CDK16;GTF2F2;USP8
10kb	LHX2_top5perTarget	elemento__CTAATTA	3.39	0.0934	847	LHX2	0.538462	LHX2	*		EMX2; LHX2; LHX6 (inferredBy_MotifSimilarity). EN2 (inferredBy_MotifSimilarity_n_Orthology).	4	151	LHX2;MDGA1;PITX1;RARG
10kb	MAFG_top5perTarget	swissregulon__hs__NFE2.p2	3.39	0.0986	848	MAFG	0.539097	MAFG	*	NFE2 (directAnnotation).	BACH1; BACH2; FOS; FOSB; FOSL1; FOSL2; JUN; JUNB; JUND; MAF; MAFB; MAFF; MAFG; MAFK; NFE2L1; NFE2L2; NRF1 (inferredBy_MotifSimilarity). MAFA (inferredBy_MotifSimilarity_n_Orthology).	3	166	DNAJA2;FXR2;MAFG
10kb	BACH1_top5perTarget	flyfactorsurvey__Mitf_SANGER_5_FBgn0263112	3.38	0.0985	849	BACH1	0.539733	BACH1	*	MITF; TFE3; TFEB; TFEC (inferredBy_Orthology).	ARNT; BACH1; BHLHE40; BHLHE41; NFE2; SREBF1; SREBF2; USF1; USF2 (inferredBy_MotifSimilarity). MLX; MLXIP; MLXIPL (inferredBy_MotifSimilarity_n_Orthology).	4	374	HIF1A;MSC;SPG21;WIPF1
10kb	BACH1_top5perTarget	transfac_pro__M00303	3.38	0.0985	850	BACH1	0.540369	BACH1	*		ARNT; BACH1; BHLHE41; CLOCK; MITF; TFE3; TFEB; TFEC; USF1 (inferredBy_MotifSimilarity). BHLHE40 (inferredBy_MotifSimilarity_n_Orthology).	3	100	MSC;SPG21;WIPF1
10kb	CEBPB_top5perTarget	dbcorrdb__CEBPB__ENCSR000EFM_1__m2	3.38	0.066	851	CEBPB	0.541004	CEBPB	**	CEBPB (directAnnotation).	ATF3; FOS; FOSB; FOSL1; FOSL2; JUN; JUNB; JUND; MYC; RCOR1; STAT3; TCF12; TCF7L2 (inferredBy_MotifSimilarity).	3	201	ATP6V0D2;CEBPB;PARD6B
10kb	CEBPB_top5perTarget	taipale_cyt_meth__CEBPG_NRTTGCGYAAYN_FL	3.38	0.066	852	CEBPB	0.54164	CEBPB	*	CEBPG (directAnnotation).	CEBPB; CEBPD; CEBPE; DBP; HLF; TEF (inferredBy_MotifSimilarity). CEBPA (inferredBy_MotifSimilarity_n_Orthology).	3	176	CEBPB;IER2;ING1
10kb	EGR3_top5perTarget	cisbp__M5371	3.38	0.0861	853	EGR3	0.542276	EGR3	*	EGR4 (directAnnotation).	EGR1; EGR2; EGR3 (inferredBy_MotifSimilarity). WT1 (inferredBy_MotifSimilarity_n_Orthology).	8	1125	CSNK1D;PHOSPHO1;PTPRU;SOX4;TPBG;USP16;WNT5A;ZNF507
10kb	EMX1_top5perTarget	taipale_cyt_meth__HOXA1_NTAATTAN_FL_meth	3.38	0.118	854	EMX1	0.542912	EMX1	*	HOXA1 (directAnnotation).	BSX; EMX1; EN1; EN2; EVX1; EVX2; HOXA2; HOXA5; HOXB1; HOXB2; HOXB5; HOXD1; HOXD4; LHX1; LHX4; LHX6; MEOX1; MEOX2; MNX1; PDX1; PHOX2A; PHOX2B; VAX1; VAX2 (inferredBy_MotifSimilarity). EMX2; HOXC5; LHX5; NKX1-1; NKX1-2 (inferredBy_MotifSimilarity_n_Orthology).	5	369	CIC;LYRM1;PITX1;SDC3;SLC12A5
10kb	FOSL2_top5perTarget	taipale__JDP2_full_NATGACGTCAYN	3.38	0.167	855	FOSL2	0.543547	FOSL2	*	JDP2 (directAnnotation).	ATF1; ATF2; ATF3; ATF4; ATF5; ATF6; ATF6B; ATF7; BACH2; BATF3; CREB1; CREB3; CREB3L4; CREB5; CREM; FOS; FOSB; FOSL1; FOSL2; JUN; JUNB; JUND; XBP1 (inferredBy_MotifSimilarity). CREB3L1; CREB3L2; CREBL2; NPDC1 (inferredBy_MotifSimilarity_n_Orthology).	4	270	ELFN2;NF1;RAD23A;YWHAZ
10kb	HOXA7_top5perTarget	cisbp__M2033	3.38	0.106	856	HOXA7	0.544183	HOXA7	*		HOXB5; NKX6-1; NKX6-2; PDX1 (inferredBy_MotifSimilarity). BSX; EMX1; EMX2; EVX1; EVX2; HOXA1; HOXA2; HOXA3; HOXA4; HOXA5; HOXA6; HOXA7; HOXB1; HOXB2; HOXB4; HOXB6; HOXB7; HOXC4; HOXC5; HOXC6; HOXC8; HOXD1; HOXD3; HOXD4; LHX2; LHX6; LHX8; LHX9; MEOX1; MEOX2; NOTO; VAX1; VAX2 (inferredBy_MotifSimilarity_n_Orthology).	4	242	DLX1;HOXA7;RALY;SHOX2
10kb	HOXA7_top5perTarget	cisbp__M5260	3.38	0.106	857	HOXA7	0.544819	HOXA7	**	HOXA6; HOXA7; HOXB6; HOXB7; HOXC6 (inferredBy_Orthology).	HOXC13 (inferredBy_MotifSimilarity). BSX; CDX1; CDX2; CDX4; DBX1; DBX2; EMX1; EMX2; HOXA1; HOXA11; HOXA2; HOXA5; HOXB1; HOXB2; HOXB5; HOXC11; HOXC5; HOXD1; MEOX1; MEOX2; TLX1; TLX2; TLX3 (inferredBy_MotifSimilarity_n_Orthology).	4	182	DLX1;HOXA7;RALY;SHOX2
10kb	LHX2_top5perTarget	taipale_cyt_meth__LHX9_CYAATTAR_eDBD	3.38	0.0933	858	LHX2	0.545455	LHX2	*	LHX9 (directAnnotation).	ALX3; ARGFX; EMX1; EMX2; EN1; ESX1; GBX1; GBX2; GSX2; HOXB3; ISX; LBX2; LHX2; LHX4; LHX6; LHX8; MIXL1; NOTO; PAX4; PDX1; PRRX1; PRRX2; RAX2; SHOX; SHOX2; TLX2; UNCX; VAX2; VSX1; VSX2 (inferredBy_MotifSimilarity). ARX; EN2; EVX1; EVX2; GSX1; HOXA1; HOXA6; HOXA7; HOXB6; HOXB7; HOXC6; HOXD3; LBX1; LHX3; OTP; PROP1; RAX; VAX1 (inferredBy_MotifSimilarity_n_Orthology).	3	50	MDGA1;PITX1;RARG
10kb	NFKB1_top5perTarget	dbcorrdb__RELA__ENCSR000EBM_1__m1	3.38	0.0804	859	NFKB1	0.54609	NFKB1	*	RELA (directAnnotation).	BCL3; HIVEP1; NFKB1; NFKB2; REL; RELB (inferredBy_MotifSimilarity). POLD2 (inferredBy_MotifSimilarity_n_Orthology).	20	4876	DENND1A;IL6;ITPKC;ITPR1;ITPRIP;KIF13A;L1CAM;LFNG;MDFIC;NFKB1;NGEF;NKX6-1;OPTN;PIK3R3;PIKFYVE;SDC4;SOCS4;TAPBP;TMEM222;ZFP92
10kb	TFAP2C_top5perTarget	dbcorrdb__TFAP2C__ENCSR000EVO_1__m1	3.38	0.111	860	TFAP2C	0.546726	TFAP2C	**	TFAP2C (directAnnotation).	GATA3; TFAP2A; TFAP2E (inferredBy_MotifSimilarity). TFAP2B; TFAP2D (inferredBy_MotifSimilarity_n_Orthology).	3	168	CDC34;COL22A1;SULF2
10kb	BHLHE41_top5perTarget	dbcorrdb__BHLHE40__ENCSR000EDT_1__m1	3.37	0.112	861	BHLHE41	0.547362	BHLHE41	*	BHLHE40 (directAnnotation).	ARNT2; ARNTL; ATF3; BHLHE41; BRF1; CREB1; CTCF; E2F6; ELK1; EZH2; HDAC2; HES2; MAX; MXI1; MYC; NELFE; NFE2; POLR2A; SIN3A; SMARCA4; SP4; USF1; USF2; XRCC4; ZMIZ1 (inferredBy_MotifSimilarity). ARNT; ARNTL2 (inferredBy_MotifSimilarity_n_Orthology).	6	374	BHLHE41;CCNYL1;DICER1;GRIK5;STAT6;TRIM8
10kb	FOSL2_top5perTarget	taipale_cyt_meth__ATF2_NRTGAYGTMAYN_FL	3.37	0.167	862	FOSL2	0.547997	FOSL2	*	ATF2 (directAnnotation).	ATF1; ATF3; ATF4; ATF5; ATF6; ATF6B; ATF7; BACH2; BATF3; CREB1; CREB3; CREB3L4; CREB5; CREM; DBP; E4F1; FOS; FOSB; FOSL1; FOSL2; HLF; JDP2; JUN; JUNB; JUND; TEF; XBP1 (inferredBy_MotifSimilarity). BACH1; CREB3L1; CREB3L2; CREBL2; NFE2; NFE2L1; NFE2L2; NFE2L3; NFIL3 (inferredBy_MotifSimilarity_n_Orthology).	4	246	ELFN2;NF1;RAD23A;YWHAZ
10kb	HOXA10_top5perTarget	taipale__Hoxd9_DBD_GTAATWAAAN	3.37	0.0725	863	HOXA10	0.548633	HOXA10	*	HOXD9 (inferredBy_Orthology).	CDX1; CDX2; HOXA10; HOXA11; HOXA9; HOXB9; HOXC10; HOXC11; HOXC12; HOXC9; HOXD10; HOXD11; HOXD12; MSX2 (inferredBy_MotifSimilarity). CDX4; HOXB7; HOXD8 (inferredBy_MotifSimilarity_n_Orthology).	3	249	HDAC8;HOXA10;PPP3CA
10kb	HOXA7_top5perTarget	cisbp__M2064	3.37	0.106	864	HOXA7	0.549269	HOXA7	*		ARX; GSX1; GSX2; HOXB2; HOXB3; HOXB5; HOXB7; HOXC4; HOXD4; ISX; LBX2; LHX4; LHX9; LMX1A; MEOX2; NKX6-1; NOTO; PDX1; PRRX2; VAX2 (inferredBy_MotifSimilarity). BSX; DRGX; EMX1; EMX2; EN1; EN2; EVX1; EVX2; GBX1; GBX2; HOXA1; HOXA2; HOXA3; HOXA4; HOXA5; HOXA6; HOXA7; HOXB1; HOXB4; HOXB6; HOXC5; HOXC6; HOXD1; HOXD3; LBX1; LHX1; LHX2; LHX3; LHX5; LHX6; LHX8; LMX1B; MEOX1; NKX1-1; NKX1-2; NKX6-2; NKX6-3…	5	391	DLX1;HOXA7;HOXC10;RALY;SHOX2
10kb	HOXA7_top5perTarget	cisbp__M5806	3.37	0.106	865	HOXA7	0.549905	HOXA7	*	SHOX (directAnnotation).	ALX1; ALX3; ALX4; ARGFX; ARX; BARHL1; DMBX1; DRGX; EMX1; EN1; EN2; ESX1; GBX1; GBX2; GSX1; GSX2; HESX1; HOXA1; ISX; LBX2; LHX2; LHX4; LHX6; LHX8; LHX9; LMX1B; MIXL1; MSX1; MSX2; NKX1-2; NOBOX; NOTO; PAX7; PHOX2A; POU6F1; PRRX1; PRRX2; RAX; RAX2; SHOX2; TLX2; TRAF4; UNCX; VAX2; VSX1; ZBTB49; ZFHX2 (inferredBy_MotifSimilarity). BSX; DLX1; DLX4; DLX6; EMX2; HOXA6; HOXA7; HOXB6; HOXB7; HOXC6; LBX1; L…	5	376	DLX1;FBLN1;HOXA7;RALY;SHOX2
10kb	HOXA7_top5perTarget	flyfactorsurvey__Repo_SOLEXA_FBgn0011701	3.37	0.106	866	HOXA7	0.55054	HOXA7	*	UNCX (inferredBy_Orthology).	ALX1; ALX3; DMBX1; HOXB3; HOXB5; ISX; LHX4; LHX5; LHX6; LHX9; LMX1A; LMX1B; MIXL1; MNX1; NKX6-2; PRRX1; PRRX2; RAX; SHOX; TRAF4 (inferredBy_MotifSimilarity). ARX; DLX1; DLX4; DLX6; DRGX; EMX1; EMX2; EN1; EN2; EVX1; EVX2; GBX1; GBX2; HOXA1; HOXA4; HOXA5; HOXA6; HOXA7; HOXB1; HOXB4; HOXB6; HOXB7; HOXC4; HOXC6; HOXD1; HOXD3; HOXD4; LHX1; LHX2; LHX3; LHX8; NKX1-1; NKX1-2; NOTO; OTP; PROP1; VAX1; VAX2…	4	179	DLX1;HOXA7;RALY;SHOX2
10kb	HOXA7_top5perTarget	flyfactorsurvey__Ro_SOLEXA_FBgn0003267	3.37	0.106	867	HOXA7	0.551176	HOXA7	*		ALX1; ALX3; ALX4; ARGFX; ARX; EMX1; EN1; GSX2; HOXB2; HOXB3; HOXB5; HOXB7; ISX; LBX2; LHX2; LHX3; LHX4; LHX5; LHX6; LHX9; LMX1A; LMX1B; MIXL1; MNX1; PAX6; PDX1; PHOX2A; POU2F1; PRRX1; PRRX2; RAX; SHOX; TRAF4; UNCX; VSX1; ZFHX2 (inferredBy_MotifSimilarity). DRGX; EMX2; EN2; ESX1; EVX1; EVX2; GBX1; GBX2; HOXA1; HOXA2; HOXA4; HOXA5; HOXA6; HOXA7; HOXB1; HOXB6; HOXC6; HOXD1; HOXD3; LBX1; LHX1; LHX8; …	6	712	DLX1;FBLN1;HOXA7;HOXC10;RALY;SHOX2
10kb	HOXA7_top5perTarget	flyfactorsurvey__Zen2_Cell_FBgn0004054	3.37	0.106	868	HOXA7	0.551812	HOXA7	*		PROP1; VAX2 (inferredBy_MotifSimilarity). EMX1; EMX2; GBX1; GBX2; HOXA1; HOXA2; HOXA4; HOXA5; HOXA6; HOXA7; HOXB1; HOXB2; HOXB4; HOXB5; HOXB6; HOXB7; HOXC4; HOXC5; HOXC6; HOXD1; HOXD4; LHX2; LHX3; LHX4; LHX6; LHX8; LHX9; MEOX1; MEOX2; NOTO; OTP; VSX2 (inferredBy_MotifSimilarity_n_Orthology).	5	409	DLX1;HOXA7;HOXC10;RALY;SHOX2
10kb	HOXA7_top5perTarget	taipale__ISX_DBD_NYAATTAN	3.37	0.106	869	HOXA7	0.552448	HOXA7	*	ISX (directAnnotation).	ALX3; ARX; BARHL1; BSX; DMBX1; EN1; EN2; ESX1; GBX1; GBX2; GSX1; GSX2; HESX1; LBX2; LHX4; LHX9; MIXL1; MSX1; MSX2; NOBOX; PRRX1; PRRX2; RAX; RAX2; SHOX; SHOX2; TLX2; UNCX (inferredBy_MotifSimilarity). ALX1; ALX4; HOXA6; HOXA7; HOXB6; HOXB7; HOXC6; LBX1; LHX2; LHX3; NKX1-1; NKX1-2; PROP1; VSX1; VSX2 (inferredBy_MotifSimilarity_n_Orthology).	6	721	DLX1;FBLN1;HOXA7;HOXC10;RALY;SHOX2
10kb	IRF2_top5perTarget	hocomoco__STAT2_HUMAN.H11MO.0.A	3.37	0.0934	870	IRF2	0.553083	IRF2	*	STAT2 (directAnnotation).	IRF1; IRF2; IRF3; IRF4; IRF5; IRF6; IRF7; IRF8; IRF9; STAT1 (inferredBy_MotifSimilarity).	7	562	ADAMTS8;IRF2;LMO4;PPFIBP1;RNF213;RNF24;SCARB2
10kb	JDP2_top5perTarget	cisbp__M4625	3.37	0.0696	871	JDP2	0.553719	JDP2	*	JUND (directAnnotation).	ARID3A; ATF3; BACH1; BACH2; BATF; EP300; FOS; FOSB; FOSL1; FOSL2; JDP2; JUN; JUNB; MEF2A; MEF2C; MYC; RCOR1; SMARCC1; STAT3; TCF12; TCF7L2; TRIM28 (inferredBy_MotifSimilarity). MAFK (inferredBy_MotifSimilarity_n_Orthology).	3	141	DNAJC6;F11R;PCSK6
10kb	LHX2_top5perTarget	taipale__Gbx1_DBD_NNYAATTANN	3.37	0.0931	872	LHX2	0.554355	LHX2	*	GBX1 (inferredBy_Orthology).	ALX3; ARX; BARHL2; BSX; EMX1; EMX2; EN1; EN2; ESX1; GBX2; HESX1; HOXA1; HOXA2; HOXB2; HOXB3; HOXD1; ISX; LBX2; LHX2; LHX4; LHX6; LHX9; MSX1; MSX2; NOBOX; NOTO; PRRX1; PRRX2; RAX; RAX2; SHOX; SHOX2; TLX2; UNCX; VSX1; ZBTB49; ZFHX2 (inferredBy_MotifSimilarity). ALX1; ALX4; BARHL1; EVX1; EVX2; HOXA6; HOXA7; HOXB6; HOXB7; HOXC6; HOXD3; LBX1; LHX8; NKX1-1; NKX1-2; PHOX2A; PHOX2B; VAX1; VAX2; VSX2 (inf…	3	108	LHX2;MDGA1;RARG
10kb	MAFF_top5perTarget	hocomoco__MAFB_HUMAN.H11MO.0.B	3.37	0.103	873	MAFF	0.55499	MAFF	*	MAFB (directAnnotation).	BACH1; BACH2; MAF; MAFA; MAFF; MAFG; MAFK; NFE2; NFE2L1; NFE2L2; NFE2L3; NRL (inferredBy_MotifSimilarity).	3	98	MAFF;PHC2;RASAL1
10kb	MAFG_top5perTarget	taipale__MAFG_full_NNNNTGCTGASTCAGCANNNN	3.37	0.0983	874	MAFG	0.555626	MAFG	**	MAFG (directAnnotation).	BACH1; BACH2; EP300; FOS; MAF; MAFA; MAFB; MAFF; MAFK; NFE2; NRL (inferredBy_MotifSimilarity). CIC (inferredBy_MotifSimilarity_n_Orthology).	9	2320	CISD2;CTSO;EXTL3;FXR2;GTDC1;MAFG;PTEN;SLC16A6;SLC1A2
10kb	NFYA_top5perTarget	factorbook__NFY	3.37	0.0945	875	NFYA	0.556262	NFYA	**	NFYA; NFYB (directAnnotation).	CEBPZ; CHD2; E2F4; FOS; FOXI1; IRF3; NFYC; PBX3; RFX5; SP1; SREBF1; YBX1 (inferredBy_MotifSimilarity). PBX1; POLE3 (inferredBy_MotifSimilarity_n_Orthology).	2	140	AIFM1;NFYA
10kb	AHR_top5perTarget	transfac_public__M00235	3.36	0.0965	876	AHR	0.556898	AHR	**	AHR; ARNT (directAnnotation).		6	1084	CCND3;CLCN7;CXCR4;PRDM13;SLC16A10;SLC16A6
10kb	CREB5_top5perTarget	cisbp__M5952	3.36	0.0748	877	CREB5	0.557533	CREB5	*	XBP1 (directAnnotation).	ATF1; ATF2; ATF3; ATF4; ATF6; ATF6B; ATF7; BACH2; BATF3; CREB1; CREB3; CREB3L4; CREB5; CREM; FOS; FOSB; FOSL1; FOSL2; JDP2; JUN; JUNB; JUND (inferredBy_MotifSimilarity). CREB3L1; CREB3L2; CREBL2; NPDC1 (inferredBy_MotifSimilarity_n_Orthology).	5	220	CREB5;OPA3;PEX12;PNRC1;ZFYVE27
10kb	ELF4_top5perTarget	dbcorrdb__ELF1__ENCSR000BMD_1__m1	3.36	0.0745	878	ELF4	0.558169	ELF4	*	ELF1 (directAnnotation).	BCLAF1; EGR1; EHF; ELF2; ELF3; ELF4; ELF5; ELK1; ELK3; ELK4; ERG; ETS1; ETV2; ETV6; GABPA; GABPB1; HCFC1; MYC; PHF8; PML; POLR2A; RELA; SIN3A; SRF; TAF1; ZNF143 (inferredBy_MotifSimilarity). ERF; ETV3; ETV3L; FLI1 (inferredBy_MotifSimilarity_n_Orthology).	6	733	AGAP3;CRIPT;ELF4;GTPBP2;PRKCD;TBC1D8
10kb	EMX1_top5perTarget	taipale_cyt_meth__GSX2_STMATTAR_eDBD	3.36	0.118	879	EMX1	0.558805	EMX1	*	GSX2 (directAnnotation).	BARX1; DRGX; EMX1; EMX2; EN1; ESX1; EVX2; GBX2; HOXA2; HOXA4; HOXA5; HOXB2; HOXB3; HOXB4; HOXB5; HOXB6; HOXB7; HOXC4; HOXD3; HOXD4; ISL2; ISX; LHX2; LHX9; LMX1A; MNX1; NKX6-1; NOTO; PAX4; PDX1; RAX; VAX1; VAX2; VENTX; VSX1; VSX2 (inferredBy_MotifSimilarity). EN2; EVX1; GBX1; GSX1; HOXA1; HOXA3; HOXA6; HOXA7; HOXB1; HOXC5; HOXC6; HOXD1; LBX1; LHX3; LHX4; LHX6; LHX8; MEOX1; MEOX2; NKX1-2; OTP (infe…	5	526	CIC;LYRM1;PITX1;SDC3;SLC12A5
10kb	FOSL2_top5perTarget	cisbp__M0259	3.36	0.166	880	FOSL2	0.559441	FOSL2	*		ATF1; ATF2; ATF3; ATF4; ATF5; ATF6; ATF6B; ATF7; BATF3; CREB1; CREB3; CREB3L4; CREB5; CREM; E2F1; FOS; FOSB; FOSL1; FOSL2; JDP2; JUN; JUNB; JUND; XBP1 (inferredBy_MotifSimilarity). CREB3L1; CREB3L2; NPDC1 (inferredBy_MotifSimilarity_n_Orthology).	4	282	ELFN2;NF1;RAD23A;YWHAZ
10kb	FOSL2_top5perTarget	elemento__TGACGTCA	3.36	0.166	881	FOSL2	0.560076	FOSL2	*		ATF1; ATF2; ATF3; ATF4; ATF5; ATF6; ATF6B; ATF7; BACH2; BATF3; CREB1; CREB3; CREB3L4; CREB5; CREM; FOS; FOSB; FOSL1; FOSL2; JDP2; JUN; JUNB; JUND; XBP1 (inferredBy_MotifSimilarity). BACH1; CREB3L1; CREB3L2; CREBL2; NFE2; NFE2L1; NFE2L2; NFE2L3; NPDC1 (inferredBy_MotifSimilarity_n_Orthology).	4	302	ELFN2;NF1;RAD23A;YWHAZ
10kb	HOXA7_top5perTarget	cisbp__M1122	3.36	0.106	882	HOXA7	0.560712	HOXA7	*		ALX3; ARX; BARHL1; BARHL2; EN1; EN2; ESX1; GBX1; GBX2; GSX2; HESX1; HOXA1; HOXB5; ISX; LBX2; LHX2; LHX4; LHX6; LHX9; MSX1; NKX1-2; NKX6-1; NKX6-2; NOBOX; PHOX2A; POU6F1; PRRX1; PRRX2; RAX; RAX2; SHOX; SHOX2; TLX2; UNCX; VAX2; ZFHX2 (inferredBy_MotifSimilarity). ALX1; ALX4; BSX; DRGX; EMX2; HOXA6; HOXA7; HOXB6; HOXB7; HOXC6; HOXD1; LBX1; LHX3; LHX8; MSX2; NKX1-1; NOTO; OTP; PROP1; VAX1; VSX1; VSX2…	7	1165	CDC6;DLX1;FBLN1;HOXA7;HOXC10;RALY;SHOX2
10kb	HOXA7_top5perTarget	cisbp__M4786	3.36	0.106	883	HOXA7	0.561348	HOXA7	*	MEOX1; MEOX2 (inferredBy_Orthology).	GSX2; HOXB5; HOXC4; HOXD4; NKX6-2; PDX1 (inferredBy_MotifSimilarity). BSX; EMX1; EMX2; EVX1; EVX2; HOXA1; HOXA2; HOXA3; HOXA4; HOXA5; HOXA6; HOXA7; HOXB1; HOXB2; HOXB3; HOXB4; HOXB6; HOXB7; HOXC5; HOXC6; HOXD1; HOXD3; LHX2; LHX6; LHX8; LHX9; NOTO; VAX1; VAX2 (inferredBy_MotifSimilarity_n_Orthology).	5	406	DLX1;HOXA7;HOXC10;RALY;SHOX2
10kb	HOXA7_top5perTarget	cisbp__M4946	3.36	0.106	884	HOXA7	0.561983	HOXA7	*	EN1; EN2 (inferredBy_Orthology).	ALX1; ALX3; DMBX1; GSX2; HOXA6; HOXB5; HOXB6; ISX; LBX2; LHX4; LHX5; LHX6; LMX1B; MIXL1; MNX1; NKX6-2; PRRX1; PRRX2; RAX; SHOX; TRAF4; UNCX (inferredBy_MotifSimilarity). ARX; DLX1; DLX4; DLX6; DRGX; EMX1; EMX2; GBX1; GBX2; HOXA1; HOXA4; HOXA5; HOXA7; HOXB1; HOXB4; HOXB7; HOXC4; HOXC5; HOXC6; HOXC8; HOXD1; HOXD4; LHX1; LHX2; LHX3; LHX8; LHX9; LMX1A; NKX1-1; NKX1-2; NOBOX; OTP; PROP1; SHOX2; VAX1; …	6	758	DLX1;FBLN1;HOXA7;HOXC10;RALY;SHOX2
10kb	HOXA7_top5perTarget	cisbp__M5165	3.36	0.106	885	HOXA7	0.562619	HOXA7	*	UNCX (inferredBy_Orthology).	ALX1; ALX3; DMBX1; HOXB3; HOXB5; ISX; LHX4; LHX5; LHX6; LHX9; LMX1A; LMX1B; MIXL1; MNX1; NKX6-2; PRRX1; PRRX2; RAX; SHOX; TRAF4 (inferredBy_MotifSimilarity). ARX; DLX1; DLX4; DLX6; DRGX; EMX1; EMX2; EN1; EN2; EVX1; EVX2; GBX1; GBX2; HOXA1; HOXA4; HOXA5; HOXA6; HOXA7; HOXB1; HOXB4; HOXB6; HOXB7; HOXC4; HOXC6; HOXD1; HOXD4; LHX1; LHX2; LHX3; LHX8; NKX1-1; NKX1-2; NOTO; OTP; PROP1; VAX1; VAX2; VSX2 …	4	182	DLX1;HOXA7;RALY;SHOX2
10kb	HOXA7_top5perTarget	idmmpmm__Dfd	3.36	0.106	886	HOXA7	0.563255	HOXA7	*	HOXA4; HOXB4; HOXC4; HOXD4 (inferredBy_Orthology).	MEOX2 (inferredBy_MotifSimilarity). BSX; EMX1; EMX2; HOXA2; HOXA3; HOXA5; HOXA6; HOXA7; HOXB2; HOXB5; HOXB6; HOXB7; HOXC10; HOXC5; HOXC6; HOXC8; HOXD3; MEOX1 (inferredBy_MotifSimilarity_n_Orthology).	4	132	DLX1;HOXA7;RALY;SHOX2
10kb	IRF1_top5perTarget	taipale_cyt_meth__IRF5_NYGAAACCGAAACY_eDBD	3.36	0.0857	887	IRF1	0.563891	IRF1	*	IRF5 (directAnnotation).	IRF1; IRF2; IRF3; IRF4; IRF7; IRF8; IRF9 (inferredBy_MotifSimilarity).	11	1513	CXCL10;EIF1B;EIF2AK2;GDPD5;HIPK2;IRF1;NLRC5;PSMB8;PSMB9;RORB;SIX1
10kb	IRF2_top5perTarget	homer__GAAAGTGAAAGT_IRF1	3.36	0.0931	888	IRF2	0.564526	IRF2	*	IRF1 (directAnnotation).	IRF2; IRF3; IRF4; IRF5; IRF6; IRF7; IRF8; IRF9; PRDM1; RELA; STAT3; TBL1XR1 (inferredBy_MotifSimilarity).	5	297	IRF2;LMO4;NBR1;RNF213;RNF24
10kb	IRF3_top5perTarget	taipale_cyt_meth__IRF9_NYGAAASYGAAACYN_FL_meth	3.36	0.0662	889	IRF3	0.565162	IRF3	*	IRF9 (directAnnotation).	IRF1; IRF2; IRF3; IRF4; IRF5; IRF6; IRF7; IRF8 (inferredBy_MotifSimilarity).	7	2460	AHCYL1;CCR7;FMR1;ISG20;LYRM2;TMEM33;ZNF516
10kb	JDP2_top5perTarget	transfac_pro__M08929	3.36	0.0696	890	JDP2	0.565798	JDP2	*	FOSL1 (directAnnotation).	ATF3; BACH2; BCL3; EP300; FOS; FOSB; FOSL2; GATA2; JDP2; JUN; JUNB; JUND; MEF2A; MYC; NFE2; RCOR1; STAT3; TCF12; TCF7L2 (inferredBy_MotifSimilarity). BATF (inferredBy_MotifSimilarity_n_Orthology).	5	518	DNAJC6;NOS3;PCSK6;PXN;TRPV1
10kb	LHX2_top5perTarget	cisbp__M5415	3.36	0.0928	891	LHX2	0.566434	LHX2	*	ESX1 (directAnnotation).	ALX3; ARX; EMX1; EMX2; EN1; GBX1; GBX2; GSX2; HESX1; HOXA1; HOXB2; HOXB3; HOXD1; HOXD8; ISX; LBX2; LHX2; LHX4; LHX6; LHX9; NOTO; PRRX1; PRRX2; RAX; RAX2; SHOX; SHOX2; TLX2; UNCX; VSX1; ZFHX2 (inferredBy_MotifSimilarity). ALX1; ALX4; EN2; HOXA2; HOXA6; HOXA7; HOXB6; HOXB7; HOXC6; HOXD3; LBX1; LHX8; NKX1-1; NKX1-2; NOBOX; OTP; PROP1; VAX2; VSX2 (inferredBy_MotifSimilarity_n_Orthology).	4	265	LHX2;MDGA1;PITX1;RARG
10kb	MAF_top5perTarget	cisbp__M6332	3.36	0.118	892	MAF	0.567069	MAF	**	MAF (directAnnotation).	MAFG; MAFK (inferredBy_MotifSimilarity). MAFB (inferredBy_MotifSimilarity_n_Orthology).	4	115	CLTA;DMD;MAF;NAP1L4
10kb	NEUROG3_top5perTarget	cisbp__M0214	3.36	0.0759	893	NEUROG3	0.567705	NEUROG3	*	TCF21 (inferredBy_Orthology).	ATOH1; ATOH7; BHLHE22; BHLHE23; FERD3L; MESP2; NEUROD2; NEUROG1; NEUROG2; OLIG1; OLIG2; OLIG3; TCF3; TFAP4 (inferredBy_MotifSimilarity). MSC; NEUROG3; TCF12; TCF4 (inferredBy_MotifSimilarity_n_Orthology).	2	55	KCNQ1;NEUROG3
10kb	RCOR1_top5perTarget	hocomoco__WT1_HUMAN.H11MO.0.C	3.36	0.0939	894	RCOR1	0.568341	RCOR1	*	WT1 (directAnnotation).	BRF1; CTCF; CUX1; EGR1; EGR2; HDAC2; KLF15; KLF3; MAZ; MZF1; NELFE; PATZ1; PBX3; RBBP5; RCOR1; REST; SP1; SP2; SP3; SP4; SREBF1; SREBF2; SUPT20H; TBX15; VEZF1; XRCC4; ZBTB17; ZBTB7B; ZNF263; ZNF281; ZNF341; ZNF467 (inferredBy_MotifSimilarity). FLI1; RELA; SP5; ZNF16; ZNF189; ZNF23; ZNF429; ZNF471; ZNF502; ZNF607; ZNF84 (inferredBy_MotifSimilarity_n_Orthology).	4	429	FBRS;PURA;RCOR1;SMARCD3
10kb	TFEC_top5perTarget	cisbp__M0248	3.36	0.0863	895	TFEC	0.568976	TFEC	*		SREBF1; SREBF2; TFE3; TFEB; TFEC; USF1 (inferredBy_MotifSimilarity).	4	155	CHAC1;CLN3;GRIK5;NOTCH1
10kb	ARNT2_top5perTarget	cisbp__M4638	3.35	0.077	896	ARNT2	0.569612	ARNT2	*	USF2 (directAnnotation).	ARNT; ARNT2; ARNTL; ASCL1; ATF3; BACH1; BHLHE40; BHLHE41; HAND1; HAND2; MAX; MITF; MXD1; MXD3; MXD4; MXI1; MYC; MYCN; MYF5; MYF6; MYOD1; MYOG; NFE2; NHLH1; SREBF1; SREBF2; TAL1; TAL2; TCF12; TCF3; TCF4; TFE3; TFEB; TFF3; USF1 (inferredBy_MotifSimilarity). ARNTL2; HELT; TFEC (inferredBy_MotifSimilarity_n_Orthology).	6	309	CDK17;GTPBP1;KLHL21;MAFG;NAPA;SERPINE2
10kb	EMX1_top5perTarget	taipale_cyt_meth__EMX1_NYAATTAN_eDBD_meth	3.35	0.117	897	EMX1	0.570248	EMX1	**	EMX1 (directAnnotation).	ALX3; ALX4; BSX; DRGX; EMX2; EN1; EN2; ESX1; EVX1; EVX2; GBX1; GBX2; GSX2; HOXA1; HOXA2; HOXA3; HOXA5; HOXB1; HOXB2; HOXB3; HOXB5; HOXD1; HOXD3; HOXD4; LHX4; LHX6; LHX8; LHX9; LMX1A; MEOX1; MNX1; MSX1; MSX2; NOTO; PDX1; PHOX2A; PHOX2B; PRRX2; RAX; TLX2; VAX1; VAX2; VENTX; VSX1; VSX2 (inferredBy_MotifSimilarity). DLX1; DLX4; DLX6; HOXA6; HOXA7; HOXB6; HOXB7; HOXC5; HOXC6; NKX1-1; NKX1-2; UNCX (inf…	4	269	CIC;LYRM1;PITX1;SLC12A5
10kb	EMX1_top5perTarget	taipale_cyt_meth__HOXA2_NYAATTAN_eDBD	3.35	0.117	898	EMX1	0.570884	EMX1	*	HOXA2 (directAnnotation).	BSX; EMX1; EMX2; EN1; EN2; EVX1; EVX2; HOXA1; HOXA5; HOXB1; HOXB2; HOXB5; HOXD1; HOXD3; HOXD4; LHX4; LHX6; MEOX1; MEOX2; MNX1; PDX1; PHOX2A; PHOX2B; VAX1; VAX2 (inferredBy_MotifSimilarity). DLX1; DLX4; DLX6; HOXC5; LBX1; NKX1-1; NKX1-2 (inferredBy_MotifSimilarity_n_Orthology).	5	493	CIC;LYRM1;PITX1;SDC3;SLC12A5
10kb	FOSL2_top5perTarget	jaspar__MA1070.1	3.35	0.166	899	FOSL2	0.571519	FOSL2	*		ATF1; ATF2; ATF3; ATF4; ATF5; ATF6; ATF6B; ATF7; BATF3; CREB1; CREB3; CREB3L4; CREB5; CREM; E2F1; FOS; FOSB; FOSL1; FOSL2; JDP2; JUN; JUNB; JUND; XBP1 (inferredBy_MotifSimilarity). CREB3L1; CREB3L2; NPDC1 (inferredBy_MotifSimilarity_n_Orthology).	4	287	ELFN2;NF1;RAD23A;YWHAZ
10kb	FOSL2_top5perTarget	taipale_cyt_meth__ATF4_GGATGACGTCATCC_eDBD	3.35	0.166	900	FOSL2	0.572155	FOSL2	*	ATF4 (directAnnotation).	ATF1; ATF2; ATF3; ATF6; ATF6B; ATF7; BATF3; CREB1; CREB3; CREB3L4; CREB5; CREM; FOS; FOSB; FOSL1; FOSL2; JDP2; JUN; JUNB; JUND; XBP1 (inferredBy_MotifSimilarity). CREB3L1; CREB3L2; CREBL2; NPDC1 (inferredBy_MotifSimilarity_n_Orthology).	4	241	ELFN2;NF1;RAD23A;YWHAZ
10kb	HOXA7_top5perTarget	cisbp__M5045	3.35	0.106	901	HOXA7	0.572791	HOXA7	*	EN1; EN2 (inferredBy_Orthology).	ALX3; ARX; ESX1; GBX2; HESX1; HOXA1; HOXB2; HOXB3; ISX; LBX1; LBX2; LHX2; LHX4; LHX5; LHX9; LMX1B; MEOX2; MIXL1; MSX1; MSX2; NKX6-1; NKX6-2; NOBOX; PRRX1; PRRX2; RAX; RAX2; SHOX; SHOX2; UNCX (inferredBy_MotifSimilarity). ALX1; ALX4; BARHL1; BARHL2; BSX; DLX1; DLX4; DLX6; DRGX; EMX1; EMX2; GBX1; HOXA6; HOXA7; HOXB1; HOXB6; HOXB7; HOXC6; HOXD1; HOXD3; LHX1; LHX3; LHX6; LMX1A; NKX1-1; NKX1-2; OTP; P…	7	1009	CDC6;DLX1;FBLN1;HOXA7;HOXC10;RALY;SHOX2
10kb	HOXA7_top5perTarget	cisbp__M5277	3.35	0.106	902	HOXA7	0.573427	HOXA7	*		PROP1; VAX2 (inferredBy_MotifSimilarity). EMX1; EMX2; GBX1; GBX2; HOXA1; HOXA2; HOXA5; HOXA6; HOXA7; HOXB1; HOXB2; HOXB5; HOXB6; HOXB7; HOXC5; HOXC6; HOXD1; LHX1; LHX2; LHX3; LHX4; LHX5; LHX6; LHX8; LHX9; MEOX1; MEOX2; NOTO; OTP; VSX2 (inferredBy_MotifSimilarity_n_Orthology).	5	374	DLX1;HOXA7;HOXC10;RALY;SHOX2
10kb	HOXA7_top5perTarget	flyfactorsurvey__En_SOLEXA_FBgn0000577	3.35	0.106	903	HOXA7	0.574062	HOXA7	*	EN1; EN2 (inferredBy_Orthology).	ALX1; ALX3; DMBX1; GSX2; HOXA6; HOXB5; HOXB6; LBX2; LHX4; LHX5; LHX6; LMX1B; MIXL1; MNX1; NKX6-2; PRRX1; PRRX2; RAX; SHOX; TRAF4; UNCX (inferredBy_MotifSimilarity). ARX; DLX1; DLX4; DLX6; DRGX; EMX1; EMX2; GBX1; GBX2; HOXA1; HOXA4; HOXA5; HOXA7; HOXB1; HOXB4; HOXB7; HOXC4; HOXC5; HOXC6; HOXC8; HOXD1; HOXD4; LHX1; LHX2; LHX3; LHX8; LHX9; LMX1A; NKX1-1; NKX1-2; NKX6-1; NKX6-3; NOBOX; OTP; PROP1; SH…	6	745	DLX1;FBLN1;HOXA7;HOXC10;RALY;SHOX2
10kb	IRF2_top5perTarget	taipale_cyt_meth__IRF8_NYGAAASYGAAASYN_eDBD	3.35	0.0928	904	IRF2	0.574698	IRF2	*	IRF8 (directAnnotation).	IRF1; IRF2; IRF3; IRF4; IRF5; IRF7; IRF9 (inferredBy_MotifSimilarity).	4	64	IRF2;LMO4;RNF213;SCARB2
10kb	JDP2_top5perTarget	transfac_pro__M08925	3.35	0.0694	905	JDP2	0.575334	JDP2	*	JUNB (directAnnotation).	ATF3; BACH1; BACH2; CEBPB; EP300; FOS; FOSB; FOSL1; FOSL2; JDP2; JUN; JUND; MEF2A; MEF2C; MYC; RCOR1; SMARCC1; STAT3; TCF12; TCF7L2; TRIM28 (inferredBy_MotifSimilarity). BATF (inferredBy_MotifSimilarity_n_Orthology).	3	153	DNAJC6;PCSK6;TRPV1
10kb	KLF7_top5perTarget	transfac_pro__M09005	3.35	0.0687	906	KLF7	0.575969	KLF7	*	SP4 (inferredBy_Orthology).	FOS; IRF1; KLF1; KLF12; KLF13; KLF14; KLF15; KLF16; KLF3; KLF4; KLF5; KLF9; NFYA; NFYB; PBX3; SP1; SP2; SP3; SP8; SP9; STAT1 (inferredBy_MotifSimilarity). KLF10; KLF11; KLF17; KLF18; KLF6; KLF7; KLF8; SP6; SP7 (inferredBy_MotifSimilarity_n_Orthology).	7	1815	ACO2;CDK16;GTF2F2;NR6A1;QRICH1;USP8;ZNF616
10kb	LHX2_top5perTarget	cisbp__M0870	3.35	0.0926	907	LHX2	0.576605	LHX2	*		ALX1; ALX3; ALX4; ARX; BARX2; EMX1; EMX2; EN1; EN2; ESX1; EVX1; GBX1; GBX2; GSX2; HESX1; HOXA1; HOXA3; HOXB3; HOXB4; HOXC5; HOXD1; ISX; LBX2; LHX2; LHX3; LHX4; LHX6; LHX9; MSX1; NKX1-1; NKX1-2; NOTO; OTP; PAX4; PAX6; PHOX2A; PHOX2B; POU3F2; POU6F1; PRRX1; PRRX2; RAX; RAX2; SHOX; SHOX2; TLX2; UNCX; VAX2; VSX1; ZFHX2; ZFHX3 (inferredBy_MotifSimilarity). GSX1; HOXA2; HOXD3; LBX1; LHX8; NOBOX; VSX2 (…	4	235	LHX2;MDGA1;PITX1;RARG
10kb	LHX2_top5perTarget	cisbp__M0954	3.35	0.0927	908	LHX2	0.577241	LHX2	*	RAX (inferredBy_Orthology).	ALX3; EMX1; EMX2; EN1; EN2; ESX1; GBX1; GBX2; HESX1; HOXD1; ISX; LBX2; LHX2; LHX4; LHX6; LHX9; MIXL1; MSX2; NKX1-1; NKX1-2; NOTO; PAX4; POU6F2; PRRX1; PRRX2; RAX2; SHOX; SHOX2; TLX2; UNCX; VENTX; VSX1; ZBTB49; ZFHX2; ZFHX3 (inferredBy_MotifSimilarity). ALX1; ALX4; ARX; DLX1; DLX4; DLX6; HOXD3; LBX1; LHX1; LHX5; LHX8; MNX1; MSX1; NOBOX; OTP; PHOX2A; PHOX2B; VSX2 (inferredBy_MotifSimilarity_n_Ortho…	4	233	LHX2;MDGA1;PITX1;RARG
10kb	LHX2_top5perTarget	taipale_cyt_meth__LHX9_CYAATTAN_FL	3.35	0.0927	909	LHX2	0.577877	LHX2	*	LHX9 (directAnnotation).	ALX3; ARGFX; ARX; DMBX1; EN1; ESX1; GBX1; GBX2; GSX1; GSX2; HOXB3; HOXB5; ISX; LBX2; LHX2; LHX4; LHX6; LHX8; MIXL1; NOTO; PAX4; PDX1; PHOX2A; PRRX1; PRRX2; RAX; RAX2; SHOX; SHOX2; TLX2; UNCX; VAX2; VSX1; VSX2; ZFHX2 (inferredBy_MotifSimilarity). ALX1; ALX4; DRGX; EMX1; EMX2; EN2; HOXA1; HOXA6; HOXA7; HOXB6; HOXB7; HOXC6; HOXD3; LBX1; LHX3; NKX1-1; NKX1-2; NOBOX; OTP; PAX6; PROP1; VAX1 (inferredBy…	3	95	MDGA1;PITX1;RARG
10kb	NFYA_top5perTarget	dbcorrdb__IRF3__ENCSR000EDF_1__m1	3.35	0.094	910	NFYA	0.578512	NFYA	*	IRF3 (directAnnotation).	CEBPZ; CHD2; E2F4; FOS; FOXI1; NFYA; NFYB; NFYC; PBX3; RFX5; SP1; SREBF1; TBP; YBX1 (inferredBy_MotifSimilarity). PBX1; POLE3; POLE4 (inferredBy_MotifSimilarity_n_Orthology).	3	453	AIFM1;NFYA;SH2D3C
10kb	CREB5_top5perTarget	taipale__XBP1_DBD_GATGACGTCATC	3.34	0.0744	911	CREB5	0.579148	CREB5	*	XBP1 (directAnnotation).	ATF1; ATF2; ATF3; ATF4; ATF6; ATF6B; ATF7; BACH2; BATF3; CREB1; CREB3; CREB3L4; CREB5; CREM; FOS; FOSB; FOSL1; FOSL2; JDP2; JUN; JUNB; JUND (inferredBy_MotifSimilarity). CREB3L1; CREB3L2; CREBL2; NPDC1 (inferredBy_MotifSimilarity_n_Orthology).	9	868	ADRA2C;CPEB2;CREB5;FGR;OPA3;PEX12;PNRC1;TRPS1;ZFYVE27
10kb	FOSL1_top5perTarget	cisbp__M5302	3.34	0.0891	912	FOSL1	0.579784	FOSL1	*	BATF3 (directAnnotation).	ATF1; ATF2; ATF3; ATF4; ATF6; ATF6B; ATF7; BACH2; CREB1; CREB3; CREB3L4; CREB5; FOS; FOSB; FOSL1; FOSL2; JDP2; JUN; JUNB; JUND; MAF; MAFA; MAFF; MAFG; XBP1 (inferredBy_MotifSimilarity). CREB3L1; CREB3L2; CREM; NPDC1 (inferredBy_MotifSimilarity_n_Orthology).	5	515	CDC42EP1;LAMP2;OLIG2;OSBPL6;PLEKHA1
10kb	FOSL2_top5perTarget	homer__NGRTGACGTCAY_Atf7	3.34	0.165	913	FOSL2	0.58042	FOSL2	*	ATF7 (inferredBy_Orthology).	ATF1; ATF2; ATF3; ATF4; ATF5; ATF6; ATF6B; BATF3; CREB1; CREB3; CREB3L4; CREB5; CREM; FOS; FOSB; FOSL1; FOSL2; JDP2; JUN; JUNB; JUND; XBP1 (inferredBy_MotifSimilarity). CREB3L1; CREB3L2; CREBL2; NPDC1 (inferredBy_MotifSimilarity_n_Orthology).	5	406	ELFN2;NF1;RAD23A;USP8;YWHAZ
10kb	FOSL2_top5perTarget	taipale_cyt_meth__CREB1_NRTGACGTCAYN_FL	3.34	0.165	914	FOSL2	0.581055	FOSL2	*	CREB1 (directAnnotation).	ATF1; ATF2; ATF3; ATF4; ATF5; ATF6; ATF6B; ATF7; BACH2; BATF3; CREB3; CREB3L4; CREB5; CREM; DBP; FOS; FOSB; FOSL1; FOSL2; HLF; JDP2; JUN; JUNB; JUND; TEF; XBP1 (inferredBy_MotifSimilarity). BACH1; CREB3L1; CREB3L2; CREBL2; NFE2; NFE2L1; NFE2L2; NFE2L3 (inferredBy_MotifSimilarity_n_Orthology).	4	330	ELFN2;NF1;RAD23A;YWHAZ
10kb	FOSL2_top5perTarget	taipale_cyt_meth__JDP2_NRTGAYGTCAYN_FL	3.34	0.165	915	FOSL2	0.581691	FOSL2	*	JDP2 (directAnnotation).	ATF1; ATF2; ATF3; ATF4; ATF5; ATF6; ATF6B; ATF7; BACH2; BATF3; CREB1; CREB3; CREB3L4; CREB5; CREM; DBP; E2F1; FOS; FOSB; FOSL1; FOSL2; JUN; JUNB; JUND; TEF; XBP1 (inferredBy_MotifSimilarity). BACH1; CREB3L1; CREB3L2; CREBL2; NFE2; NFE2L1; NFE2L2; NFE2L3; NPDC1 (inferredBy_MotifSimilarity_n_Orthology).	4	312	ELFN2;NF1;RAD23A;YWHAZ
10kb	GABPB1_top5perTarget	jaspar__MA0026.1	3.34	0.102	916	GABPB1	0.582327	GABPB1	*	ELF1; ELF2; ELF4 (inferredBy_Orthology).	EHF; ELF3; ELF5; ELK1; ELK3; ELK4; ERG; ETV1; ETV4; ETV5; FEV; GABPA; GABPB1; SRF (inferredBy_MotifSimilarity). ERF; ETS2; ETV2; ETV3; ETV3L; ETV6; ETV7; FLI1 (inferredBy_MotifSimilarity_n_Orthology).	3	122	ITGB1;MYO1C;TIMM23
10kb	GATA2_top5perTarget	dbcorrdb__RCOR1__ENCSR000EGC_1__m1	3.34	0.0959	917	GATA2	0.582962	GATA2	*	RCOR1 (directAnnotation).	ARID3A; BCL3; CCNT2; EP300; GATA1; GATA2; GATA3; GATA4; GATA5; GATA6; HDAC2; HMGN3; JUN; NR2F2; PML; POLR2A; SIRT6; SMARCA4; SMARCB1; STAT5A; TAL1; TBL1XR1; TEAD4 (inferredBy_MotifSimilarity). TRPS1 (inferredBy_MotifSimilarity_n_Orthology).	3	301	GATA2;MED13L;NHSL1
10kb	GLIS2_top5perTarget	hocomoco__GLI3_MOUSE.H11MO.0.D	3.34	0.096	918	GLIS2	0.583598	GLIS2	*	GLI3 (inferredBy_Orthology).	GLI1; GLI2; GLIS1; GLIS2; GLIS3; ZIC1; ZIC2; ZIC3 (inferredBy_MotifSimilarity).	5	423	AMZ1;BEND3;ELFN1;FAM20C;TPPP
10kb	HIF1A_top5perTarget	swissregulon__hs__HIF1A.p2	3.34	0.0713	919	HIF1A	0.584234	HIF1A	**	HIF1A (directAnnotation).	ARNT (inferredBy_MotifSimilarity).	3	82	CITED2;GSDMD;VAPA
10kb	HOXA10_top5perTarget	cisbp__M5550	3.34	0.072	920	HOXA10	0.58487	HOXA10	*	HOXC11 (directAnnotation).	CDX1; CDX2; EVX2; HOXA10; HOXA11; HOXA9; HOXB9; HOXC10; HOXC12; HOXC9; HOXD10; HOXD11; HOXD12; HOXD9 (inferredBy_MotifSimilarity). CDX4; HOXA6; HOXB8 (inferredBy_MotifSimilarity_n_Orthology).	3	356	HDAC8;HOXA10;PPP3CA
10kb	HOXA10_top5perTarget	cisbp__M6035	3.34	0.072	921	HOXA10	0.585505	HOXA10	*	HOXD9 (inferredBy_Orthology).	CDX1; CDX2; HOXA10; HOXA11; HOXA9; HOXB9; HOXC10; HOXC11; HOXC12; HOXC9; HOXD11; HOXD12; MSX2 (inferredBy_MotifSimilarity). CDX4; HOXB7; HOXD10; HOXD8 (inferredBy_MotifSimilarity_n_Orthology).	3	269	HDAC8;HOXA10;PPP3CA
10kb	HOXA7_top5perTarget	cisbp__M5181	3.34	0.105	922	HOXA7	0.586141	HOXA7	*	HOXA5; HOXB5; HOXC5 (inferredBy_Orthology).	HOXC13; HOXC4; HOXD4; LBX2; NKX6-2; PDX1; POU4F2 (inferredBy_MotifSimilarity). BSX; EMX1; EMX2; EVX1; EVX2; HOXA1; HOXA2; HOXA3; HOXA4; HOXA6; HOXA7; HOXB1; HOXB2; HOXB3; HOXB4; HOXB6; HOXB7; HOXC10; HOXC6; HOXC8; HOXD1; HOXD3; LHX2; LHX6; LHX8; LHX9; MEOX1; MEOX2; NOTO; TLX1; TLX2; TLX3; VAX1; VAX2 (inferredBy_MotifSimilarity_n_Orthology).	4	210	DLX1;HOXA7;RALY;SHOX2
10kb	HOXA7_top5perTarget	jaspar__MA0189.1	3.34	0.106	923	HOXA7	0.586777	HOXA7	*		ALX3; ALX4; ARGFX; EMX1; EMX2; EN1; GSX1; GSX2; HOXA2; HOXB2; HOXB3; HOXB4; HOXB5; HOXB7; HOXC4; HOXD4; ISX; LBX2; LHX2; LHX4; LHX9; LMX1A; MEOX2; NOTO; PAX4; PDX1; PHOX2A; POU6F1; PRRX2; RAX; VAX1; VAX2; VSX1 (inferredBy_MotifSimilarity). ALX1; ARX; BSX; DRGX; EN2; ESX1; EVX1; EVX2; GBX1; GBX2; HOXA1; HOXA3; HOXA4; HOXA5; HOXA6; HOXA7; HOXB1; HOXB6; HOXC5; HOXC6; HOXD1; HOXD3; LBX1; LHX1; LHX3; …	5	386	DLX1;HOXA7;HOXC10;RALY;SHOX2
10kb	IRF1_top5perTarget	taipale_cyt_meth__IRF4_NYGAAASYGAAASYN_FL_meth_repr	3.34	0.0852	924	IRF1	0.587413	IRF1	*	IRF4 (directAnnotation).	IRF1; IRF2; IRF3; IRF5; IRF7; IRF8; IRF9; STAT3 (inferredBy_MotifSimilarity). PRDM1 (inferredBy_MotifSimilarity_n_Orthology).	4	127	CXCL10;IRF1;NLRC5;PSMB9
10kb	JDP2_top5perTarget	yetfasco__YIL056W_2091	3.34	0.0692	925	JDP2	0.588048	JDP2	*		ATF3; BACH2; BATF; FOS; FOSB; FOSL1; FOSL2; JDP2; JUN; JUNB; JUND; MYC; SMARCC1; TCF7L2; TRIM28 (inferredBy_MotifSimilarity).	4	379	DNAJC6;F11R;NOS3;PCSK6
10kb	MAFG_top5perTarget	transfac_pro__M07296	3.34	0.0975	926	MAFG	0.588684	MAFG	**	BACH1; BACH2; MAF; MAFB; MAFG; MAFK; NFE2; NFE2L1; NFE2L2; NRF1 (directAnnotation).	EP300; FOSL1; JUN; JUNB; SMARCC1 (inferredBy_MotifSimilarity). ATF3 (inferredBy_MotifSimilarity_n_Orthology).	5	533	DNAJA2;FXR2;GTDC1;MAFG;UPP1
10kb	NFE2L2_top5perTarget	hocomoco__ATF2_HUMAN.H11MO.0.B	3.34	0.104	927	NFE2L2	0.58932	NFE2L2	*	ATF2 (directAnnotation).	ATF1; ATF3; ATF4; ATF5; ATF6; ATF6B; ATF7; BATF3; CREB1; CREB3; CREB3L4; CREB5; CREM; FOS; FOSB; FOSL1; FOSL2; JDP2; JUN; JUNB; JUND; XBP1 (inferredBy_MotifSimilarity). BACH1; BACH2; CREB3L1; CREB3L2; CREBL2; NFE2; NFE2L1; NFE2L2; NFE2L3; NPDC1 (inferredBy_MotifSimilarity_n_Orthology).	3	62	HECA;RHOQ;TPM4
10kb	POU4F1_top5perTarget	taipale__POU2F3_DBD_TATGCWAAT	3.34	0.0775	928	POU4F1	0.589955	POU4F1	*	POU2F3 (directAnnotation).	HOXD8; NANOG; POU1F1; POU2AF1; POU2F1; POU2F2; POU3F1; POU3F2; POU3F3; POU3F4; POU4F1; POU5F1; POU5F1B; SOX2; TBP (inferredBy_MotifSimilarity). NANOGP8; SOX17 (inferredBy_MotifSimilarity_n_Orthology).	2	118	DLGAP3;GLG1
10kb	POU4F1_top5perTarget	taipale__POU5F1P1_DBD_TATGCWAAT	3.34	0.0774	929	POU4F1	0.590591	POU4F1	*	POU5F1B (directAnnotation).	HOXD8; NANOG; POU1F1; POU2AF1; POU2F1; POU2F2; POU2F3; POU3F1; POU3F2; POU3F3; POU3F4; POU4F1; POU5F1; SOX2; TBP (inferredBy_MotifSimilarity). NANOGP8; SOX17 (inferredBy_MotifSimilarity_n_Orthology).	2	112	DLGAP3;GLG1
10kb	RXRA_top5perTarget	cisbp__M4583	3.34	0.116	930	RXRA	0.591227	RXRA	*	CTCF (directAnnotation).	ARID3A; CTCFL; MAZ; RAD21; RXRA; SMC3; ZNF143 (inferredBy_MotifSimilarity). REST; ZFP64 (inferredBy_MotifSimilarity_n_Orthology).	4	161	LINGO1;NTRK3;PINK1;RFX3
10kb	BHLHE41_top5perTarget	dbcorrdb__BHLHE40__ENCSR000DYJ_1__m1	3.33	0.111	931	BHLHE41	0.591863	BHLHE41	*	BHLHE40 (directAnnotation).	ARNT2; ARNTL; ATF1; ATF3; BHLHE41; E2F6; ELK1; ESRRA; EZH2; GABPA; GTF2F1; HELT; HES2; HEY1; HEY2; MAX; MXI1; MYC; NFE2; POLR2A; SP4; SREBF1; SREBF2; STAT1; USF1; USF2; XRCC4; ZEB1 (inferredBy_MotifSimilarity). ARNT; ARNTL2 (inferredBy_MotifSimilarity_n_Orthology).	4	128	BHLHE41;CCNYL1;GRIK5;TRIM8
10kb	BHLHE41_top5perTarget	transfac_pro__M07649	3.33	0.111	932	BHLHE41	0.592498	BHLHE41	*	HES6 (inferredBy_Orthology).	BHLHE41; HES2; HES5; HES7; HEY1; HEY2 (inferredBy_MotifSimilarity). HES1; HES4; HEYL (inferredBy_MotifSimilarity_n_Orthology).	9	788	CCNYL1;CELF1;DICER1;DIP2A;FAM200B;GRIK5;ST20;STAT6;TRIM8
10kb	EMX1_top5perTarget	cisbp__M4942	3.33	0.117	933	EMX1	0.593134	EMX1	**	EMX1; EMX2 (inferredBy_Orthology).	ALX1; ALX3; ALX4; ARGFX; ARX; EN1; ESX1; GSX1; GSX2; HOXA1; HOXA2; HOXA3; HOXB2; HOXB3; HOXB4; HOXB5; HOXB7; HOXC4; HOXD3; HOXD4; ISX; LBX2; LHX2; LHX3; LHX4; LHX6; LHX9; LMX1A; MIXL1; NOTO; PAX4; PAX6; PDX1; PHOX2A; PHOX2B; POU6F1; PRRX1; PRRX2; RAX; RAX2; SHOX; SHOX2; UNCX; VAX1; VAX2; VSX1; VSX2; ZFHX2 (inferredBy_MotifSimilarity). BSX; DRGX; EN2; EVX1; EVX2; GBX1; GBX2; HOXA4; HOXA5; HOXA6; H…	5	439	CIC;LYRM1;PITX1;SDC3;SLC12A5
10kb	EMX1_top5perTarget	hocomoco__LHX2_MOUSE.H11MO.0.A	3.33	0.117	934	EMX1	0.59377	EMX1	*	LHX2 (inferredBy_Orthology).	ALX3; EN1; ESX1; GBX2; GSX1; GSX2; HOXA1; HOXB2; HOXB3; ISX; LBX1; LBX2; LHX9; MEOX1; NKX6-2; NOTO; PRRX1; PRRX2; RAX; SHOX; VENTX (inferredBy_MotifSimilarity). BSX; EMX1; EMX2; EN2; EVX1; EVX2; GBX1; HOXA2; HOXA3; HOXA5; HOXA6; HOXA7; HOXB1; HOXB5; HOXB6; HOXB7; HOXC5; HOXC6; HOXD1; HOXD3; LHX6; LHX8; MEOX2; NKX1-1; NKX1-2; NKX6-1; NKX6-3; NOBOX; PAX6; POU4F1; UNCX; VAX1; VAX2; VSX2 (inferredBy_…	5	473	CIC;LYRM1;PITX1;SDC3;SLC12A5
10kb	EMX1_top5perTarget	taipale_cyt_meth__MNX1_NYAATTAN_eDBD_meth	3.33	0.117	935	EMX1	0.594406	EMX1	*	MNX1 (directAnnotation).	BARHL1; BSX; DLX3; DLX6; EMX1; EMX2; EN1; EN2; EVX1; EVX2; GBX1; GBX2; GSX2; HOXA1; HOXA2; HOXA5; HOXB1; HOXB2; HOXB5; HOXD1; HOXD3; HOXD4; LHX1; LHX4; LHX6; MEOX1; MEOX2; MSX1; MSX2; NOTO; PDX1; PHOX2B; PRRX2; VAX1; VAX2; VENTX; VSX1; VSX2 (inferredBy_MotifSimilarity). DLX1; DLX4; DLX5; HOXA6; HOXA7; HOXB6; HOXB7; HOXC6; LHX8; NKX1-1; NKX1-2 (inferredBy_MotifSimilarity_n_Orthology).	5	531	CIC;LYRM1;PITX1;SDC3;SLC12A5
10kb	FOSL2_top5perTarget	transfac_pro__M07574	3.33	0.165	936	FOSL2	0.595041	FOSL2	*		ATF1; ATF2; ATF3; ATF4; ATF5; ATF6; ATF6B; ATF7; BATF3; CREB1; CREB3; CREB3L4; CREB5; CREM; FOS; FOSB; FOSL1; FOSL2; JDP2; JUN; JUNB; JUND; RFX5; XBP1 (inferredBy_MotifSimilarity). BACH1; BACH2; CREB3L1; CREB3L2; CREBL2; NFE2; NFE2L1; NFE2L2; NFE2L3 (inferredBy_MotifSimilarity_n_Orthology).	4	241	ELFN2;NF1;RAD23A;YWHAZ
10kb	FOXD3_top5perTarget	taipale__FOXJ2_DBD_RTAAACAA	3.33	0.082	937	FOXD3	0.595677	FOXD3	*	FOXJ2 (directAnnotation).	FOXC2; FOXD2; FOXD3; FOXF1; FOXF2; FOXG1; FOXI1; FOXJ1; FOXJ3; FOXK1; FOXL1; FOXO1; FOXO3; FOXO4; FOXP1; FOXP2; FOXP3; FOXQ1 (inferredBy_MotifSimilarity). FOXD1; FOXD4; FOXD4L1; FOXD4L3; FOXD4L4; FOXD4L5; FOXD4L6; FOXI2; FOXI3; FOXK2; FOXL2; FOXN2; FOXN3; FOXO6; FOXP4 (inferredBy_MotifSimilarity_n_Orthology).	6	391	AATF;ABCA1;ARHGAP26;CARD14;MEGF9;NAB1
10kb	FOXK1_top5perTarget	cisbp__M0757	3.33	0.058	938	FOXK1	0.596313	FOXK1	*		FOXC2; FOXI1; FOXJ2; FOXK1; FOXO1; FOXO3; FOXO4; FOXP1 (inferredBy_MotifSimilarity). FOXA2; FOXF1; FOXF2; FOXG1; FOXI2; FOXI3; FOXJ1; FOXJ3; FOXK2; FOXL1; FOXL2; FOXN2; FOXN3; FOXO6; FOXP2; FOXP3; FOXP4; FOXQ1 (inferredBy_MotifSimilarity_n_Orthology).	2	308	DUSP7;SNAP91
10kb	HOXA7_top5perTarget	jaspar__MA0251.1	3.33	0.105	939	HOXA7	0.596949	HOXA7	*	GBX1; GBX2 (inferredBy_Orthology).	ALX1; ALX3; ALX4; ARGFX; ARX; EN1; ESX1; GSX1; GSX2; HOXA1; HOXB2; HOXB3; HOXB5; HOXB7; HOXC5; HOXD3; ISX; LBX2; LHX2; LHX4; LHX5; LHX6; LHX9; LMX1A; LMX1B; MIXL1; NOTO; PDX1; PHOX2A; PRRX1; PRRX2; RAX; RAX2; SHOX; TRAF4; UNCX; VAX2; VENTX; VSX1 (inferredBy_MotifSimilarity). DLX1; DLX4; DLX6; DRGX; EMX1; EMX2; EN2; EVX1; EVX2; HOXA6; HOXA7; HOXB1; HOXB6; HOXC6; HOXD1; LHX1; LHX3; LHX8; NKX1-1; NK…	5	479	DLX1;HOXA7;HOXC10;RALY;SHOX2
10kb	HOXA7_top5perTarget	taipale__GSX1_DBD_NNYMATTANN	3.33	0.105	940	HOXA7	0.597584	HOXA7	*	GSX1 (directAnnotation).	ALX3; ARX; DLX3; GSX2; HOXD3; ISX; LBX2; LHX4; LHX8; LHX9; NKX6-2; NOTO; PRRX1; PRRX2; RAX2; SHOX; SHOX2; UNCX; VENTX (inferredBy_MotifSimilarity). ALX1; EMX1; EMX2; EN1; EN2; GBX1; GBX2; HOXA1; HOXA6; HOXA7; HOXB1; HOXB6; HOXB7; HOXC5; HOXC6; HOXD1; LBX1; LHX2; LHX6; NKX1-1; NKX1-2; OTP; PAX6; PROP1; VSX1; VSX2 (inferredBy_MotifSimilarity_n_Orthology).	6	516	DLX1;FBLN1;HOXA7;HOXC10;RALY;SHOX2
10kb	HOXA7_top5perTarget	taipale__HOXC11_DBD_NGYAATWAAAN	3.33	0.105	941	HOXA7	0.59822	HOXA7	*	HOXC11 (directAnnotation).	CDX1; CDX2; EVX2; HOXA10; HOXA11; HOXA9; HOXB9; HOXC10; HOXC12; HOXC9; HOXD10; HOXD11; HOXD12; HOXD9 (inferredBy_MotifSimilarity). CDX4; HOXA6; HOXA7; HOXB8; HOXD13 (inferredBy_MotifSimilarity_n_Orthology).	7	689	ANGPT1;CDC6;DLX1;HOXA7;HOXC10;RALY;SHOX2
10kb	HOXA7_top5perTarget	taipale_cyt_meth__NKX6-2_NYAATTAN_eDBD	3.33	0.105	942	HOXA7	0.598856	HOXA7	*	NKX6-2 (directAnnotation).	NKX6-1 (inferredBy_MotifSimilarity). DLX1; DLX4; DLX6; HOXA6; HOXA7; HOXB6; HOXB7; HOXC6; MNX1 (inferredBy_MotifSimilarity_n_Orthology).	6	776	DLX1;FBLN1;HOXA7;HOXC10;RALY;SHOX2
10kb	LHX2_top5perTarget	cisbp__M6020	3.33	0.0922	943	LHX2	0.599491	LHX2	*	GBX1 (inferredBy_Orthology).	ALX3; ARX; BARHL2; BSX; EMX1; EMX2; EN1; EN2; ESX1; GBX2; HESX1; HOXA1; HOXA2; HOXB2; HOXB3; HOXD1; ISX; LBX2; LHX2; LHX4; LHX6; LHX9; MSX1; MSX2; NOBOX; NOTO; PRRX1; PRRX2; RAX; RAX2; SHOX; SHOX2; TLX2; UNCX; VSX1; ZBTB49; ZFHX2 (inferredBy_MotifSimilarity). ALX1; ALX4; BARHL1; EVX1; EVX2; HOXA6; HOXA7; HOXB6; HOXB7; HOXC6; HOXD3; LBX1; LHX8; NKX1-1; NKX1-2; PHOX2A; PROP1; VAX1; VAX2; VSX2 (infe…	4	290	LHX2;MDGA1;PITX1;RARG
10kb	LHX2_top5perTarget	taipale__ESX1_full_NNYAATTANN	3.33	0.0922	944	LHX2	0.600127	LHX2	*	ESX1 (directAnnotation).	ALX3; ARX; BSX; EMX1; EMX2; EN1; GBX1; GBX2; GSX2; HESX1; HOXA1; HOXB2; HOXB3; HOXD1; ISX; LBX2; LHX2; LHX4; LHX6; LHX9; NOTO; PRRX1; PRRX2; RAX; RAX2; SHOX; SHOX2; TLX2; UNCX; ZFHX2 (inferredBy_MotifSimilarity). ALX1; ALX4; EN2; HOXA2; HOXA6; HOXA7; HOXB6; HOXB7; HOXC6; HOXD3; LBX1; LHX8; NKX1-1; NKX1-2; NOBOX; OTP; PROP1; VAX2; VSX1; VSX2 (inferredBy_MotifSimilarity_n_Orthology).	4	283	LHX2;MDGA1;PITX1;RARG
10kb	NFE2L2_top5perTarget	stark__TGACGTCAT	3.33	0.104	945	NFE2L2	0.600763	NFE2L2	*	CREB3L1; CREB3L2 (inferredBy_Orthology).	ATF1; ATF2; ATF3; ATF4; ATF6; ATF6B; ATF7; BACH2; BATF3; CREB1; CREB3; CREB3L4; CREB5; CREM; FOS; FOSB; FOSL1; FOSL2; JDP2; JUN; JUNB; JUND; XBP1 (inferredBy_MotifSimilarity). BACH1; CREBL2; NFE2; NFE2L1; NFE2L2; NFE2L3; NPDC1 (inferredBy_MotifSimilarity_n_Orthology).	3	49	HECA;RHOQ;TPM4
10kb	RFXAP_top5perTarget	cisbp__M1528	3.33	0.0636	946	RFXAP	0.601399	RFXAP	*	RFX4 (inferredBy_Orthology).	MAX; MXI1; RFX1; RFX2; RFX3; RFX5; RFXANK; RFXAP; SREBF1; ZBTB7B (inferredBy_MotifSimilarity). RFX7 (inferredBy_MotifSimilarity_n_Orthology).	2	81	DCUN1D5;HRAS
10kb	ZIC2_top5perTarget	transfac_pro__M05820	3.33	0.105	947	ZIC2	0.602034	ZIC2	*	ZFP2 (directAnnotation).	ZIC1; ZIC2; ZNF71 (inferredBy_MotifSimilarity).	13	3057	ABL1;AXIN1;AXL;CCL7;IL1R1;LRRC3B;RBM12B;SLC25A30;SMOX;YAP1;ZBTB7B;ZIC2;ZNF275
10kb	CEBPB_top5perTarget	cisbp__M5292	3.32	0.065	948	CEBPB	0.60267	CEBPB	*	ATF4 (directAnnotation).	ATF3; BATF; CEBPB; CEBPG; EP300; JUN (inferredBy_MotifSimilarity). DDIT3 (inferredBy_MotifSimilarity_n_Orthology).	3	261	CEBPB;GDF15;INHBE
10kb	DMRTA2_top5perTarget	cisbp__M0641	3.32	0.0744	949	DMRTA2	0.603306	DMRTA2	*		DMRT1; DMRT2; DMRT3; DMRTA1; DMRTA2; DMRTC2 (inferredBy_MotifSimilarity).	5	543	DMRTA2;FAM124A;GABRB2;RASAL3;TLK1
10kb	EMX1_top5perTarget	flyfactorsurvey__Ems_SOLEXA_FBgn0000576	3.32	0.117	950	EMX1	0.603942	EMX1	**	EMX1; EMX2 (inferredBy_Orthology).	ALX1; ALX3; ALX4; ARGFX; ARX; EN1; ESX1; GSX1; GSX2; HOXA1; HOXA2; HOXA3; HOXB2; HOXB3; HOXB4; HOXB5; HOXB7; HOXC4; HOXD3; HOXD4; ISX; LBX2; LHX2; LHX3; LHX4; LHX6; LHX9; LMX1A; MIXL1; NOTO; PAX4; PDX1; PHOX2A; POU6F1; PRRX1; PRRX2; RAX; RAX2; SHOX; SHOX2; UNCX; VAX1; VAX2; VSX1; VSX2; ZFHX2 (inferredBy_MotifSimilarity). BSX; DRGX; EN2; EVX1; EVX2; GBX1; GBX2; HOXA4; HOXA5; HOXA6; HOXA7; HOXB1; H…	5	449	CIC;LYRM1;PITX1;SDC3;SLC12A5
10kb	EMX1_top5perTarget	taipale_cyt_meth__EMX2_YTAATTAN_eDBD_meth	3.32	0.117	951	EMX1	0.604577	EMX1	*	EMX2 (directAnnotation).	EMX1; GSX1; GSX2; HOXA2; HOXA5; HOXB2; HOXB3; HOXB4; HOXC4; HOXD3; HOXD4; LMX1A; PDX1; RAX; VAX1; VAX2; VSX1; VSX2 (inferredBy_MotifSimilarity). EVX1; EVX2; HOXA3; HOXA4; HOXA6; HOXA7; HOXB6; HOXB7; HOXC6; LHX2; LHX6; LHX8; LHX9; NOTO; UNCX (inferredBy_MotifSimilarity_n_Orthology).	5	352	CIC;LYRM1;PITX1;SDC3;SLC12A5
10kb	EMX1_top5perTarget	taipale_cyt_meth__RAX_YTAATTAN_eDBD_meth	3.32	0.117	952	EMX1	0.605213	EMX1	*	RAX (directAnnotation).	DRGX; EMX1; EMX2; EN1; ESX1; GSX2; HOXA5; HOXB2; LHX4; LMX1A; PDX1; VAX2; VENTX; VSX1; VSX2 (inferredBy_MotifSimilarity). ALX3; EN2; EVX1; EVX2; GBX1; GBX2; HOXA2; HOXA6; HOXA7; HOXB5; HOXB6; HOXB7; HOXC5; HOXC6; HOXD3; UNCX; VAX1 (inferredBy_MotifSimilarity_n_Orthology).	4	221	LYRM1;PITX1;SDC3;SLC12A5
10kb	ETS2_top5perTarget	homer__ACVAGGAAGT_ELF5	3.32	0.0969	953	ETS2	0.605849	ETS2	*	ELF5 (directAnnotation).	EHF; ELF1; ELF2; ELF3; ELF4; ELK1; ELK3; ELK4; ERG; ETS1; ETS2; ETV4; ETV6; ETV7; FLI1; GABPA; GABPB1; PSMD12; SPI1; SPIB (inferredBy_MotifSimilarity).	2	25	EIF4G3;ELK3
10kb	FOSL2_top5perTarget	taipale__Jdp2_DBD_NATGACGTCAYN	3.32	0.165	954	FOSL2	0.606484	FOSL2	*	JDP2 (inferredBy_Orthology).	ATF1; ATF2; ATF3; ATF4; ATF5; ATF6; ATF6B; ATF7; BACH2; BATF3; CREB1; CREB3; CREB3L4; CREB5; CREM; FOS; FOSB; FOSL1; FOSL2; JUN; JUNB; JUND; XBP1 (inferredBy_MotifSimilarity). BACH1; CREB3L1; CREB3L2; CREBL2; NFE2; NFE2L1; NFE2L2; NFE2L3; NPDC1 (inferredBy_MotifSimilarity_n_Orthology).	4	275	ELFN2;NF1;RAD23A;YWHAZ
10kb	FOSL2_top5perTarget	taipale__XBP1_DBD_GATGACGTCATC	3.32	0.165	955	FOSL2	0.60712	FOSL2	*	XBP1 (directAnnotation).	ATF1; ATF2; ATF3; ATF4; ATF6; ATF6B; ATF7; BACH2; BATF3; CREB1; CREB3; CREB3L4; CREB5; CREM; FOS; FOSB; FOSL1; FOSL2; JDP2; JUN; JUNB; JUND (inferredBy_MotifSimilarity). CREB3L1; CREB3L2; CREBL2; NPDC1 (inferredBy_MotifSimilarity_n_Orthology).	4	161	ELFN2;NF1;RAD23A;YWHAZ
10kb	FOSL2_top5perTarget	taipale_cyt_meth__FOSB_NRTGAYGTCAYN_eDBD_meth	3.32	0.165	956	FOSL2	0.607756	FOSL2	*	FOSB (directAnnotation).	ATF1; ATF2; ATF3; ATF4; ATF6; ATF6B; ATF7; BATF3; CREB1; CREB3; CREB3L4; CREB5; CREM; FOS; FOSL1; FOSL2; JDP2; JUN; JUNB; JUND; XBP1 (inferredBy_MotifSimilarity). CREB3L1; CREB3L2; CREBL2; NPDC1 (inferredBy_MotifSimilarity_n_Orthology).	4	220	ELFN2;NF1;RAD23A;YWHAZ
10kb	FOXK1_top5perTarget	swissregulon__sacCer__FKH2	3.32	0.0578	957	FOXK1	0.608392	FOXK1	*	FOXP1; FOXP2; FOXP3; FOXP4 (inferredBy_Orthology).	FOXA1; FOXC2; FOXD2; FOXD3; FOXF2; FOXG1; FOXI1; FOXJ2; FOXK1; FOXL1; FOXO1; FOXO4 (inferredBy_MotifSimilarity). FOXA2; FOXC1; FOXD1; FOXD4; FOXD4L1; FOXD4L3; FOXD4L4; FOXD4L5; FOXD4L6; FOXF1; FOXJ1; FOXJ3; FOXL2; FOXN2; FOXN3; FOXO3 (inferredBy_MotifSimilarity_n_Orthology).	4	1278	ARHGAP42;NUP214;SNAP91;ZNF385D
10kb	HOXA7_top5perTarget	cisbp__M2029	3.32	0.105	958	HOXA7	0.609027	HOXA7	*	EN1; EN2 (inferredBy_Orthology).	ALX1; ALX3; ALX4; ARGFX; ARX; EMX1; ESX1; GBX1; GBX2; GSX1; GSX2; HESX1; HOXA1; HOXA6; HOXB2; HOXB3; HOXB5; HOXB6; HOXB7; ISX; LBX2; LHX2; LHX4; LHX5; LHX6; LHX9; LMX1A; LMX1B; MIXL1; MNX1; MSX1; MSX2; PDX1; PRRX1; PRRX2; RAX; RAX2; SHOX; SHOX2; TLX2; TRAF4; UNCX; VAX1; VAX2; VSX1; ZBTB49 (inferredBy_MotifSimilarity). DLX1; DLX4; DLX6; DRGX; EMX2; EVX1; EVX2; HOXA4; HOXA5; HOXA7; HOXB1; HOXB4; HO…	4	228	DLX1;HOXA7;RALY;SHOX2
10kb	HOXA7_top5perTarget	cisbp__M5118	3.32	0.105	959	HOXA7	0.609663	HOXA7	*		ISL2; PRRX1; PRRX2; RAX; SHOX; UNCX (inferredBy_MotifSimilarity). ALX1; EN1; EN2; GBX1; GBX2; HOXA5; HOXA6; HOXA7; HOXB6; HOXB7; HOXC5; HOXC6; ISL1; NKX1-1; NKX1-2; NOBOX; PROP1; VAX2 (inferredBy_MotifSimilarity_n_Orthology).	7	951	CCNF;DLX1;FBLN1;HOXA7;HOXC10;RALY;SHOX2
10kb	HOXA7_top5perTarget	cisbp__M5171	3.32	0.105	960	HOXA7	0.610299	HOXA7	*		ALX1; ALX3; ALX4; ARGFX; ARX; EMX1; EN1; GSX2; HOXB2; HOXB3; HOXB5; HOXB7; ISX; LBX2; LHX2; LHX3; LHX4; LHX5; LHX6; LHX9; LMX1A; LMX1B; MIXL1; MNX1; PAX6; PDX1; PHOX2A; POU2F1; PRRX1; PRRX2; RAX; SHOX; TRAF4; UNCX; VSX1; ZFHX2 (inferredBy_MotifSimilarity). DRGX; EMX2; EN2; ESX1; EVX1; EVX2; GBX1; GBX2; HOXA1; HOXA2; HOXA4; HOXA5; HOXA6; HOXA7; HOXB1; HOXB6; HOXC6; HOXD1; HOXD3; LBX1; LHX1; LHX8; …	6	699	DLX1;FBLN1;HOXA7;HOXC10;RALY;SHOX2
10kb	HOXA7_top5perTarget	cisbp__M6440	3.32	0.105	961	HOXA7	0.610935	HOXA7	*	PRRX2 (directAnnotation).	ALX1; ALX3; ESX1; HESX1; HOXB5; HOXB7; ISX; LBX2; LHX4; LHX9; MIXL1; MSX1; MSX2; NOBOX; PRRX1; RAX; RAX2; SHOX; SHOX2; TRAF4; UNCX (inferredBy_MotifSimilarity). ALX4; ARX; DLX1; DLX4; DLX6; DRGX; EMX1; EMX2; EN1; EN2; GBX1; GBX2; HMX1; HMX3; HOXA5; HOXA6; HOXA7; HOXB6; HOXC6; ISL1; ISL2; LBX1; LHX1; LHX2; LHX3; LHX5; LHX6; LHX8; LMX1A; LMX1B; NKX1-1; NKX1-2; OTP; PROP1; VAX1; VAX2; VSX1; VSX2 (in…	5	445	DLX1;FBLN1;HOXA7;RALY;SHOX2
10kb	HOXA7_top5perTarget	jaspar__MA0236.1	3.32	0.105	962	HOXA7	0.61157	HOXA7	*	OTP (inferredBy_Orthology).	ALX1; ALX4; ARGFX; ARX; DRGX; EN1; HOXA1; HOXB2; HOXB3; HOXB5; HOXC5; ISX; LHX2; LHX3; LHX4; LHX6; LHX9; LMX1A; LMX1B; MIXL1; NOTO; PHOX2A; PHOX2B; POU3F2; PRRX2; RAX2; TRAF4; UNCX; VAX2; VSX1; ZFHX2 (inferredBy_MotifSimilarity). EMX1; EMX2; EN2; ESX1; EVX1; EVX2; GBX1; GBX2; GSX1; GSX2; HOXA2; HOXA4; HOXA6; HOXA7; HOXB1; HOXB6; HOXB7; HOXC6; HOXD1; HOXD3; LBX1; LHX1; LHX5; LHX8; NKX1-1; NKX1-2; …	5	341	DLX1;HOXA7;HOXC10;RALY;SHOX2
10kb	JDP2_top5perTarget	cisbp__M4608	3.32	0.0688	963	JDP2	0.612206	JDP2	*	JUN (directAnnotation).	ATF3; BACH2; BATF; EP300; FOS; FOSB; FOSL1; FOSL2; JDP2; JUNB; JUND; MEF2A; MYC; NFE2; RCOR1; SMARCC1; STAT3; TCF12; TCF7L2; TRIM28 (inferredBy_MotifSimilarity).	4	305	DNAJC6;F11R;NOS3;PCSK6
10kb	LHX2_top5perTarget	taipale__ESX1_DBD_NNYAATTANN	3.32	0.0921	964	LHX2	0.612842	LHX2	*	ESX1 (directAnnotation).	ALX3; ALX4; ARX; BSX; EMX1; EMX2; EN1; EN2; GBX1; GBX2; HOXA1; HOXA2; HOXB2; HOXB3; HOXD1; HOXD3; ISX; LBX2; LHX2; LHX4; LHX6; LHX8; LHX9; MSX1; MSX2; NOTO; PRRX1; PRRX2; RAX; RAX2; SHOX; SHOX2; TLX2; UNCX; VSX1; ZFHX2 (inferredBy_MotifSimilarity). HOXA6; HOXA7; HOXB6; HOXB7; HOXC6; LBX1; NKX1-1; NKX1-2; NOBOX (inferredBy_MotifSimilarity_n_Orthology).	4	292	LHX2;MDGA1;PITX1;RARG
10kb	POLR2A_top5perTarget	hocomoco__TAF1_MOUSE.H11MO.0.A	3.32	0.0892	965	POLR2A	0.613477	POLR2A	*	TAF1; TAF1L (inferredBy_Orthology).	KDM5A; POLR2A; TAF7; YY1 (inferredBy_MotifSimilarity). YY2 (inferredBy_MotifSimilarity_n_Orthology).	8	3310	ACTR1A;GNB2;IQSEC2;LAMC1;POLR2A;PREX1;RRAS2;ZNF574
10kb	RCOR1_top5perTarget	dbcorrdb__SUPT20H__ENCSR000ECQ_1__m5	3.32	0.0929	966	RCOR1	0.614113	RCOR1	*	SUPT20H (directAnnotation).	BRF1; BRF2; CEBPB; CTCF; CUX1; E2F6; EGR1; EGR4; ESRRA; ETS1; EZH2; GABPA; HDAC2; IRF1; KAT2A; KLF15; KLF16; KLF3; MAX; MAZ; MXI1; MYC; NELFE; PATZ1; PBX3; POLR2A; POLR3G; RAD21; RBBP5; RCOR1; REST; RREB1; SMARCA4; SP1; SP2; SP3; SP4; SREBF1; SREBF2; TBX15; TRIM28; VEZF1; WT1; XRCC4; ZBTB7B; ZEB1; ZMIZ1; ZNF263; ZNF274; ZNF341; ZNF460; ZNF467 (inferredBy_MotifSimilarity). SP5; ZBTB17; ZNF16; ZNF1…	5	470	FBRS;IL11;PURA;RCOR1;SMARCD3
10kb	ARID3A_top5perTarget	taipale_cyt_meth__FOXB1_NWNWGTMAATATTRACWYWN_eDBD	3.31	0.0876	967	ARID3A	0.614749	ARID3A	*	FOXB1 (directAnnotation).	ARID3A; EP300; FOXA1; FOXA2; FOXA3; FOXC1; FOXC2; FOXD2; FOXD3; NFIC (inferredBy_MotifSimilarity). FOXB2 (inferredBy_MotifSimilarity_n_Orthology).	4	227	EN2;INSM1;RHOB;TMEM119
10kb	E2F2_top5perTarget	taipale__E2F2_DBD_NNTTTTGGCGCCAAAANN	3.31	0.0857	968	E2F2	0.615385	E2F2	**	E2F2 (directAnnotation).	E2F1; E2F3; E2F4 (inferredBy_MotifSimilarity).	4	318	CSMD3;E2F2;TNFRSF19;TRAPPC5
10kb	EMX1_top5perTarget	taipale_cyt_meth__HOXA5_NYAATTAN_eDBD_meth	3.31	0.116	969	EMX1	0.61602	EMX1	*	HOXA5 (directAnnotation).	ALX4; BSX; EMX1; EMX2; EN1; EVX2; GBX2; GSX2; HOXA1; HOXA2; HOXA7; HOXB1; HOXB2; HOXB5; HOXB6; HOXB7; HOXD1; HOXD3; HOXD4; LHX4; LHX6; LMX1A; MEOX1; MEOX2; MNX1; PDX1; PHOX2A; PHOX2B; RAX; VAX1; VAX2; VENTX (inferredBy_MotifSimilarity). DLX1; DLX4; DLX6; EN2; EVX1; HOXA6; HOXC5; HOXC6; LBX1; NKX1-1; NKX1-2; UNCX (inferredBy_MotifSimilarity_n_Orthology).	4	288	CIC;LYRM1;PITX1;SLC12A5
10kb	EMX1_top5perTarget	taipale_cyt_meth__HOXB2_NYAATTAN_eDBD_meth	3.31	0.116	970	EMX1	0.616656	EMX1	*	HOXB2 (directAnnotation).	BSX; EMX1; EMX2; EN1; EN2; EVX1; EVX2; GBX2; GSX2; HOXA1; HOXA2; HOXA5; HOXB1; HOXB3; HOXB5; HOXD1; HOXD3; HOXD4; LHX4; LHX6; LMX1A; MEOX1; MEOX2; MNX1; MSX1; NOTO; PDX1; PHOX2A; PHOX2B; RAX; TLX2; VAX1; VAX2; VENTX; VSX1; VSX2 (inferredBy_MotifSimilarity). DLX1; DLX4; DLX6; HOXA6; HOXA7; HOXB6; HOXB7; HOXC5; HOXC6; LHX8; NKX1-1; NKX1-2; UNCX (inferredBy_MotifSimilarity_n_Orthology).	4	272	CIC;LYRM1;PITX1;SLC12A5
10kb	FOXD3_top5perTarget	cisbp__M5454	3.31	0.0815	971	FOXD3	0.617292	FOXD3	*	FOXJ2 (directAnnotation).	FOXC2; FOXD2; FOXD3; FOXF1; FOXF2; FOXG1; FOXI1; FOXJ1; FOXJ3; FOXK1; FOXL1; FOXN2; FOXO1; FOXO3; FOXO4; FOXP1; FOXP2; FOXP3; FOXQ1 (inferredBy_MotifSimilarity). FOXA2; FOXD1; FOXD4; FOXD4L1; FOXD4L3; FOXD4L4; FOXD4L5; FOXD4L6; FOXI2; FOXI3; FOXK2; FOXL2; FOXN3; FOXO6; FOXP4 (inferredBy_MotifSimilarity_n_Orthology).	6	352	AATF;ABCA1;ARHGAP26;CARD14;MEGF9;NAB1
10kb	HOXA7_top5perTarget	cisbp__M5262	3.31	0.105	972	HOXA7	0.617928	HOXA7	*	GBX1; GBX2 (inferredBy_Orthology).	ALX1; ALX3; ALX4; ARGFX; ARX; EMX1; EN1; ESX1; GSX1; GSX2; HESX1; HOXA1; HOXA2; HOXA6; HOXB2; HOXB3; HOXB5; HOXB6; HOXB7; ISX; LBX2; LHX2; LHX4; LHX5; LHX6; LHX9; LMX1A; LMX1B; MIXL1; MNX1; MSX1; MSX2; PAX7; PDX1; PRRX1; PRRX2; RAX; RAX2; SHOX; SHOX2; TLX2; TRAF4; UNCX; VAX1; VAX2; VENTX; VSX1; ZBTB49 (inferredBy_MotifSimilarity). DLX1; DLX4; DLX6; DRGX; EMX2; EN2; EVX1; EVX2; HOXA4; HOXA5; HOXA7…	6	578	DLX1;FBLN1;HOXA7;HOXC10;RALY;SHOX2
10kb	HOXA7_top5perTarget	flyfactorsurvey__Scr_SOLEXA_FBgn0003339	3.31	0.105	973	HOXA7	0.618563	HOXA7	*	HOXA5; HOXB5; HOXC5 (inferredBy_Orthology).	HOXB4; HOXC13; HOXC4; HOXD4; LBX2; NKX6-2; PDX1; POU4F2 (inferredBy_MotifSimilarity). BSX; EMX1; EMX2; EVX1; EVX2; HOXA1; HOXA2; HOXA3; HOXA4; HOXA6; HOXA7; HOXB1; HOXB2; HOXB3; HOXB6; HOXB7; HOXC10; HOXC6; HOXC8; HOXD1; HOXD3; LHX2; LHX6; LHX8; LHX9; MEOX1; MEOX2; NOTO; TLX1; TLX2; TLX3; VAX1; VAX2 (inferredBy_MotifSimilarity_n_Orthology).	4	205	DLX1;HOXA7;RALY;SHOX2
10kb	HOXA7_top5perTarget	flyfactorsurvey__Unpg_SOLEXA_FBgn0015561	3.31	0.105	974	HOXA7	0.619199	HOXA7	*	GBX1; GBX2 (inferredBy_Orthology).	ALX1; ALX3; ALX4; ARGFX; ARX; EMX1; EMX2; EN1; ESX1; GSX1; GSX2; HESX1; HOXA1; HOXA2; HOXA6; HOXB2; HOXB3; HOXB5; HOXB6; HOXB7; ISX; LBX2; LHX2; LHX3; LHX4; LHX5; LHX6; LHX9; LMX1A; LMX1B; MIXL1; MNX1; MSX1; MSX2; NOBOX; PDX1; PHOX2A; POU6F1; PRRX1; PRRX2; RAX; RAX2; SHOX; SHOX2; TLX2; TRAF4; UNCX; VAX1; VAX2; VENTX; VSX1; VSX2; ZBTB49 (inferredBy_MotifSimilarity). DLX1; DLX4; DLX6; DRGX; EN2; EV…	6	590	DLX1;FBLN1;HOXA7;HOXC10;RALY;SHOX2
10kb	HOXA7_top5perTarget	taipale__SHOX2_DBD_NYAATTAN	3.31	0.105	975	HOXA7	0.619835	HOXA7	*	SHOX2 (directAnnotation).	ALX1; ALX3; ARGFX; ARX; BARHL1; EMX1; EN1; EN2; ESX1; GBX1; GBX2; GSX1; GSX2; HESX1; ISX; LBX2; LHX2; LHX4; LHX6; LHX9; MIXL1; MSX1; MSX2; NKX1-2; NOBOX; NOTO; PHOX2A; PRRX1; PRRX2; RAX; RAX2; SHOX; TLX2; TRAF4; UNCX; VSX1; ZBTB49; ZFHX2 (inferredBy_MotifSimilarity). ALX4; DLX1; DLX4; DLX6; EMX2; HOXA6; HOXA7; HOXB6; HOXB7; HOXC6; LBX1; LHX3; LHX8; LMX1A; LMX1B; MNX1; NKX1-1; OTP; PROP1; VAX2; VS…	6	729	DLX1;FBLN1;HOXA7;HOXC10;RALY;SHOX2
10kb	IRF2_top5perTarget	taipale_cyt_meth__IRF5_NYGAAACCGAAACY_FL_meth	3.31	0.0922	976	IRF2	0.62047	IRF2	*	IRF5 (directAnnotation).	IRF1; IRF2; IRF3; IRF4; IRF7; IRF8; IRF9 (inferredBy_MotifSimilarity).	4	83	IRF2;LMO4;RNF213;SCARB2
10kb	LHX2_top5perTarget	cisbp__M5414	3.31	0.0917	977	LHX2	0.621106	LHX2	*	ESX1 (directAnnotation).	ALX3; ALX4; ARX; BSX; EMX1; EMX2; EN1; EN2; GBX1; GBX2; GSX1; HOXA1; HOXA2; HOXB3; HOXD3; ISX; LBX2; LHX2; LHX4; LHX6; LHX9; MSX1; MSX2; NOTO; PRRX1; PRRX2; RAX; RAX2; SHOX; SHOX2; TLX2; UNCX; VSX1; ZFHX2 (inferredBy_MotifSimilarity). HOXA6; HOXA7; HOXB6; HOXB7; HOXC6; LBX1; LHX8; NKX1-1; NKX1-2; NOBOX (inferredBy_MotifSimilarity_n_Orthology).	4	299	LHX2;MDGA1;PITX1;RARG
10kb	LHX2_top5perTarget	cisbp__M5483	3.31	0.0919	978	LHX2	0.621742	LHX2	*	GBX2 (directAnnotation).	ALX3; BARHL2; BSX; EMX1; EMX2; EN1; EN2; ESX1; GBX1; HESX1; HOXA1; HOXA2; HOXB2; HOXB3; ISX; LBX2; LHX2; LHX9; MSX1; MSX2; NOTO; PRRX1; PRRX2; RAX; RAX2; SHOX; SHOX2; TLX2 (inferredBy_MotifSimilarity). BARHL1; HOXA6; HOXA7; HOXB6; HOXB7; HOXC6; HOXD1; HOXD3; LBX1; NKX1-1; NKX1-2; NOBOX; VSX1; VSX2 (inferredBy_MotifSimilarity_n_Orthology).	4	265	LHX2;MDGA1;PITX1;RARG
10kb	LHX2_top5perTarget	jaspar__MA0919.1	3.31	0.0918	979	LHX2	0.622378	LHX2	*		ALX1; ALX3; ALX4; ARX; EMX1; EMX2; EN1; EN2; ESX1; EVX1; GBX1; GBX2; GSX2; HESX1; HOXA1; HOXA3; HOXB3; HOXB4; HOXC5; HOXD1; ISX; LBX2; LHX2; LHX3; LHX4; LHX6; LHX9; MSX1; NKX1-1; NKX1-2; NOTO; OTP; PAX4; PAX6; PHOX2A; PHOX2B; POU3F2; POU6F1; PRRX1; PRRX2; RAX; RAX2; SHOX; SHOX2; TLX2; UNCX; VSX1; ZFHX2; ZFHX3 (inferredBy_MotifSimilarity). GSX1; HOXA2; HOXD3; LBX1; LHX8; VAX2; VSX2 (inferredBy_Mot…	4	246	LHX2;MDGA1;PITX1;RARG
10kb	LHX2_top5perTarget	taipale__PRRX2_full_NYAATTAN	3.31	0.0918	980	LHX2	0.623013	LHX2	*	PRRX2 (directAnnotation).	ALX3; ARX; BARHL1; BSX; DMBX1; EN1; EN2; ESX1; GBX1; GBX2; GSX1; GSX2; HESX1; ISX; LBX2; LHX2; LHX4; LHX9; MIXL1; MSX1; MSX2; NOBOX; PRRX1; RAX; RAX2; SHOX; SHOX2; TLX2; UNCX (inferredBy_MotifSimilarity). ALX1; ALX4; EMX1; EMX2; HOXA6; HOXA7; HOXB6; HOXB7; HOXC6; LBX1; LHX3; NKX1-1; NKX1-2; OTP; PROP1; VSX1; VSX2 (inferredBy_MotifSimilarity_n_Orthology).	4	242	LHX2;MDGA1;PITX1;RARG
10kb	MZF1_top5perTarget	tfdimers__MD00354	3.31	0.0811	981	MZF1	0.623649	MZF1	**	MZF1; PURA (directAnnotation).		2	239	NKD1;SEMA3F
10kb	NR2C1_top5perTarget	taipale_cyt_meth__RXRB_NRGGTCRTGACCYN_eDBD_meth	3.31	0.0633	982	NR2C1	0.624285	NR2C1	*	RXRB (directAnnotation).	NR2C1; NR5A2; PPARD; RARA; RARB; RARG; RXRA; RXRG; THRB (inferredBy_MotifSimilarity). NR2F1 (inferredBy_MotifSimilarity_n_Orthology).	4	366	INPP5B;NR2C1;PI4KB;TOMM20
10kb	PBX1_top5perTarget	hocomoco__PBX1_MOUSE.H11MO.0.A	3.31	0.0833	983	PBX1	0.624921	PBX1	**	PBX1 (inferredBy_Orthology).	PBX3; PKNOX1 (inferredBy_MotifSimilarity).	3	244	CAPZB;PBX1;WBP1
10kb	POU4F1_top5perTarget	cisbp__M5729	3.31	0.077	984	POU4F1	0.625556	POU4F1	*	POU2F3 (directAnnotation).	HOXD8; NANOG; POU1F1; POU2AF1; POU2F1; POU2F2; POU3F1; POU3F2; POU3F3; POU3F4; POU4F1; POU5F1; POU5F1B; SOX2; TBP (inferredBy_MotifSimilarity). NANOGP8; SOX17 (inferredBy_MotifSimilarity_n_Orthology).	2	120	DLGAP3;GLG1
10kb	POU4F1_top5perTarget	cisbp__M5744	3.31	0.0769	985	POU4F1	0.626192	POU4F1	*	POU5F1B (directAnnotation).	HOXD8; NANOG; POU1F1; POU2AF1; POU2F1; POU2F2; POU2F3; POU3F1; POU3F2; POU3F3; POU3F4; POU4F1; POU5F1; SOX2; TBP (inferredBy_MotifSimilarity). NANOGP8; SOX17 (inferredBy_MotifSimilarity_n_Orthology).	2	117	DLGAP3;GLG1
10kb	BACH1_top5perTarget	dbcorrdb__USF2__ENCSR000ECW_1__m1	3.3	0.0968	986	BACH1	0.626828	BACH1	*	USF2 (directAnnotation).	ATF3; BACH1; BHLHE40; MAX; MITF; NFE2; TFE3; TFEB; USF1 (inferredBy_MotifSimilarity). TFEC (inferredBy_MotifSimilarity_n_Orthology).	4	514	BRI3;MSC;SPG21;WIPF1
10kb	BACH1_top5perTarget	homer__GGTCACGTGA_USF1	3.3	0.0968	987	BACH1	0.627463	BACH1	*	USF1 (directAnnotation).	ARNT; ARNT2; ATF3; BACH1; BHLHE40; MAX; MITF; MYC; NFE2; SREBF1; SREBF2; TFE3; TFEB; USF2 (inferredBy_MotifSimilarity). HELT (inferredBy_MotifSimilarity_n_Orthology).	4	413	BRI3;CUL5;MSC;SPG21
10kb	EMX1_top5perTarget	flyfactorsurvey__Slou_Cell_FBgn0002941	3.3	0.116	988	EMX1	0.628099	EMX1	*	NKX1-1; NKX1-2 (inferredBy_Orthology).	ALX3; GSX2; MIXL1; MNX1; PRRX2 (inferredBy_MotifSimilarity). DLX1; DLX4; DLX6; EMX1; EMX2; EN1; EN2; GBX1; GBX2; HOXA6; HOXA7; HOXB6; HOXB7; HOXC6; ISL1; ISL2; LHX2; LHX9; OTP; PROP1; TLX1; TLX2; TLX3; VSX2 (inferredBy_MotifSimilarity_n_Orthology).	5	368	CIC;LYRM1;PITX1;SDC3;SLC12A5
10kb	FOSL2_top5perTarget	cisbp__M0341	3.3	0.164	989	FOSL2	0.628735	FOSL2	*		CREB5; FOS; FOSB; FOSL1; FOSL2; JUNB; JUND (inferredBy_MotifSimilarity). ATF2; ATF7; CEBPA; CEBPB; CREBL2; DBP; HLF; NFIL3; TEF (inferredBy_MotifSimilarity_n_Orthology).	5	416	ELFN2;FOSL2;NF1;RAD23A;YWHAZ
10kb	HOXA5_top5perTarget	cisbp__M4940	3.3	0.0682	990	HOXA5	0.629371	HOXA5	*	EMX1; EMX2 (inferredBy_Orthology).	GSX1; GSX2; LHX2; NKX6-2; PDX1 (inferredBy_MotifSimilarity). BSX; DBX1; DBX2; EN1; EN2; EVX1; EVX2; GBX1; GBX2; HOXA1; HOXA2; HOXA5; HOXA6; HOXA7; HOXB1; HOXB2; HOXB5; HOXB6; HOXB7; HOXC5; HOXC6; HOXD1; ISL1; ISL2; LHX3; LHX4; LHX6; LHX8; LHX9; LMX1A; LMX1B; MEOX1; MEOX2; NKX1-1; NKX1-2; NKX6-1; NKX6-3; NOTO; OTP; VSX2 (inferredBy_MotifSimilarity_n_Orthology).	2	120	HOXA5;SCNN1A
10kb	HOXA7_top5perTarget	cisbp__M5197	3.3	0.104	991	HOXA7	0.630006	HOXA7	*	NKX1-1; NKX1-2 (inferredBy_Orthology).	ALX1; ALX3; ESX1; GSX1; GSX2; HOXA6; HOXB3; HOXB5; HOXB6; HOXB7; ISX; LBX2; LHX2; LHX4; LHX5; LHX9; LMX1B; MIXL1; MNX1; MSX1; MSX2; NOBOX; PDX1; PRRX1; PRRX2; RAX; RAX2; SHOX; SHOX2; TRAF4; UNCX (inferredBy_MotifSimilarity). ALX4; ARX; BSX; DLX1; DLX4; DLX6; DRGX; EMX1; EMX2; EN1; EN2; EVX1; EVX2; GBX1; GBX2; HOXA1; HOXA3; HOXA4; HOXA5; HOXA7; HOXB1; HOXB4; HOXC4; HOXC5; HOXC6; HOXD1; HOXD3; HOXD…	6	608	DLX1;FBLN1;HOXA7;HOXC10;RALY;SHOX2
10kb	HOXA7_top5perTarget	flyfactorsurvey__Cad_SOLEXA_FBgn0000251	3.3	0.104	992	HOXA7	0.630642	HOXA7	*	CDX1; CDX2; CDX4 (inferredBy_Orthology).	HOXA10; HOXA11; HOXA9; HOXB13; HOXB9; HOXC10; HOXC11; HOXC12; HOXC9; HOXD10; HOXD11; HOXD12; HOXD13; HOXD9 (inferredBy_MotifSimilarity). DBX1; DBX2; HLX; HOXA6; HOXA7; HOXB6; HOXB7; HOXC6; LMX1A; LMX1B (inferredBy_MotifSimilarity_n_Orthology).	8	1661	CDC6;DLX1;FBLN1;HOXA7;MCOLN3;RALY;SHOX2;TRNP1
10kb	HOXA7_top5perTarget	flyfactorsurvey__CG4136_Cell_FBgn0029775	3.3	0.105	993	HOXA7	0.631278	HOXA7	*	VSX2 (inferredBy_Orthology).	ALX1; ALX3; ALX4; ARGFX; ARX; EMX1; EMX2; EN1; ESX1; GSX1; GSX2; HOXA1; HOXB2; HOXB3; HOXB5; HOXB7; HOXC5; ISX; LBX2; LHX2; LHX3; LHX4; LHX6; LHX9; LMX1A; LMX1B; MIXL1; NOTO; PAX6; PDX1; PHOX2A; POU2F1; POU3F1; POU6F1; PRRX1; PRRX2; RAX; RAX2; SHOX; SHOX2; TRAF4; UNCX; VAX1; VAX2; VSX1; ZFHX2 (inferredBy_MotifSimilarity). BSX; DRGX; EN2; EVX1; EVX2; GBX1; GBX2; HOXA2; HOXA4; HOXA5; HOXA6; HOXA7; …	5	395	DLX1;HOXA7;HOXC10;RALY;SHOX2
10kb	HOXA7_top5perTarget	flyfactorsurvey__NK7.1_SOLEXA_FBgn0024321	3.3	0.104	994	HOXA7	0.631914	HOXA7	*		ISL2; PRRX1; PRRX2; RAX; SHOX; UNCX (inferredBy_MotifSimilarity). ALX1; EMX1; EMX2; EN1; EN2; GBX1; GBX2; HOXA5; HOXA6; HOXA7; HOXB6; HOXB7; HOXC5; HOXC6; ISL1; NKX1-1; NKX1-2; NOBOX; PROP1; VAX2 (inferredBy_MotifSimilarity_n_Orthology).	7	930	CCNF;DLX1;FBLN1;HOXA7;HOXC10;RALY;SHOX2
10kb	HOXA7_top5perTarget	jaspar__MA0225.1	3.3	0.104	995	HOXA7	0.632549	HOXA7	*		HOXB5; NKX6-1; NKX6-2; PDX1 (inferredBy_MotifSimilarity). BSX; EMX1; EMX2; EVX1; EVX2; HOXA1; HOXA2; HOXA3; HOXA4; HOXA5; HOXA6; HOXA7; HOXB1; HOXB2; HOXB4; HOXB6; HOXB7; HOXC4; HOXC5; HOXC6; HOXC8; HOXD1; HOXD3; HOXD4; LHX2; LHX6; LHX8; LHX9; MEOX1; MEOX2; NOTO; VAX1; VAX2 (inferredBy_MotifSimilarity_n_Orthology).	4	233	DLX1;HOXA7;RALY;SHOX2
10kb	HOXA7_top5perTarget	taipale_cyt_meth__LHX5_SYAATTAN_FL_meth	3.3	0.104	996	HOXA7	0.633185	HOXA7	*	LHX5 (directAnnotation).	HOXB3; LHX4; LMX1B; MNX1; NKX6-1; NKX6-2 (inferredBy_MotifSimilarity). DRGX; EN1; EN2; GBX1; GBX2; HOXA1; HOXA5; HOXA6; HOXA7; HOXB1; HOXB6; HOXB7; HOXC6; HOXD1; HOXD3; LHX1; NKX1-1; NKX1-2; PROP1; UNCX; VAX1; VAX2; VSX2 (inferredBy_MotifSimilarity_n_Orthology).	6	578	DLX1;FBLN1;HOXA7;HOXC10;RALY;SHOX2
10kb	LHX2_top5perTarget	cisbp__M0967	3.3	0.0916	997	LHX2	0.633821	LHX2	*	SHOX2 (inferredBy_Orthology).	ALX1; ALX3; ARX; BARHL1; DMBX1; EN1; EN2; ESX1; GBX1; GBX2; GSX1; GSX2; HESX1; ISX; LBX2; LHX2; LHX4; LHX9; MIXL1; MSX1; MSX2; NOBOX; NOTO; PRRX1; PRRX2; RAX; RAX2; SHOX; TLX2; TRAF4; UNCX; VSX1; ZBTB49; ZFHX2 (inferredBy_MotifSimilarity). ALX4; EMX1; EMX2; HOXA6; HOXA7; HOXB6; HOXB7; HOXC6; ISL1; ISL2; LBX1; LHX1; LHX3; LHX5; LHX6; LHX8; LMX1A; LMX1B; NKX1-1; NKX1-2; OTP; PROP1; VAX2; VSX2 (infe…	5	466	LHX2;MDGA1;PITX1;RARG;SLC1A2
10kb	LHX2_top5perTarget	taipale__GBX2_full_NNYAATTANN	3.3	0.0916	998	LHX2	0.634456	LHX2	*	GBX2 (directAnnotation).	ALX3; BARHL2; BSX; EMX1; EMX2; EN1; EN2; ESX1; GBX1; HESX1; HOXA1; HOXA2; HOXB2; HOXB3; ISX; LBX2; LHX2; LHX9; MSX1; MSX2; NOTO; PRRX1; PRRX2; RAX; RAX2; SHOX; SHOX2; TLX2 (inferredBy_MotifSimilarity). BARHL1; EVX1; EVX2; HOXA6; HOXA7; HOXB6; HOXB7; HOXC6; HOXD1; HOXD3; LBX1; NKX1-1; NKX1-2; NOBOX; VSX1; VSX2 (inferredBy_MotifSimilarity_n_Orthology).	4	266	LHX2;MDGA1;PITX1;RARG
10kb	LHX2_top5perTarget	taipale__Vsx1_DBD_NYAATTAN	3.3	0.0917	999	LHX2	0.635092	LHX2	*	VSX1 (inferredBy_Orthology).	ALX3; ALX4; ARX; BSX; DMBX1; EN1; EN2; ESX1; GBX1; GBX2; GSX1; GSX2; ISX; LBX2; LHX2; LHX4; LHX8; LHX9; LMX1B; MIXL1; MSX1; MSX2; NOBOX; PRRX1; PRRX2; RAX; RAX2; SHOX; SHOX2; TLX2; UNCX (inferredBy_MotifSimilarity). ALX1; DLX1; DLX4; DLX6; HOXA6; HOXA7; HOXB6; HOXB7; HOXC6; LBX1; LHX3; PROP1; VSX2 (inferredBy_MotifSimilarity_n_Orthology).	4	237	LHX2;MDGA1;PITX1;RARG
10kb	LHX2_top5perTarget	taipale__VSX1_DBD_YTAATTAN	3.3	0.0916	1000	LHX2	0.635728	LHX2	*	VSX1 (directAnnotation).	GSX2; HOXD4; PDX1 (inferredBy_MotifSimilarity). ALX3; EMX1; EMX2; EVX1; GBX1; GBX2; GSX1; LHX2; LHX3; LHX4; LHX6; LHX8; LHX9; NOTO; OTP; UNCX (inferredBy_MotifSimilarity_n_Orthology).	4	195	LHX2;MDGA1;PITX1;RARG
10kb	MAFG_top5perTarget	transfac_pro__M02263	3.3	0.0967	1001	MAFG	0.636364	MAFG	*	NFE2L2 (directAnnotation).	BACH1; BACH2; EP300; JUN; MAF; MAFG; MAFK; NFE2; NFE2L1 (inferredBy_MotifSimilarity). MAFF (inferredBy_MotifSimilarity_n_Orthology).	7	1192	DNAJA2;FXR2;GTDC1;MAFG;SLC16A6;TMEM33;UPP1
10kb	NFYC_top5perTarget	scertf__pachkov.HAP5	3.3	0.074	1002	NFYC	0.636999	NFYC	**	NFYC; POLE4 (inferredBy_Orthology).	FOS; IRF3; NFYB; PBX3; RFX5 (inferredBy_MotifSimilarity).	2	80	NFYC;SHC1
10kb	TCF4_top5perTarget	transfac_pro__M08977	3.3	0.0734	1003	TCF4	0.637635	TCF4	*	TCF7 (directAnnotation).	LEF1; MBD4; TCF4; TCF7L1; TCF7L2 (inferredBy_MotifSimilarity). TCF3 (inferredBy_MotifSimilarity_n_Orthology).	4	451	EDNRA;SLC24A1;TCF4;TRHDE
10kb	CEBPB_top5perTarget	taipale_cyt_meth__CEBPG_NRTTGCGYAAYN_eDBD	3.29	0.0646	1004	CEBPB	0.638271	CEBPB	*	CEBPG (directAnnotation).	CEBPA; CEBPB; CEBPD; CEBPE; DBP; EP300; HLF; PPARGC1A; TEF (inferredBy_MotifSimilarity).	2	73	CEBPB;IER2
10kb	FOSL2_top5perTarget	transfac_pro__M07667	3.29	0.164	1005	FOSL2	0.638907	FOSL2	*	CREBL2 (inferredBy_Orthology).	ATF1; ATF2; ATF3; ATF4; ATF5; ATF6; ATF6B; ATF7; BATF3; CREB1; CREB3; CREB3L4; CREB5; CREM; FOS; FOSB; FOSL1; FOSL2; HLF; JDP2; JUN; JUNB; JUND; TEF; XBP1 (inferredBy_MotifSimilarity). BACH1; BACH2; CREB3L1; CREB3L2; DBP; NFE2; NFE2L1; NFE2L2; NFE2L3; NFIL3; NPDC1; ZNF250 (inferredBy_MotifSimilarity_n_Orthology).	4	210	ELFN2;NF1;RAD23A;YWHAZ
10kb	HNF4G_top5perTarget	hocomoco__HNF4A_HUMAN.H11MO.0.A	3.29	0.109	1006	HNF4G	0.639542	HNF4G	*	HNF4A (directAnnotation).	EP300; HDAC2; HNF4G; MYBL2; NR2C2; NR2F1; NR2F2; NR2F6; PPARD; RXRA; RXRB; RXRG; SP1; TCF12; THRB (inferredBy_MotifSimilarity). NR1H3 (inferredBy_MotifSimilarity_n_Orthology).	5	488	C19orf12;EPS8L2;GJA5;IFT20;LIF
10kb	HOXA7_top5perTarget	cisbp__M1998	3.29	0.104	1007	HOXA7	0.640178	HOXA7	*	EMX1; EMX2 (inferredBy_Orthology).	ALX1; ALX3; ALX4; ARGFX; EN1; ESX1; GSX1; GSX2; HOXA2; HOXA3; HOXB2; HOXB3; HOXB4; HOXB5; HOXB7; HOXC4; HOXD3; HOXD4; ISX; LBX2; LHX2; LHX4; LHX9; LMX1A; MEOX2; NOTO; PAX4; PDX1; POU6F1; PRRX1; PRRX2; RAX; SHOX2; VAX1; VAX2; VSX1; VSX2 (inferredBy_MotifSimilarity). ARX; BSX; DRGX; EN2; EVX1; EVX2; GBX1; GBX2; HOXA1; HOXA4; HOXA5; HOXA6; HOXA7; HOXB1; HOXB6; HOXC5; HOXC6; HOXD1; LBX1; LHX1; LHX3; …	5	424	DLX1;HOXA7;HOXC10;RALY;SHOX2
10kb	HOXA7_top5perTarget	cisbp__M4756	3.29	0.104	1008	HOXA7	0.640814	HOXA7	*	LHX6; LHX8 (inferredBy_Orthology).	ALX1; ALX3; ALX4; ARGFX; ARX; EMX1; EMX2; EN1; ESX1; GBX1; GSX1; GSX2; HOXA1; HOXA2; HOXA3; HOXB2; HOXB3; HOXB4; HOXB5; HOXB7; HOXC4; HOXD3; HOXD4; ISX; LBX2; LHX2; LHX3; LHX4; LHX9; LMX1A; MIXL1; NOTO; PAX4; PAX6; PAX7; PDX1; PHOX2A; PHOX2B; POU2F1; POU6F1; PRRX1; PRRX2; RAX; RAX2; SHOX; SHOX2; UNCX; VAX1; VAX2; VSX1; VSX2; ZFHX2 (inferredBy_MotifSimilarity). BSX; DLX1; DLX4; DLX6; DRGX; EN2; EV…	5	400	DLX1;HOXA7;HOXC10;RALY;SHOX2
10kb	HOXA7_top5perTarget	flyfactorsurvey__Antp_SOLEXA_FBgn0000095	3.29	0.104	1009	HOXA7	0.641449	HOXA7	*	HOXA5; HOXB5; HOXC5 (inferredBy_Orthology).	HOXC13 (inferredBy_MotifSimilarity). BSX; DBX1; DBX2; EMX1; EMX2; HOXA1; HOXA2; HOXA6; HOXA7; HOXB1; HOXB2; HOXB6; HOXB7; HOXC6; HOXD1; LHX2; LHX9; MEOX1; MEOX2; NOTO; TLX1; TLX2; TLX3 (inferredBy_MotifSimilarity_n_Orthology).	4	210	DLX1;HOXA7;RALY;SHOX2
10kb	JDP2_top5perTarget	dbcorrdb__eGFP-JUND__ENCSR000DJX_1__m1	3.29	0.0684	1010	JDP2	0.642085	JDP2	*		ATF3; BATF; FOS; FOSB; FOSL1; FOSL2; JDP2; JUN; JUNB; JUND; MYC; RCOR1; SMARCC1; TCF7L2 (inferredBy_MotifSimilarity).	4	357	CAMK2N2;F11R;NOS3;PCSK6
10kb	LHX2_top5perTarget	cisbp__M5949	3.29	0.0914	1011	LHX2	0.642721	LHX2	*	VSX1 (directAnnotation).	GSX2; HOXD4; PDX1 (inferredBy_MotifSimilarity). ALX3; EMX1; EMX2; GBX1; GBX2; GSX1; LHX2; LHX3; LHX4; LHX6; LHX8; LHX9; NOTO; OTP; UNCX (inferredBy_MotifSimilarity_n_Orthology).	4	191	LHX2;MDGA1;PITX1;RARG
10kb	LHX2_top5perTarget	taipale_cyt_meth__LHX4_NTAATTAN_eDBD_meth	3.29	0.0914	1012	LHX2	0.643357	LHX2	*	LHX4 (directAnnotation).	ALX3; ALX4; ARGFX; ARX; BARX2; BSX; DRGX; EMX1; EMX2; EN1; EN2; ESX1; EVX2; GBX1; GBX2; GSX1; GSX2; HOXA1; HOXA2; HOXA3; HOXA5; HOXB1; HOXB2; HOXB3; HOXB5; HOXB7; HOXD1; HOXD3; HOXD4; ISX; LHX2; LHX5; LHX6; LHX8; LHX9; LMX1A; LMX1B; MEOX1; MEOX2; MIXL1; MNX1; MSX1; MSX2; NOTO; PAX4; PDX1; PHOX2A; PHOX2B; POU6F2; PRRX1; PRRX2; RAX; RAX2; SHOX; SHOX2; TLX2; UNCX; VAX1; VAX2; VENTX; VSX1; VSX2; ZBTB…	4	202	LHX2;MDGA1;PITX1;RARG
10kb	LHX2_top5perTarget	taipale_cyt_meth__LHX9_CYAATTAR_eDBD_meth	3.29	0.0913	1013	LHX2	0.643992	LHX2	*	LHX9 (directAnnotation).	ALX3; ARGFX; ARX; EMX1; EN1; ESX1; GBX1; GBX2; GSX1; GSX2; HOXA1; HOXB2; HOXB3; HOXB5; ISX; LBX2; LHX2; LHX4; LHX8; MIXL1; MSX2; NOTO; PAX4; PDX1; PRRX1; PRRX2; RAX; RAX2; SHOX; SHOX2; TLX2; UNCX; VENTX; VSX1; VSX2 (inferredBy_MotifSimilarity). ALX1; ALX4; DLX1; DLX4; DLX6; DRGX; EMX2; EN2; EVX1; HOXA6; HOXA7; HOXB6; HOXB7; HOXC6; HOXD3; LBX1; LHX3; LHX6; NKX1-1; NKX1-2; OTP; PAX6; PROP1; VAX1; V…	3	98	MDGA1;PITX1;RARG
10kb	MAFG_top5perTarget	cisbp__M5608	3.29	0.0964	1014	MAFG	0.644628	MAFG	**	MAFG (directAnnotation).	BACH1; BACH2; EP300; FOS; MAF; MAFA; MAFB; MAFF; MAFK; NFE2; NFE2L1; NFE2L2; NFE2L3; NRL (inferredBy_MotifSimilarity). CIC (inferredBy_MotifSimilarity_n_Orthology).	9	2047	CISD2;CTSO;EXTL3;FXR2;GTDC1;MAFG;PTEN;SLC16A6;SLC1A2
10kb	MAFG_top5perTarget	taipale_cyt_meth__MAFF_NYGCTGASTCAGCRN_eDBD	3.29	0.0965	1015	MAFG	0.645264	MAFG	*	MAFF (directAnnotation).	BACH1; BACH2; MAF; MAFA; MAFB; MAFG; MAFK; NFE2 (inferredBy_MotifSimilarity).	2	23	MAFG;SLC16A6
10kb	NR2C1_top5perTarget	taipale__Rxra_DBD_RGGTCATGACCY_repr	3.29	0.0629	1016	NR2C1	0.6459	NR2C1	*	RXRA (inferredBy_Orthology).	MECOM; NR2C1; PPARD; RARA; RARB; RARG; RORB; RORC; RXRB; RXRG; THRB (inferredBy_MotifSimilarity).	8	1290	INPP5B;KCNE3;NR2C1;PAQR8;PI4KB;TOMM20;ZNF273;ZNF500
10kb	NR2C1_top5perTarget	taipale_cyt_meth__RARG_NRGGTCRTGACCYN_eDBD	3.29	0.063	1017	NR2C1	0.646535	NR2C1	*	RARG (directAnnotation).	NR2C1; NR5A2; PPARA; PPARD; RARA; RARB; RXRA; RXRB; RXRG; THRB (inferredBy_MotifSimilarity). NR5A1 (inferredBy_MotifSimilarity_n_Orthology).	3	199	INPP5B;NR2C1;PI4KB
10kb	RUNX1_top5perTarget	dbcorrdb__CEBPB__ENCSR000BRX_1__m2	3.29	0.0596	1018	RUNX1	0.647171	RUNX1	*	CEBPB (directAnnotation).	BCL11A; CBFB; EP300; FOXM1; IKZF1; MTA3; NFATC1; NFIC; RUNX1; RUNX2; RUNX3; STAT5A; TBL1XR1 (inferredBy_MotifSimilarity).	2	138	ARHGEF18;RUNX1
10kb	RXRA_top5perTarget	cisbp__M4430	3.29	0.114	1019	RXRA	0.647807	RXRA	*	CTCF (directAnnotation).	ARID3A; CTCFL; MAZ; RAD21; RXRA; SMC3; ZBTB7A; ZC3H11A; ZNF143 (inferredBy_MotifSimilarity). REST; ZFP64 (inferredBy_MotifSimilarity_n_Orthology).	4	240	LINGO1;NTRK3;PINK1;RFX3
10kb	BHLHE41_top5perTarget	dbcorrdb__BHLHE40__ENCSR000BID_1__m1	3.28	0.11	1020	BHLHE41	0.648442	BHLHE41	*	BHLHE40 (directAnnotation).	ARNT; ARNT2; ARNTL; ARNTL2; ATF1; ATF3; BHLHE41; CLOCK; E2F6; EZH2; GABPA; MAX; MLX; MXI1; MYC; NFE2; SP4; SREBF1; SREBF2; USF1; USF2; ZEB1 (inferredBy_MotifSimilarity).	5	210	BHLHE41;CCNYL1;GRIK5;STAT6;TRIM8
10kb	CREB5_top5perTarget	transfac_pro__M00916	3.28	0.0736	1021	CREB5	0.649078	CREB5	*	CREB1; CREM (directAnnotation).	ATF1; ATF2; ATF3; ATF4; ATF5; ATF6; ATF6B; ATF7; BATF3; CREB3; CREB3L4; CREB5; FOS; FOSB; FOSL1; FOSL2; JDP2; JUN; JUNB; JUND; XBP1 (inferredBy_MotifSimilarity).	7	455	ACVR1;CREB5;FOSL2;OPA3;PNRC1;TRPS1;ZFYVE27
10kb	EMX1_top5perTarget	taipale__PDX1_DBD_NYMATTAN	3.28	0.116	1022	EMX1	0.649714	EMX1	*	PDX1 (directAnnotation).	BARX1; DRGX; EMX1; EMX2; EN1; EN2; ESX1; EVX2; GBX2; GSX2; HOXA1; HOXA2; HOXA5; HOXB1; HOXB2; HOXB3; HOXB5; HOXB7; HOXC4; HOXD3; HOXD4; ISX; LHX4; LHX6; LHX9; LMX1A; MNX1; MSX1; MSX2; NOTO; RAX; VAX1; VAX2; VENTX; VSX1; VSX2 (inferredBy_MotifSimilarity). DLX1; DLX4; DLX6; EVX1; GBX1; GSX1; HOXA3; HOXA6; HOXA7; HOXB6; HOXC5; HOXC6; LBX1; LHX2; LHX3; LHX8; NKX1-2; OTP; PROP1; UNCX (inferredBy_Motif…	3	146	CIC;PITX1;SLC12A5
10kb	EMX1_top5perTarget	taipale_cyt_meth__HOXB5_NYAATTAN_eDBD_meth	3.28	0.116	1023	EMX1	0.65035	EMX1	*	HOXB5 (directAnnotation).	BSX; EMX1; GSX1; GSX2; HOXA2; HOXA5; HOXA7; HOXB2; HOXB6; HOXB7; HOXD4; HOXD8; LHX2; MEOX1; MEOX2; MNX1; PDX1; VAX1; VENTX (inferredBy_MotifSimilarity). EMX2; EVX1; EVX2; HOXA6; HOXC5; HOXC6; HOXD3; VAX2 (inferredBy_MotifSimilarity_n_Orthology).	4	293	CIC;PITX1;SDC3;SLC12A5
10kb	ETV6_top5perTarget	homer__AVCAGGAAGT_EHF	3.28	0.0862	1024	ETV6	0.650985	ETV6	*	EHF (directAnnotation).	ELF1; ELF2; ELF3; ELF4; ELF5; ELK1; ELK3; ELK4; ERG; ETS1; ETS2; ETV4; ETV6; ETV7; FEV; FLI1; GABPA; GABPB1; PSMD12; SPI1; SPIB (inferredBy_MotifSimilarity).	2	25	FMNL1;PIK3R5
10kb	FOXN2_top5perTarget	jaspar__MA0852.1	3.28	0.0589	1025	FOXN2	0.651621	FOXN2	*	FOXK1 (inferredBy_Orthology).	FOXC2; FOXD2; FOXG1; FOXI1; FOXO1; FOXO3; FOXO4; FOXP1 (inferredBy_MotifSimilarity). FOXA2; FOXC1; FOXF1; FOXF2; FOXJ2; FOXJ3; FOXL1; FOXL2; FOXN2; FOXN3; FOXP2; FOXP3; FOXP4 (inferredBy_MotifSimilarity_n_Orthology).	3	318	FOXN2;RICTOR;TBL1X
10kb	HOXA7_top5perTarget	taipale__Shox2_DBD_NYAATTAN	3.28	0.104	1026	HOXA7	0.652257	HOXA7	*	SHOX2 (inferredBy_Orthology).	ALX1; ALX3; ARGFX; ARX; BARHL1; BSX; DMBX1; EMX1; EN1; EN2; ESX1; GBX1; GBX2; GSX1; GSX2; HESX1; HOXA1; ISX; LBX2; LHX2; LHX4; LHX6; LHX9; MIXL1; MSX1; MSX2; NKX1-2; NOBOX; NOTO; PAX4; PHOX2A; POU6F1; PRRX1; PRRX2; RAX; RAX2; SHOX; TLX2; TRAF4; UNCX; VSX1; VSX2; ZBTB49; ZFHX2 (inferredBy_MotifSimilarity). ALX4; DLX1; DLX4; DLX6; EMX2; HOXA6; HOXA7; HOXB6; HOXB7; HOXC6; LBX1; LHX3; LHX8; LMX1A; LM…	5	409	DLX1;FBLN1;HOXA7;RALY;SHOX2
10kb	JDP2_top5perTarget	cisbp__M2108	3.28	0.0682	1027	JDP2	0.652893	JDP2	*		ATF3; FOS; FOSB; FOSL1; FOSL2; JDP2; JUN; JUNB; JUND; MEF2C; MYC; STAT3 (inferredBy_MotifSimilarity). BATF (inferredBy_MotifSimilarity_n_Orthology).	3	153	F11R;PCSK6;TRPV1
10kb	LHX2_top5perTarget	cisbp__M5757	3.28	0.0912	1028	LHX2	0.653528	LHX2	*	PRRX2 (directAnnotation).	ALX3; ARX; BARHL1; BSX; DMBX1; EN1; EN2; ESX1; GBX1; GBX2; GSX1; GSX2; HESX1; ISX; LBX2; LHX2; LHX4; LHX9; MIXL1; MSX1; MSX2; NOBOX; NOTO; PRRX1; RAX; RAX2; SHOX; SHOX2; TLX2; UNCX; ZBTB49 (inferredBy_MotifSimilarity). ALX1; ALX4; HOXA6; HOXA7; HOXB6; HOXB7; HOXC6; LBX1; LHX3; NKX1-1; NKX1-2; OTP; PROP1; VSX1; VSX2 (inferredBy_MotifSimilarity_n_Orthology).	4	250	LHX2;MDGA1;PITX1;RARG
10kb	POLR2A_top5perTarget	dbcorrdb__MXI1__ENCSR000EFE_1__m2	3.28	0.0883	1029	POLR2A	0.654164	POLR2A	*	MXI1 (directAnnotation).	BCLAF1; ELF1; ELK1; ELK4; ETS1; GABPA; HCFC1; PHF8; POLR2A; TAF1 (inferredBy_MotifSimilarity).	3	349	CLCN3;GNB2;POLR2A
10kb	HOXA10_top5perTarget	transfac_pro__M07377	3.27	0.0707	1030	HOXA10	0.6548	HOXA10	*	CDX1 (directAnnotation).	CDX2; CDX4; HOXA10; HOXA9; HOXB9; HOXC10; HOXC11; HOXC12; HOXC9; HOXD10; HOXD11; HOXD9 (inferredBy_MotifSimilarity).	3	335	FAM110A;HOXA10;PPP3CA
10kb	HOXA7_top5perTarget	cisbp__M4738	3.27	0.104	1031	HOXA7	0.655435	HOXA7	*	HOXA5; HOXB5; HOXC5 (inferredBy_Orthology).	BSX; DBX1; DBX2; EMX1; EMX2; HOXA1; HOXA2; HOXA6; HOXA7; HOXB1; HOXB2; HOXB6; HOXB7; HOXC6; HOXD1; LHX2; LHX9; LMX1A; LMX1B; MEOX1; MEOX2; NOTO; OTP; TLX1; TLX2; TLX3 (inferredBy_MotifSimilarity_n_Orthology).	4	222	DLX1;HOXA7;RALY;SHOX2
10kb	HOXA7_top5perTarget	cisbp__M4852	3.27	0.104	1032	HOXA7	0.656071	HOXA7	*		ALX3; ARX; EN1; HOXA1; ISX; LHX2; LHX4; LHX9; LMX1B; MIXL1; NOBOX; PRRX1; PRRX2; RAX; RAX2; SHOX; SHOX2; UNCX (inferredBy_MotifSimilarity). ALX1; ALX4; BSX; DLX1; DLX4; DLX6; DRGX; EN2; GBX1; GBX2; HOXA6; HOXA7; HOXB6; HOXB7; HOXC6; HOXD1; LHX3; NKX1-1; NKX1-2; OTP; PROP1; VSX1; VSX2 (inferredBy_MotifSimilarity_n_Orthology).	10	1901	ALDH4A1;ANGPT1;CCNG1;CDC6;DLX1;FBLN1;HOXA7;HOXC10;RALY;SHOX2
10kb	LHX2_top5perTarget	cisbp__M1020	3.27	0.0909	1033	LHX2	0.656707	LHX2	*	ALX4 (inferredBy_Orthology).	ALX1; ALX3; EN2; ESX1; HESX1; ISX; LBX2; LHX2; LHX4; LHX9; MIXL1; NOBOX; PRRX1; PRRX2; RAX; RAX2; SHOX; SHOX2; TLX2; TRAF4; UNCX; VSX1; ZBTB49 (inferredBy_MotifSimilarity). ARX; DLX1; DLX4; DLX6; EN1; GBX1; GBX2; LBX1; LHX1; LHX3; LHX5; LMX1A; LMX1B; MSX1; MSX2; NKX1-1; NKX1-2; OTP; PROP1; VSX2 (inferredBy_MotifSimilarity_n_Orthology).	5	477	LHX2;MDGA1;PITX1;RARG;SLC1A2
10kb	LHX2_top5perTarget	cisbp__M5602	3.27	0.0909	1034	LHX2	0.657343	LHX2	*	LHX9 (directAnnotation).	ALX3; ARGFX; ARX; BARHL1; BSX; EN1; EN2; ESX1; GBX1; GBX2; GSX1; GSX2; HESX1; ISX; LBX2; LHX2; LHX4; MIXL1; MSX1; MSX2; NOBOX; NOTO; PRRX1; PRRX2; RAX; RAX2; SHOX; SHOX2; TLX2; UNCX; VSX1; ZBTB49 (inferredBy_MotifSimilarity). ALX1; ALX4; DLX1; DLX4; DLX6; EMX1; EMX2; HOXA6; HOXA7; HOXB6; HOXB7; HOXC6; ISL1; ISL2; LBX1; LHX6; LHX8; NKX1-1; NKX1-2; OTP; PROP1; VAX1; VAX2; VSX2 (inferredBy_MotifSimi…	4	183	LHX2;MDGA1;PITX1;RARG
10kb	LHX2_top5perTarget	cisbp__M6110	3.27	0.091	1035	LHX2	0.657978	LHX2	*	VSX1 (inferredBy_Orthology).	ALX3; ALX4; ARX; BSX; DMBX1; EN1; EN2; ESX1; GBX1; GBX2; GSX1; GSX2; HOXD3; ISX; LBX2; LHX4; LHX8; LHX9; LMX1B; MIXL1; MSX1; MSX2; PRRX1; PRRX2; RAX; RAX2; SHOX; SHOX2; TLX2; UNCX (inferredBy_MotifSimilarity). ALX1; DLX1; DLX4; DLX6; LBX1; LHX2; LHX3; NOBOX; PAX6; VSX2 (inferredBy_MotifSimilarity_n_Orthology).	4	254	LHX2;MDGA1;PITX1;RARG
10kb	LHX2_top5perTarget	taipale__LHX9_DBD_NYAATTAN	3.27	0.091	1036	LHX2	0.658614	LHX2	*	LHX9 (directAnnotation).	ALX3; ARGFX; ARX; BARHL1; BSX; EN1; ESX1; GBX1; GBX2; GSX1; GSX2; HESX1; ISX; LBX2; LHX2; LHX4; MIXL1; MSX1; MSX2; NOBOX; NOTO; PRRX1; PRRX2; RAX; RAX2; SHOX; SHOX2; TLX2; UNCX; VSX1; ZBTB49 (inferredBy_MotifSimilarity). ALX1; ALX4; DLX1; DLX4; DLX6; EMX1; EMX2; EN2; HOXA6; HOXA7; HOXB6; HOXB7; HOXC6; ISL1; ISL2; LBX1; LHX6; LHX8; NKX1-1; NKX1-2; OTP; PROP1; VAX1; VAX2; VSX2 (inferredBy_MotifSimi…	4	179	LHX2;MDGA1;PITX1;RARG
10kb	LHX2_top5perTarget	taipale_cyt_meth__LHX9_CYAATTAN_FL_meth	3.27	0.0909	1037	LHX2	0.65925	LHX2	*	LHX9 (directAnnotation).	ALX3; ARGFX; ARX; DMBX1; EN1; ESX1; GBX1; GSX1; GSX2; HOXB3; HOXB5; ISX; LBX2; LHX2; LHX4; LHX8; MIXL1; NOTO; PHOX2A; PRRX1; PRRX2; RAX; RAX2; SHOX; SHOX2; TLX2; UNCX; VSX1; VSX2; ZFHX2 (inferredBy_MotifSimilarity). ALX1; ALX4; DRGX; EMX1; EMX2; EN2; GBX2; HOXA1; HOXA6; HOXA7; HOXB1; HOXB6; HOXB7; HOXC6; HOXD1; LBX1; LHX1; LHX3; LHX5; LHX6; LMX1A; LMX1B; NKX1-1; NKX1-2; NOBOX; OTP; PAX6; POU4F1; …	4	208	LHX2;MDGA1;PITX1;RARG
10kb	LHX2_top5perTarget	transfac_pro__M07828	3.27	0.0911	1038	LHX2	0.659886	LHX2	*	NKX1-1; NKX1-2 (inferredBy_Orthology).	ALX3; ALX4; BSX; DLX5; DRGX; EMX1; EMX2; EN1; EN2; ESX1; EVX1; EVX2; GBX1; GBX2; HOXA1; HOXA2; HOXA3; HOXA5; HOXB1; HOXB2; HOXB3; HOXB5; HOXD1; HOXD3; LBX2; LHX2; LHX4; LHX6; MEOX1; MNX1; MSX1; NOTO; PDX1; PHOX2A; PHOX2B; PRRX2; VAX1; VAX2; VENTX; VSX1; VSX2 (inferredBy_MotifSimilarity). DLX1; DLX4; DLX6; HOXA6; HOXA7; HOXB6; HOXB7; HOXC6; MEOX2; MSX2; NOBOX (inferredBy_MotifSimilarity_n_Ortholog…	4	271	LHX2;MDGA1;PITX1;RARG
10kb	NFE2L1_top5perTarget	tfdimers__MD00162	3.27	0.128	1039	NFE2L1	0.660521	NFE2L1	**	BACH1; BACH2; MAF; MAFB; MAFF; MAFG; MAFK; NFE2; NFE2L1; NFE2L2; NFE2L3; PURA (directAnnotation).		3	21	CHD4;ITGA5;ZBTB7B
10kb	RXRA_top5perTarget	cisbp__M4651	3.27	0.114	1040	RXRA	0.661157	RXRA	*	CTCF (directAnnotation).	ARID3A; CTCFL; MAZ; RAD21; RXRA; SMC3; ZBTB7A; ZC3H11A; ZNF143 (inferredBy_MotifSimilarity). REST; ZFP64 (inferredBy_MotifSimilarity_n_Orthology).	4	202	LINGO1;NTRK3;PINK1;RFX3
10kb	RXRA_top5perTarget	dbcorrdb__RAD21__ENCSR000BKV_1__m1	3.27	0.114	1041	RXRA	0.661793	RXRA	*	RAD21 (directAnnotation).	ARID3A; CTCF; CTCFL; RXRA; SMC3; ZBTB7A; ZNF143 (inferredBy_MotifSimilarity).	3	104	LINGO1;RFX2;RFX3
10kb	SOX13_top5perTarget	taipale__SOX4_DBD_NAACAATTKCAGTGTT	3.27	0.0754	1042	SOX13	0.662428	SOX13	*	SOX4 (directAnnotation).	SOX10; SOX11; SOX18; SOX2; SOX21; SOX7; SOX8; SOX9 (inferredBy_MotifSimilarity). SOX13; SOX14; SOX17; SOX30; SOX5; SOX6 (inferredBy_MotifSimilarity_n_Orthology).	4	280	CASP8AP2;LRBA;SLC25A43;TMEM71
10kb	BACH1_top5perTarget	cisbp__M5111	3.26	0.0959	1043	BACH1	0.663064	BACH1	*	MITF; TFE3; TFEB; TFEC (inferredBy_Orthology).	ARNT; BACH1; BHLHE40; BHLHE41; NFE2; SREBF1; SREBF2; USF1; USF2 (inferredBy_MotifSimilarity).	7	1228	BRI3;CUL5;FGFR1;HIF1A;MSC;SPG21;WIPF1
10kb	CBFB_top5perTarget	transfac_pro__M08866	3.26	0.0824	1044	CBFB	0.6637	CBFB	*	RUNX1; RUNX2; RUNX3 (directAnnotation).	BCL11A; CBFB; EP300; TBL1XR1 (inferredBy_MotifSimilarity).	3	341	BLCAP;RFFL;ZNF618
10kb	CLOCK_top5perTarget	taipale_tf_pairs__CLOCK_NHLH1_NNCAGCTGNNNNNNCACGTGNN_CAP_repr	3.26	0.0673	1045	CLOCK	0.664336	CLOCK	**	CLOCK; NHLH1 (directAnnotation).		3	257	C11orf24;GATAD2B;SPECC1L
10kb	CREB3_top5perTarget	cisbp__M5302	3.26	0.0799	1046	CREB3	0.664971	CREB3	*	BATF3 (directAnnotation).	ATF1; ATF2; ATF3; ATF4; ATF6; ATF6B; ATF7; BACH2; CREB1; CREB3; CREB3L4; CREB5; FOS; FOSB; FOSL1; FOSL2; JDP2; JUN; JUNB; JUND; MAF; MAFA; MAFF; MAFG; XBP1 (inferredBy_MotifSimilarity). CREB3L1; CREB3L2; CREM; NPDC1 (inferredBy_MotifSimilarity_n_Orthology).	8	984	ELAVL4;GRIK2;MXD1;NF1;PRRT3;SAMD4A;STIM2;YES1
10kb	E2F1_top5perTarget	cisbp__M5360	3.26	0.0795	1047	E2F1	0.665607	E2F1	*	E2F4 (directAnnotation).	E2F1; E2F2; E2F3 (inferredBy_MotifSimilarity).	4	356	ABCB7;KBTBD7;MCM6;MCM7
10kb	EMX1_top5perTarget	taipale_cyt_meth__DRGX_YYAATTAN_eDBD_meth	3.26	0.115	1048	EMX1	0.666243	EMX1	*	DRGX (directAnnotation).	EMX1; ESX1; GSX2; LHX4; PDX1; RAX; VSX1; VSX2 (inferredBy_MotifSimilarity). ALX3; EMX2; HOXD3; MNX1; PROP1; PRRX2 (inferredBy_MotifSimilarity_n_Orthology).	6	817	CIC;LYRM1;PAG1;PITX1;SDC3;SLC12A5
10kb	ETS1_top5perTarget	tfdimers__MD00393	3.26	0.0946	1049	ETS1	0.666879	ETS1	**	ETS1; SOX10 (directAnnotation).		2	58	AP1B1;ETS1
10kb	ETV6_top5perTarget	hocomoco__FLI1_HUMAN.H11MO.1.A	3.26	0.0857	1050	ETV6	0.667514	ETV6	*	FLI1 (directAnnotation).	ELF1; ELF2; ELF4; ELF5; ELK1; ELK3; ELK4; ERF; ERG; ETS1; ETS2; ETV1; ETV2; ETV4; ETV5; ETV6; ETV7; FEV; GABPA; GABPB1; POLR2A; PSMD12; SPI1; SPIB; SRF (inferredBy_MotifSimilarity).	3	164	FMNL1;LIMS1;PIK3R5
10kb	FOSL2_top5perTarget	transfac_pro__M08927	3.26	0.162	1051	FOSL2	0.66815	FOSL2	*	JUNB (directAnnotation).	ATF1; ATF2; ATF3; ATF4; ATF5; ATF6; ATF6B; ATF7; BACH2; BATF3; CREB1; CREB3; CREB3L4; CREB5; CREM; FOS; FOSB; FOSL1; FOSL2; JDP2; JUN; JUND; XBP1 (inferredBy_MotifSimilarity). BACH1; CREB3L1; CREB3L2; CREBL2; NFE2; NFE2L1; NFE2L2; NFE2L3; NPDC1 (inferredBy_MotifSimilarity_n_Orthology).	6	862	ELFN2;GDNF;NF1;RAD23A;USP8;YWHAZ
10kb	FOXP1_top5perTarget	taipale_cyt_meth__FOXI1_NWWNYGTAAACAN_eDBD_meth	3.26	0.136	1052	FOXP1	0.668786	FOXP1	*	FOXI1 (directAnnotation).	FOXC2; FOXD1; FOXD2; FOXG1; FOXJ2; FOXJ3; FOXK1; FOXL2; FOXO1; FOXO3; FOXO4; FOXO6; FOXP1; FOXQ1 (inferredBy_MotifSimilarity). FOXA1; FOXA2; FOXC1; FOXF1; FOXF2; FOXL1; FOXN2; FOXN3; FOXP2; FOXP3; FOXP4; SRF (inferredBy_MotifSimilarity_n_Orthology).	4	195	AFF3;FOXP1;PPP3CA;SATB1
10kb	HOXA7_top5perTarget	cisbp__M1987	3.26	0.104	1053	HOXA7	0.669421	HOXA7	*	LMX1A; LMX1B (inferredBy_Orthology).	ALX1; ALX3; HOXB3; HOXB5; LHX4; MIXL1; PRRX1; PRRX2; RAX; SHOX; TRAF4; UNCX; VSX1 (inferredBy_MotifSimilarity). DRGX; EMX1; EMX2; EN1; EN2; GBX1; GBX2; HOXA1; HOXA6; HOXA7; HOXB1; HOXB6; HOXB7; HOXC6; HOXD1; LBX1; LHX1; LHX2; LHX3; LHX5; LHX6; LHX8; LHX9; NKX1-1; NKX1-2; NOTO; OTP; PROP1; VSX2 (inferredBy_MotifSimilarity_n_Orthology).	4	216	DLX1;HOXA7;RALY;SHOX2
10kb	HOXA7_top5perTarget	cisbp__M5602	3.26	0.103	1054	HOXA7	0.670057	HOXA7	*	LHX9 (directAnnotation).	ALX3; ARGFX; ARX; BARHL1; BSX; EN1; EN2; ESX1; GBX1; GBX2; GSX1; GSX2; HESX1; ISX; LBX2; LHX2; LHX4; MIXL1; MSX1; MSX2; NOBOX; NOTO; PRRX1; PRRX2; RAX; RAX2; SHOX; SHOX2; TLX2; UNCX; VSX1; ZBTB49 (inferredBy_MotifSimilarity). ALX1; ALX4; DLX1; DLX4; DLX6; EMX1; EMX2; HOXA6; HOXA7; HOXB6; HOXB7; HOXC6; ISL1; ISL2; LBX1; LHX6; LHX8; NKX1-1; NKX1-2; OTP; PROP1; VAX1; VAX2; VSX2 (inferredBy_MotifSimi…	5	414	DLX1;FBLN1;HOXA7;RALY;SHOX2
10kb	HOXA7_top5perTarget	cisbp__M5807	3.26	0.103	1055	HOXA7	0.670693	HOXA7	*	SHOX2 (directAnnotation).	ALX1; ALX3; ARGFX; ARX; BARHL1; EMX1; EN1; EN2; ESX1; GBX1; GBX2; GSX1; GSX2; HESX1; ISX; LBX2; LHX2; LHX4; LHX6; LHX9; MIXL1; MSX1; MSX2; NKX1-2; NOBOX; NOTO; PHOX2A; PRRX1; PRRX2; RAX; RAX2; SHOX; TLX2; TRAF4; UNCX; VSX1; ZBTB49; ZFHX2 (inferredBy_MotifSimilarity). ALX4; DLX1; DLX4; DLX6; EMX2; HOXA6; HOXA7; HOXB6; HOXB7; HOXC6; LBX1; LHX3; LHX8; LMX1A; LMX1B; NKX1-1; OTP; PROP1; VAX2; VSX2 (in…	6	742	DLX1;FBLN1;HOXA7;HOXC10;RALY;SHOX2
10kb	HOXA7_top5perTarget	hocomoco__PRRX2_HUMAN.H11MO.0.C	3.26	0.104	1056	HOXA7	0.671329	HOXA7	*	PRRX2 (directAnnotation).	ALX1; ALX3; ESX1; HESX1; HOXB5; HOXB7; ISX; LBX2; LHX4; LHX9; MIXL1; MNX1; MSX1; MSX2; NOBOX; PDX1; PRRX1; RAX; RAX2; SHOX; SHOX2; TRAF4; UNCX (inferredBy_MotifSimilarity). ALX4; ARX; DLX1; DLX4; DLX6; DRGX; EMX1; EMX2; EN1; EN2; GBX1; GBX2; HMX1; HMX3; HOXA4; HOXA5; HOXA6; HOXA7; HOXB6; HOXC6; ISL1; ISL2; LBX1; LHX1; LHX2; LHX3; LHX5; LHX6; LHX8; LMX1A; LMX1B; NKX1-1; NKX1-2; OTP; PROP1; VAX1; V…	5	455	DLX1;FBLN1;HOXA7;RALY;SHOX2
10kb	HOXA7_top5perTarget	jaspar__MA0195.1	3.26	0.103	1057	HOXA7	0.671964	HOXA7	*		ALX1; ALX3; ALX4; ARGFX; EMX1; EMX2; EN1; ESX1; GSX2; HOXA2; HOXB2; HOXB3; HOXB5; ISX; LHX2; LHX4; LHX6; LHX9; LMX1A; MIXL1; PAX6; PAX7; PDX1; POU6F1; PRRX1; PRRX2; SHOX; SHOX2; TRAF4; UNCX; VAX1; VAX2; VSX1; VSX2; ZFHX2 (inferredBy_MotifSimilarity). ARX; BSX; DRGX; EN2; EVX1; EVX2; GBX1; GBX2; GSX1; HOXA1; HOXA4; HOXA6; HOXA7; HOXB1; HOXB6; HOXB7; HOXC6; HOXD1; HOXD3; LBX1; LHX1; LHX3; LHX5; LHX…	5	424	DLX1;HOXA7;HOXC10;RALY;SHOX2
10kb	HOXA7_top5perTarget	taipale__PRRX1_full_NYAATTAN	3.26	0.104	1058	HOXA7	0.6726	HOXA7	*	PRRX1 (directAnnotation).	ALX3; ARGFX; ARX; BARHL1; BSX; DMBX1; EMX1; EN1; EN2; ESX1; GBX1; GBX2; GSX1; GSX2; HESX1; ISX; LBX2; LHX2; LHX4; LHX8; LHX9; MIXL1; MSX1; MSX2; NOBOX; NOTO; PRRX2; RAX; RAX2; SHOX; SHOX2; TLX2; UNCX; VSX1; ZBTB49; ZFHX2 (inferredBy_MotifSimilarity). ALX1; ALX4; DLX1; DLX4; DLX6; EMX2; HOXA6; HOXA7; HOXB6; HOXB7; HOXC6; LBX1; LHX3; LHX6; LMX1A; LMX1B; MNX1; NKX1-1; NKX1-2; OTP; PAX6; PROP1; VSX2 …	6	560	DLX1;FBLN1;HOXA7;HOXC10;RALY;SHOX2
10kb	IRF2_top5perTarget	taipale_cyt_meth__IRF5_NYGAAACCGAAACY_eDBD_meth	3.26	0.0911	1059	IRF2	0.673236	IRF2	*	IRF5 (directAnnotation).	IRF1; IRF2; IRF3; IRF4; IRF7; IRF8; IRF9 (inferredBy_MotifSimilarity).	4	153	IRF2;LMO4;RNF213;SCARB2
10kb	KLF10_top5perTarget	transfac_pro__M05332	3.26	0.1	1060	KLF10	0.673872	KLF10	*	SP2 (directAnnotation).	KLF10; KLF11; KLF6; SP5; SP6; SP7; SP8; SP9 (inferredBy_MotifSimilarity). KLF13; KLF14; KLF2; SP3 (inferredBy_MotifSimilarity_n_Orthology).	3	340	FCHSD1;PLXNA2;RAB22A
10kb	LHX2_top5perTarget	cisbp__M1193	3.26	0.0908	1061	LHX2	0.674507	LHX2	*		ALX1; ALX3; ARX; BARHL1; DMBX1; EN1; EN2; ESX1; GBX1; GBX2; GSX1; GSX2; HESX1; ISX; LBX2; LHX2; LHX4; LHX9; MIXL1; MSX1; MSX2; NOBOX; PRRX1; PRRX2; RAX; RAX2; SHOX; SHOX2; TLX2; TRAF4; UNCX; VSX1; ZBTB49 (inferredBy_MotifSimilarity). ALX4; EMX1; EMX2; HOXA6; HOXA7; HOXB6; HOXB7; HOXC6; LBX1; LHX3; LMX1A; LMX1B; NKX1-1; NKX1-2; OTP; PROP1; VAX2; VSX2 (inferredBy_MotifSimilarity_n_Orthology).	5	441	LHX2;MDGA1;PITX1;RARG;SLC1A2
10kb	LHX2_top5perTarget	transfac_pro__M07780	3.26	0.0908	1062	LHX2	0.675143	LHX2	*		ALX3; ARGFX; EMX1; EMX2; EN1; EN2; ESX1; GBX1; GBX2; GSX2; HESX1; ISX; LBX2; LHX2; LHX4; LHX6; LHX9; MIXL1; MSX1; NKX1-2; NOTO; PAX4; PRRX1; PRRX2; RAX; RAX2; SHOX; SHOX2; TLX2; UNCX; VAX2; VSX1; ZBTB49 (inferredBy_MotifSimilarity). ALX1; ALX4; ARX; DLX1; DLX4; DLX6; HOXA6; HOXA7; HOXB6; HOXB7; HOXC6; LBX1; LHX3; LHX8; MNX1; NOBOX; OTP; PROP1; VSX2 (inferredBy_MotifSimilarity_n_Orthology).	4	240	LHX2;MDGA1;PITX1;RARG
10kb	MAFG_top5perTarget	cisbp__M0308	3.26	0.0957	1063	MAFG	0.675779	MAFG	**	MAFG (inferredBy_Orthology).	MAF; MAFA; MAFF; MAFK; NRL (inferredBy_MotifSimilarity). CIC; MAFB (inferredBy_MotifSimilarity_n_Orthology).	4	378	EXTL3;GTDC1;MAFG;MID2
10kb	MAFG_top5perTarget	dbcorrdb__MAFF__ENCSR000EGI_1__m1	3.26	0.0958	1064	MAFG	0.676414	MAFG	*	MAFF (directAnnotation).	BACH1; BACH2; MAF; MAFA; MAFB; MAFG; MAFK; NFE2; NFE2L1; NFE2L2; NFE2L3; NRL (inferredBy_MotifSimilarity).	9	1589	CTSO;DNAJA2;EXTL3;FXR2;GTDC1;MAFG;MID2;SLC16A6;TMEM33
10kb	MAFG_top5perTarget	homer__GCTGASTCAGCA_MafK	3.26	0.0957	1065	MAFG	0.67705	MAFG	*	MAFK (inferredBy_Orthology).	BACH1; BACH2; MAF; MAFA; MAFB; MAFF; MAFG; NFE2; NFE2L1; NFE2L2; NFE2L3 (inferredBy_MotifSimilarity).	8	1698	CISD2;CTSO;FXR2;GTDC1;MAFG;PTEN;SLC16A6;UNC93B1
10kb	NR2C1_top5perTarget	taipale_cyt_meth__RARB_NRGGTCRTGACCYN_FL_meth	3.26	0.0625	1066	NR2C1	0.677686	NR2C1	*	RARB (directAnnotation).	NR2C1; NR5A2; PPARD; RARA; RARG; RXRA; RXRB; RXRG; THRB (inferredBy_MotifSimilarity). NR5A1 (inferredBy_MotifSimilarity_n_Orthology).	5	642	INPP5B;NR2C1;PAQR8;PI4KB;TOMM20
10kb	NR2C2_top5perTarget	hocomoco__NR2F6_HUMAN.H11MO.0.D	3.26	0.0871	1067	NR2C2	0.678322	NR2C2	*	NR2F6 (directAnnotation).	HNF4A; HNF4G; NR2C2; NR2F1; NR2F2; PPARA; PPARD; PPARG; RXRA; RXRB; RXRG (inferredBy_MotifSimilarity). NR1H2 (inferredBy_MotifSimilarity_n_Orthology).	2	68	HAS3;NR2C2
10kb	NR2C2_top5perTarget	transfac_pro__M09003	3.26	0.0871	1068	NR2C2	0.678957	NR2C2	*	RXRA (inferredBy_Orthology).	HDAC2; HNF4A; HNF4G; NR1H2; NR1H4; NR2C1; NR2C2; NR2E3; NR2F1; NR2F2; NR2F6; PPARA; PPARD; PPARG; RXRB; RXRG; THRB (inferredBy_MotifSimilarity). NR1H3; NR2E1 (inferredBy_MotifSimilarity_n_Orthology).	3	244	MMP19;NR2C2;TAB3
10kb	RARG_top5perTarget	hocomoco__RARA_HUMAN.H11MO.0.A	3.26	0.0838	1069	RARG	0.679593	RARG	*	RARA (directAnnotation).	NR2F1; NR2F6; RARB; RARG; RXRA (inferredBy_MotifSimilarity). RXRG (inferredBy_MotifSimilarity_n_Orthology).	7	690	KLF3;NTN1;PCK2;PGS1;RARG;UNC5CL;WDFY1
10kb	RXRA_top5perTarget	cisbp__M4587	3.26	0.113	1070	RXRA	0.680229	RXRA	*	CTCF (directAnnotation).	ARID3A; CTCFL; MAZ; RAD21; RXRA; SMC3; ZNF143 (inferredBy_MotifSimilarity). REST; ZFP64 (inferredBy_MotifSimilarity_n_Orthology).	4	182	LINGO1;NTRK3;PINK1;RFX3
10kb	SREBF2_top5perTarget	transfac_pro__M09415	3.26	0.0943	1071	SREBF2	0.680865	SREBF2	*		CEBPZ; CPEB1; IRF3; MAFK; POLR2A; RAD21; SMARCA4; SREBF2; ZNF384 (inferredBy_MotifSimilarity). FOXP2; ZNF229; ZNF319; ZNF362 (inferredBy_MotifSimilarity_n_Orthology).	5	317	FBXO11;NR2F2;SLC43A2;SLC44A2;SYT11
10kb	TBX21_top5perTarget	cisbp__M1631	3.26	0.108	1072	TBX21	0.6815	TBX21	*	TBX20 (inferredBy_Orthology).	EOMES; MGA; T; TBR1; TBX1; TBX15; TBX18; TBX19; TBX2; TBX21; TBX3; TBX4; TBX5; TBX6 (inferredBy_MotifSimilarity). TBX10 (inferredBy_MotifSimilarity_n_Orthology).	3	204	CDKN1A;GTDC1;TBX21
10kb	TBX21_top5perTarget	hocomoco__BRAC_HUMAN.H11MO.1.B	3.26	0.108	1073	TBX21	0.682136	TBX21	*	T (directAnnotation).	EOMES; TBR1; TBX1; TBX10; TBX15; TBX18; TBX19; TBX2; TBX20; TBX22; TBX3; TBX4; TBX5 (inferredBy_MotifSimilarity). TBX21 (inferredBy_MotifSimilarity_n_Orthology).	6	1417	CDKN1A;GTDC1;IQSEC1;LCP2;SRPX2;TBX21
10kb	CUX1_top5perTarget	jaspar__MA0218.1	3.25	0.0692	1074	CUX1	0.682772	CUX1	**	CUX1; CUX2 (inferredBy_Orthology).		6	2135	CUX1;FBXO16;HCN2;PEF1;RBM38;SASH3
10kb	EMX1_top5perTarget	flyfactorsurvey__CG13424_Cell_FBgn0034520	3.25	0.115	1075	EMX1	0.683408	EMX1	*		PRRX2 (inferredBy_MotifSimilarity). EMX1; EMX2; EN1; EN2; GBX1; GBX2; ISL1; ISL2; NKX1-1; NKX1-2; NOBOX; PROP1; UNCX (inferredBy_MotifSimilarity_n_Orthology).	5	392	CIC;LYRM1;PITX1;SDC3;SLC12A5
10kb	GABPA_top5perTarget	dbcorrdb__EZH2__ENCSR000AQE_1__m9	3.25	0.0759	1076	GABPA	0.684043	GABPA	*	EZH2 (directAnnotation).	ATF3; BCLAF1; BHLHE40; BRF1; BRF2; CEBPB; CNOT3; CREB1; CTCF; E2F1; E2F6; EGR1; ELF1; ELK1; ELK4; ESRRA; ETS1; GABPA; HCFC1; HDAC2; HIC1; HMGN3; JUND; KAT2A; MAX; MAZ; MXI1; MYC; NELFE; NR2C2; NRF1; PHF8; POLR2A; POLR3G; RAD21; RBBP5; RCOR1; SIN3A; SMARCA4; SP1; SP2; SP3; SP4; SREBF1; SREBF2; SUPT20H; TAF1; TFAP2A; TFAP2B; TFAP2C; TRIM28; UBTF; USF1; WRNIP1; XRCC4; ZBTB7A; ZC3H11A; ZEB1; ZFX; ZMI…	3	249	GABPA;PELI2;SLITRK4
10kb	HOXA7_top5perTarget	flyfactorsurvey__CG13424_SOLEXA_FBgn0034520	3.25	0.103	1077	HOXA7	0.684679	HOXA7	*		ALX1; ALX3; DMBX1; EN2; ESX1; GSX1; GSX2; HOXA6; HOXB5; HOXB6; ISL2; ISX; LBX2; LHX4; LHX5; LHX9; LMX1B; MIXL1; MNX1; MSX1; MSX2; NOBOX; PRRX1; PRRX2; RAX; RAX2; SHOX; SHOX2; TRAF4; UNCX (inferredBy_MotifSimilarity). ALX4; ARX; DLX1; DLX4; DLX6; DRGX; EMX1; EMX2; EN1; GBX1; GBX2; HOXA1; HOXA4; HOXA5; HOXA7; HOXB1; HOXB4; HOXB7; HOXC4; HOXC5; HOXC6; HOXD1; HOXD3; HOXD4; ISL1; LHX1; LHX2; LHX3; LHX…	4	202	DLX1;HOXA7;RALY;SHOX2
10kb	HOXA7_top5perTarget	flyfactorsurvey__CG32105_SOLEXA_FBgn0052105	3.25	0.103	1078	HOXA7	0.685315	HOXA7	*	LMX1A; LMX1B (inferredBy_Orthology).	MNX1 (inferredBy_MotifSimilarity). CDX1; CDX2; CDX4; DBX1; DBX2; EMX1; EMX2; EN1; EN2; GBX1; GBX2; HOXA1; HOXA5; HOXA6; HOXA7; HOXB1; HOXB5; HOXB6; HOXB7; HOXC5; HOXC6; HOXD1; LHX2; LHX9; NKX1-1; NKX1-2; PROP1; UNCX; VSX2 (inferredBy_MotifSimilarity_n_Orthology).	6	809	DLX1;FBLN1;HOXA7;HOXC10;RALY;SHOX2
10kb	HOXA7_top5perTarget	taipale__LHX9_DBD_NYAATTAN	3.25	0.103	1079	HOXA7	0.68595	HOXA7	*	LHX9 (directAnnotation).	ALX3; ARGFX; ARX; BARHL1; BSX; EN1; ESX1; GBX1; GBX2; GSX1; GSX2; HESX1; ISX; LBX2; LHX2; LHX4; MIXL1; MSX1; MSX2; NOBOX; NOTO; PRRX1; PRRX2; RAX; RAX2; SHOX; SHOX2; TLX2; UNCX; VSX1; ZBTB49 (inferredBy_MotifSimilarity). ALX1; ALX4; DLX1; DLX4; DLX6; EMX1; EMX2; EN2; HOXA6; HOXA7; HOXB6; HOXB7; HOXC6; ISL1; ISL2; LBX1; LHX6; LHX8; NKX1-1; NKX1-2; OTP; PROP1; VAX1; VAX2; VSX2 (inferredBy_MotifSimi…	5	428	DLX1;FBLN1;HOXA7;RALY;SHOX2
10kb	HOXA7_top5perTarget	taipale_cyt_meth__HOXB6_YTAATTRY_eDBD	3.25	0.103	1080	HOXA7	0.686586	HOXA7	*	HOXB6 (directAnnotation).	GSX2; HOXA5; HOXA6; HOXB5; HOXB7; HOXB8; HOXD4; HOXD8 (inferredBy_MotifSimilarity). DLX1; DLX4; DLX6; EN1; EN2; GBX1; GBX2; HOXA1; HOXA3; HOXA4; HOXA7; HOXB4; HOXC4; HOXC5; HOXC6; HOXC8; HOXD3; ISL1; ISL2; PDX1; VAX1; VAX2 (inferredBy_MotifSimilarity_n_Orthology).	5	428	DLX1;FBLN1;HOXA7;RALY;SHOX2
10kb	IRF1_top5perTarget	cisbp__M5574	3.25	0.0834	1081	IRF1	0.687222	IRF1	*	IRF5 (directAnnotation).	IRF1; IRF2; IRF3; IRF4; IRF7; IRF8; IRF9 (inferredBy_MotifSimilarity).	5	401	CXCL10;IRF1;NLRC5;RORB;ZNF462
10kb	IRF3_top5perTarget	taipale_cyt_meth__IRF9_NYGAAASYGAAACYN_FL	3.25	0.0645	1082	IRF3	0.687858	IRF3	*	IRF9 (directAnnotation).	IRF1; IRF2; IRF3; IRF4; IRF5; IRF7; IRF8 (inferredBy_MotifSimilarity).	6	1634	AHCYL1;FMR1;ISG20;LYRM2;TMEM33;ZNF516
10kb	JDP2_top5perTarget	hocomoco__JUNB_MOUSE.H11MO.0.A	3.25	0.0677	1083	JDP2	0.688493	JDP2	*	JUNB (inferredBy_Orthology).	ATF3; BACH2; BATF; BCL3; EP300; FOS; FOSB; FOSL1; FOSL2; GATA2; JDP2; JUN; JUND; MEF2A; MYC; NFATC1; RCOR1; SMARCC1; STAT3; TCF12; TCF7L2 (inferredBy_MotifSimilarity).	4	436	DNAJC6;NOS3;PCSK6;TRPV1
10kb	LHX2_top5perTarget	taipale__MIXL1_full_NNYAATTANN	3.25	0.0906	1084	LHX2	0.689129	LHX2	*	MIXL1 (directAnnotation).	ALX1; ALX3; ALX4; ARGFX; ARX; EN2; HESX1; ISX; LHX2; LHX4; LHX9; LMX1A; POU6F2; PRRX1; PRRX2; RAX2; SHOX; SHOX2; TLX2; TRAF4; UNCX (inferredBy_MotifSimilarity). DRGX; EMX1; EMX2; EN1; GBX1; GBX2; LBX1; LHX1; LHX3; LHX5; LHX6; LHX8; LMX1B; NKX1-1; NKX1-2; OTP; POU1F1; PROP1; VSX1; VSX2 (inferredBy_MotifSimilarity_n_Orthology).	4	223	LHX2;MDGA1;PITX1;RARG
10kb	PITX1_top5perTarget	taipale_cyt_meth__PITX1_YTAATCCN_FL_meth	3.25	0.0863	1085	PITX1	0.689765	PITX1	**	PITX1 (directAnnotation).	CRX; GSC; OTX2; PITX2; PITX3; RHOXF2 (inferredBy_MotifSimilarity).	5	371	AANAT;ACVR1C;FAM177A1;PITX1;TMEM88
10kb	RCOR1_top5perTarget	dbcorrdb__RAD21__ENCSR000EHX_1__m7	3.25	0.0914	1086	RCOR1	0.690401	RCOR1	*	RAD21 (directAnnotation).	BRF1; BRF2; CEBPB; CREB1; CTCF; CUX1; E2F1; E2F6; EGR1; ELF1; ELK4; ESRRA; EZH2; GABPA; HCFC1; HDAC2; HIC1; IRF1; JUND; KAT2A; KLF16; KLF3; MAX; MAZ; MXI1; MYC; NELFE; NFYB; PBX3; POLR2A; POLR3G; RBBP5; RCOR1; REST; SMARCA4; SP1; SP2; SP3; SP4; SREBF1; SREBF2; SUPT20H; TBX15; WRNIP1; WT1; XRCC4; ZBTB7A; ZBTB7B; ZC3H11A; ZFX; ZMIZ1; ZNF263; ZNF274 (inferredBy_MotifSimilarity). ZFY (inferredBy_Moti…	4	447	FBRS;GJB2;PURA;SMARCD3
10kb	TCF4_top5perTarget	cisbp__M4550	3.25	0.0725	1087	TCF4	0.691036	TCF4	*	USF2 (directAnnotation).	ARNT; ARNT2; ARNTL; ASCL1; ATF3; BACH1; BHLHE40; BHLHE41; HAND1; HAND2; MAX; MITF; MXD1; MXD3; MXD4; MXI1; MYC; MYCN; MYF5; MYF6; MYOD1; MYOG; NFE2; NHLH1; SREBF1; SREBF2; TAL1; TAL2; TCF12; TCF3; TCF4; TFE3; TFEB; TFEC; TFF3; USF1 (inferredBy_MotifSimilarity). ARNTL2; HELT; MLX (inferredBy_MotifSimilarity_n_Orthology).	12	4030	ADORA1;COPS7A;EDNRA;GIT2;HSPA14;LPO;SLC23A2;SLC38A7;TCF4;TRHDE;TRIB2;UTRN
10kb	TCF4_top5perTarget	cisbp__M5127	3.25	0.0726	1088	TCF4	0.691672	TCF4	**	TCF12; TCF3; TCF4 (inferredBy_Orthology).	ATOH1; ATOH7; BHLHA15; BHLHE22; BHLHE23; MESP2; MSC; MSGN1; NEUROD1; NEUROD2; OLIG2; OLIG3; TCF21 (inferredBy_MotifSimilarity). NEUROG1 (inferredBy_MotifSimilarity_n_Orthology).	5	631	EDNRA;HSPA14;LPO;TRHDE;UTRN
10kb	VDR_top5perTarget	tfdimers__MD00252	3.25	0.0628	1089	VDR	0.692308	VDR	**	FLI1; VDR (directAnnotation).		6	628	CD82;CLDN12;PTGES;SRC;SRCIN1;VDR
10kb	ZNF319_top5perTarget	c2h2_zfs__M3875	3.25	0.1	1090	ZNF319	0.692943	ZNF319	*	ZNF8 (inferredBy_Orthology).	ZNF229; ZNF319 (inferredBy_MotifSimilarity_n_Orthology).	3	244	DCDC2;LYSMD2;PSEN2
10kb	HOXA7_top5perTarget	cisbp__M1990	3.24	0.103	1091	HOXA7	0.693579	HOXA7	*		ALX1; ALX3; ALX4; ARGFX; ARX; EMX1; EMX2; EN1; ESX1; GSX1; GSX2; HOXA1; HOXB2; HOXB3; HOXB5; HOXB7; HOXC5; ISX; LBX2; LHX2; LHX3; LHX4; LHX5; LHX6; LHX9; LMX1A; LMX1B; MIXL1; NOTO; PAX6; PDX1; PHOX2A; POU2F1; POU3F1; POU6F1; PRRX1; PRRX2; RAX; RAX2; SHOX; SHOX2; TRAF4; UNCX; VAX1; VAX2; VSX1; VSX2; ZFHX2 (inferredBy_MotifSimilarity). BSX; DRGX; EN2; EVX1; EVX2; GBX1; GBX2; HOXA2; HOXA4; HOXA5; HO…	5	379	DLX1;HOXA7;HOXC10;RALY;SHOX2
10kb	HOXA7_top5perTarget	cisbp__M4742	3.24	0.103	1092	HOXA7	0.694215	HOXA7	*	LHX2; LHX9 (inferredBy_Orthology).	ALX1; ALX3; ALX4; ARGFX; ARX; EMX1; EMX2; EN1; ESX1; GSX1; GSX2; HOXA2; HOXA6; HOXB2; HOXB3; HOXB5; HOXB6; HOXB7; HOXC4; HOXD4; ISX; LBX2; LHX3; LHX4; LHX6; LMX1A; LMX1B; MEOX2; MIXL1; MNX1; NKX6-1; NOTO; PAX6; PDX1; PHOX2A; POU2F1; POU6F1; PRRX1; PRRX2; RAX; SHOX; SHOX2; TRAF4; UNCX; VAX1; VAX2; VSX1; VSX2; ZFHX2 (inferredBy_MotifSimilarity). BSX; DLX1; DLX4; DLX6; DRGX; EN2; EVX1; EVX2; GBX1; G…	5	413	DLX1;HOXA7;HOXC10;RALY;SHOX2
10kb	HOXA7_top5perTarget	cisbp__M4822	3.24	0.103	1093	HOXA7	0.694851	HOXA7	*		ALX1; ALX3; DMBX1; EN2; ESX1; GSX1; GSX2; HOXA6; HOXB5; HOXB6; ISL2; ISX; LBX2; LHX4; LHX5; LHX9; LMX1B; MIXL1; MNX1; MSX1; MSX2; NOBOX; PRRX1; PRRX2; RAX; RAX2; SHOX; SHOX2; TRAF4; UNCX (inferredBy_MotifSimilarity). ALX4; ARX; DLX1; DLX4; DLX6; DRGX; EMX1; EMX2; EN1; GBX1; GBX2; HOXA1; HOXA4; HOXA5; HOXA7; HOXB1; HOXB4; HOXB7; HOXC4; HOXC5; HOXC6; HOXD1; HOXD3; HOXD4; ISL1; LHX1; LHX2; LHX3; LHX…	4	199	DLX1;HOXA7;RALY;SHOX2
10kb	HOXA7_top5perTarget	cisbp__M5254	3.24	0.103	1094	HOXA7	0.695486	HOXA7	*	ISL1; ISL2 (inferredBy_Orthology).	HOXB6; LHX2; LHX9; MSX1; MSX2; NANOG; PRRX2 (inferredBy_MotifSimilarity). BARX2; BSX; EMX1; EMX2; EN1; EN2; GBX1; GBX2; HOXA3; HOXA4; HOXA5; HOXA6; HOXA7; HOXB3; HOXB4; HOXB5; HOXB7; HOXC4; HOXC5; HOXC6; HOXD3; NKX1-1; NKX1-2; PDX1; SHOX2; UNCX; VAX1; VAX2 (inferredBy_MotifSimilarity_n_Orthology).	6	721	DLX1;FBLN1;HOXA7;HOXC10;RALY;SHOX2
10kb	HOXA7_top5perTarget	cisbp__M5754	3.24	0.103	1095	HOXA7	0.696122	HOXA7	*	PRRX1 (directAnnotation).	ALX1; ALX3; ARGFX; ARX; DMBX1; DRGX; EN1; EN2; ESX1; GBX1; GSX1; GSX2; HESX1; ISX; LBX1; LBX2; LHX2; LHX4; LHX9; LMX1B; MIXL1; MSX1; NOBOX; NOTO; PHOX2A; PRRX2; RAX; RAX2; SHOX; SHOX2; TLX2; TRAF4; UNCX; VAX2; VENTX; VSX1; ZFHX2 (inferredBy_MotifSimilarity). ALX4; DLX1; DLX4; DLX6; EMX1; EMX2; GBX2; HOXA6; HOXA7; HOXB6; HOXB7; HOXC6; LHX1; LHX3; LHX5; LHX6; LHX8; LMX1A; MNX1; NKX1-1; NKX1-2; OTP;…	6	696	DLX1;FBLN1;HOXA7;HOXC10;RALY;SHOX2
10kb	HOXA7_top5perTarget	flyfactorsurvey__Ap_SOLEXA_FBgn0000099	3.24	0.103	1096	HOXA7	0.696758	HOXA7	*		ALX1; ALX3; ALX4; ARGFX; ARX; EMX1; EMX2; EN1; ESX1; GSX1; GSX2; HOXA2; HOXA6; HOXB2; HOXB3; HOXB4; HOXB5; HOXB6; HOXB7; HOXC4; HOXC5; HOXD4; ISX; LBX2; LHX2; LHX3; LHX4; LHX5; LHX6; LHX9; LMX1A; LMX1B; MEOX2; MIXL1; MNX1; NKX6-1; NOTO; PAX6; PAX7; PDX1; PHOX2A; POU2F1; POU6F1; PRRX1; PRRX2; RAX; RAX2; SHOX; SHOX2; TRAF4; UNCX; VAX1; VAX2; VSX1; VSX2; ZFHX2 (inferredBy_MotifSimilarity). BSX; DLX1…	5	424	DLX1;HOXA7;HOXC10;RALY;SHOX2
10kb	HOXA7_top5perTarget	hocomoco__HXB3_HUMAN.H11MO.0.D	3.24	0.103	1097	HOXA7	0.697394	HOXA7	*	HOXB3 (directAnnotation).	EMX1; ESX1; GBX1; GBX2; GSX1; GSX2; HMX1; HOXB5; ISX; LHX4; LHX5; LHX9; MSX1; MSX2; NKX6-1; PDX1; PRRX2; RAX; SHOX; SHOX2; VENTX (inferredBy_MotifSimilarity). DRGX; EMX2; EN1; EN2; EVX1; EVX2; HOXA1; HOXA2; HOXA3; HOXA5; HOXA6; HOXA7; HOXB1; HOXB2; HOXB6; HOXB7; HOXC6; HOXD1; HOXD3; LBX1; LHX1; LHX2; LHX3; LHX6; LHX8; LMX1A; LMX1B; MNX1; NKX1-1; NKX1-2; NOBOX; NOTO; OTP; PROP1; UNCX; VAX1; VAX2; …	5	338	DLX1;HOXA7;RALY;SHOX2;TRNP1
10kb	IRF2_top5perTarget	taipale_cyt_meth__IRF8_NYGAAASYGAAASYN_eDBD_meth	3.24	0.0907	1098	IRF2	0.698029	IRF2	*	IRF8 (directAnnotation).	IRF1; IRF2; IRF3; IRF4; IRF5; IRF7; IRF9 (inferredBy_MotifSimilarity).	4	128	IRF2;LMO4;RNF213;SCARB2
10kb	JDP2_top5perTarget	dbcorrdb__JUN__ENCSR000EZX_1__m1	3.24	0.0675	1099	JDP2	0.698665	JDP2	*	JUN (directAnnotation).	ATF3; BACH2; BATF; FOS; FOSB; FOSL1; FOSL2; JDP2; JUNB; JUND; MEF2A; MYC; RCOR1; SMARCC1; STAT3; TCF7L2 (inferredBy_MotifSimilarity). MAFK (inferredBy_MotifSimilarity_n_Orthology).	3	128	F11R;NOS3;PCSK6
10kb	LHX2_top5perTarget	cisbp__M5631	3.24	0.0904	1100	LHX2	0.699301	LHX2	*	MIXL1 (directAnnotation).	ALX1; ALX3; ALX4; ARGFX; ARX; EN2; HESX1; ISX; LHX2; LHX4; LHX9; LMX1A; LMX1B; NOTO; POU6F2; PRRX1; PRRX2; RAX2; SHOX; SHOX2; TLX2; TRAF4; UNCX (inferredBy_MotifSimilarity). DLX1; DLX4; DLX6; DRGX; EMX1; EMX2; EN1; GBX1; GBX2; ISL1; ISL2; LBX1; LHX1; LHX3; LHX5; LHX6; LHX8; MSX1; NKX1-1; NKX1-2; OTP; POU1F1; PROP1; VSX1; VSX2 (inferredBy_MotifSimilarity_n_Orthology).	4	214	LHX2;MDGA1;PITX1;RARG
10kb	LHX2_top5perTarget	taipale_cyt_meth__ISX_CTAATTAN_eDBD_meth	3.24	0.0904	1101	LHX2	0.699936	LHX2	*	ISX (directAnnotation).	ALX3; ARX; DMBX1; ESX1; GSX1; GSX2; LBX2; LHX2; LHX4; LHX9; MIXL1; PRRX1; PRRX2; RAX; RAX2; SHOX; SHOX2; TLX2; UNCX; ZFHX2 (inferredBy_MotifSimilarity). ALX1; ALX4; DRGX; EMX1; EMX2; EN1; EN2; GBX1; GBX2; HOXA1; HOXB1; HOXD1; LHX1; LHX3; LHX5; LHX6; LHX8; LMX1A; LMX1B; NKX1-1; NKX1-2; NOTO; OTP; PAX6; PROP1; VSX1; VSX2 (inferredBy_MotifSimilarity_n_Orthology).	4	270	LHX2;MDGA1;PITX1;RARG
10kb	NFYB_top5perTarget	transfac_pro__M03805	3.24	0.0815	1102	NFYB	0.700572	NFYB	*	YBX1 (directAnnotation).	IRF3; NFYA; NFYB; NFYC; PBX3 (inferredBy_MotifSimilarity). PBX1 (inferredBy_MotifSimilarity_n_Orthology).	4	450	CCNF;CCNG1;PRKCZ;ZNF555
10kb	POLR2A_top5perTarget	dbcorrdb__POLR2A__ENCSR000DYO_1__m1	3.24	0.0875	1103	POLR2A	0.701208	POLR2A	**	POLR2A (directAnnotation).	GABPA; MXI1 (inferredBy_MotifSimilarity).	5	1472	GNB2;IQSEC2;POLR2A;SENP8;ZNF574
10kb	SREBF2_top5perTarget	transfac_pro__M09124	3.24	0.0939	1104	SREBF2	0.701844	SREBF2	*		CEBPZ; CPEB1; CTCF; HDAC2; IRF3; MAFK; POLR2A; RAD21; SMARCA4; SREBF2; ZNF384 (inferredBy_MotifSimilarity).	3	99	CNP;NR2F2;SYT11
10kb	ARNT2_top5perTarget	hocomoco__USF1_MOUSE.H11MO.0.A	3.23	0.075	1105	ARNT2	0.702479	ARNT2	*	USF1 (inferredBy_Orthology).	ARNT; ARNT2; ARNTL; ATF3; BACH1; BHLHE40; BHLHE41; MAX; MITF; MXI1; MYC; NFE2; SREBF1; SREBF2; TFE3; TFEB; USF2 (inferredBy_MotifSimilarity). ARNTL2; TFEC (inferredBy_MotifSimilarity_n_Orthology).	6	477	CDK17;GTPBP1;KLHL21;MAFG;NAPA;SERPINE2
10kb	CUX2_top5perTarget	taipale__CUX1_DBD_TAATCRATAN_repr	3.23	0.0724	1106	CUX2	0.703115	CUX2	*	CUX1 (directAnnotation).	CUX2 (inferredBy_MotifSimilarity).	2	54	CUX2;PDGFC
10kb	EMX1_top5perTarget	flyfactorsurvey__CG13424_SOLEXA_2_FBgn0034520	3.23	0.114	1107	EMX1	0.703751	EMX1	*		BARHL2; GSX2; ISX; LHX2; LHX5; LHX9; MSX1; MSX2; NKX6-1; NKX6-2; PDX1; PRRX1; PRRX2 (inferredBy_MotifSimilarity). DLX1; DLX4; DLX5; DLX6; DRGX; EMX1; EMX2; EN1; EN2; GBX1; GBX2; HOXA1; HOXA6; HOXA7; HOXB1; HOXB6; HOXB7; HOXC6; HOXD1; HOXD3; ISL1; ISL2; NKX1-1; NKX1-2; OTP; PROP1; UNCX; VSX2 (inferredBy_MotifSimilarity_n_Orthology).	4	312	CIC;LYRM1;PITX1;SLC12A5
10kb	HOXA10_top5perTarget	taipale__HOXC11_full_NGYAATWAAAN	3.23	0.07	1108	HOXA10	0.704387	HOXA10	*	HOXC11 (directAnnotation).	CDX1; CDX2; CDX4; EVX2; HOXA10; HOXA11; HOXA9; HOXB9; HOXC10; HOXC12; HOXC9; HOXD10; HOXD11; HOXD12; HOXD9 (inferredBy_MotifSimilarity). HOXA6; HOXB8 (inferredBy_MotifSimilarity_n_Orthology).	3	335	HDAC8;HOXA10;PPP3CA
10kb	HOXA5_top5perTarget	flyfactorsurvey__Awh_SOLEXA_FBgn0013751	3.23	0.067	1109	HOXA5	0.705022	HOXA5	*	LHX6; LHX8 (inferredBy_Orthology).	ALX1; ALX3; ALX4; ARGFX; ARX; EMX1; EMX2; EN1; ESX1; GSX1; GSX2; HOXA1; HOXA2; HOXA3; HOXB2; HOXB3; HOXB4; HOXB5; HOXB7; HOXC4; HOXD3; HOXD4; ISX; LBX2; LHX2; LHX3; LHX4; LHX9; LMX1A; MIXL1; NOTO; PAX4; PAX6; PAX7; PDX1; PHOX2A; POU2F1; POU6F1; PRRX1; PRRX2; RAX; RAX2; SHOX; SHOX2; UNCX; VAX1; VAX2; VSX1; VSX2; ZFHX2 (inferredBy_MotifSimilarity). BSX; DLX1; DLX4; DLX6; DRGX; EN2; EVX1; EVX2; GBX1…	3	463	DGKA;HOXA5;SCNN1A
10kb	HOXA5_top5perTarget	taipale_cyt_meth__RAX_YTAATTAN_eDBD_meth	3.23	0.067	1110	HOXA5	0.705658	HOXA5	*	RAX (directAnnotation).	DRGX; EMX1; EMX2; EN1; ESX1; GSX2; HOXA5; HOXB2; LHX4; LMX1A; PDX1; VAX2; VENTX; VSX1; VSX2 (inferredBy_MotifSimilarity). ALX3; EN2; EVX1; EVX2; GBX1; GBX2; HOXA2; HOXA6; HOXA7; HOXB5; HOXB6; HOXB7; HOXC5; HOXC6; HOXD3; UNCX; VAX1 (inferredBy_MotifSimilarity_n_Orthology).	3	630	DGKA;HOXA5;SCNN1A
10kb	HOXA7_top5perTarget	cisbp__M1040	3.23	0.103	1111	HOXA7	0.706294	HOXA7	*	HOXB3 (inferredBy_Orthology).	EMX1; EN1; GSX2; HOXA1; HOXA2; HOXA6; HOXB2; HOXB4; HOXB7; HOXC4; HOXD4; ISL2; LHX2; NANOG; NKX6-2; PDX1 (inferredBy_MotifSimilarity). BARX1; BARX2; BSX; EMX2; EVX1; EVX2; HOXA3; HOXA4; HOXA5; HOXA7; HOXB5; HOXB6; HOXC5; HOXC6; HOXC8; HOXD3; ISL1; LHX6; LHX8; LHX9; MEOX1; MEOX2; MNX1; NANOGP8; NOTO; VAX1; VAX2 (inferredBy_MotifSimilarity_n_Orthology).	7	1093	CCNG1;DLX1;FBLN1;HOXA7;HOXC10;RALY;SHOX2
10kb	HOXA7_top5perTarget	cisbp__M6082	3.23	0.103	1112	HOXA7	0.706929	HOXA7	*	SHOX2 (inferredBy_Orthology).	ALX1; ALX3; ARGFX; ARX; BARHL1; BSX; EMX1; EN1; EN2; ESX1; GBX1; GBX2; GSX1; GSX2; HESX1; HOXA1; ISX; LBX2; LHX2; LHX4; LHX6; LHX9; MIXL1; MSX1; MSX2; NKX1-2; NOBOX; NOTO; PAX4; PHOX2A; POU6F1; PRRX1; PRRX2; RAX; RAX2; SHOX; TLX2; TRAF4; UNCX; VSX1; ZBTB49; ZFHX2 (inferredBy_MotifSimilarity). ALX4; DLX1; DLX4; DLX6; EMX2; HOXA6; HOXA7; HOXB6; HOXB7; HOXC6; LBX1; LHX3; LHX8; LMX1A; LMX1B; NKX1-1; …	6	754	DLX1;FBLN1;HOXA7;HOXC10;RALY;SHOX2
10kb	HOXA7_top5perTarget	flyfactorsurvey__CG33980_SOLEXA_2_0_FBgn0053980	3.23	0.103	1113	HOXA7	0.707565	HOXA7	*	VSX2 (inferredBy_Orthology).	ALX3; ARX; EN1; ISX; LHX2; LHX4; LHX9; LMX1B; MIXL1; NOBOX; PRRX1; PRRX2; RAX; RAX2; SHOX; SHOX2; UNCX (inferredBy_MotifSimilarity). ALX1; ALX4; BSX; DLX1; DLX4; DLX6; DRGX; EN2; GBX1; GBX2; HOXA6; HOXA7; HOXB6; HOXB7; HOXC6; HOXD1; LHX3; NKX1-1; NKX1-2; OTP; PAX6; PROP1; VSX1 (inferredBy_MotifSimilarity_n_Orthology).	9	1806	ALDH4A1;ANGPT1;CCNG1;CDC6;DLX1;FBLN1;HOXA7;RALY;SHOX2
10kb	HOXA7_top5perTarget	taipale__LMX1B_DBD_NYAATTAN_repr	3.23	0.103	1114	HOXA7	0.708201	HOXA7	*	LMX1B (directAnnotation).	ALX1; LHX4; LMX1A; MIXL1; RAX; TRAF4; UNCX; ZFHX2 (inferredBy_MotifSimilarity). DRGX; EMX1; EMX2; EN1; EN2; GBX1; GBX2; HOXA1; HOXA6; HOXA7; HOXB1; HOXB6; HOXB7; HOXC6; HOXD1; LHX1; LHX2; LHX3; LHX5; LHX6; LHX8; LHX9; NKX1-1; NKX1-2; NOTO; OTP; PROP1; VSX2 (inferredBy_MotifSimilarity_n_Orthology).	5	499	DLX1;FBLN1;HOXA7;RALY;SHOX2
10kb	HOXA7_top5perTarget	taipale_cyt_meth__EMX2_YTAATTAN_eDBD_meth	3.23	0.103	1115	HOXA7	0.708837	HOXA7	*	EMX2 (directAnnotation).	EMX1; GSX1; GSX2; HOXA2; HOXA5; HOXB2; HOXB3; HOXB4; HOXC4; HOXD3; HOXD4; LMX1A; PDX1; RAX; VAX1; VAX2; VSX1; VSX2 (inferredBy_MotifSimilarity). EVX1; EVX2; HOXA3; HOXA4; HOXA6; HOXA7; HOXB6; HOXB7; HOXC6; LHX2; LHX6; LHX8; LHX9; NOTO; UNCX (inferredBy_MotifSimilarity_n_Orthology).	6	560	DLX1;FBLN1;HOXA7;HOXC10;RALY;SHOX2
10kb	IRF1_top5perTarget	taipale__IRF5_full_CCGAAACCGAAACY	3.23	0.083	1116	IRF1	0.709472	IRF1	*	IRF5 (directAnnotation).	IRF1; IRF2; IRF3; IRF4; IRF7; IRF8; IRF9 (inferredBy_MotifSimilarity).	5	436	CXCL10;IRF1;NLRC5;RORB;ZNF462
10kb	IRF3_top5perTarget	taipale_cyt_meth__IRF8_NYGAAASYGAAASYN_FL_meth	3.23	0.0641	1117	IRF3	0.710108	IRF3	*	IRF8 (directAnnotation).	IRF1; IRF2; IRF3; IRF4; IRF5; IRF6; IRF7; IRF9 (inferredBy_MotifSimilarity).	6	1245	AHCYL1;FMR1;ISG20;LYRM2;TMEM33;ZNF516
10kb	JDP2_top5perTarget	dbcorrdb__JUND__ENCSR000EIB_1__m1	3.23	0.0673	1118	JDP2	0.710744	JDP2	*	JUND (directAnnotation).	ARID3A; ATF3; BACH2; BATF; CEBPB; EP300; FOS; FOSB; FOSL1; FOSL2; GATA2; JDP2; JUN; JUNB; MEF2A; MYC; STAT3; TCF12; TCF7L2 (inferredBy_MotifSimilarity).	3	178	F11R;NOS3;PCSK6
10kb	LHX2_top5perTarget	cisbp__M4852	3.23	0.0902	1119	LHX2	0.71138	LHX2	*		ALX3; ARX; EN1; HOXA1; ISX; LHX2; LHX4; LHX9; LMX1B; MIXL1; NOBOX; PRRX1; PRRX2; RAX; RAX2; SHOX; SHOX2; UNCX (inferredBy_MotifSimilarity). ALX1; ALX4; BSX; DLX1; DLX4; DLX6; DRGX; EN2; GBX1; GBX2; HOXA6; HOXA7; HOXB6; HOXB7; HOXC6; HOXD1; LHX3; NKX1-1; NKX1-2; OTP; PROP1; VSX1; VSX2 (inferredBy_MotifSimilarity_n_Orthology).	4	223	LHX2;MDGA1;PITX1;RARG
10kb	LHX2_top5perTarget	flyfactorsurvey__CG33980_SOLEXA_2_0_FBgn0053980	3.23	0.0902	1120	LHX2	0.712015	LHX2	*	VSX2 (inferredBy_Orthology).	ALX3; ARX; EN1; ISX; LHX2; LHX4; LHX9; LMX1B; MIXL1; NOBOX; PRRX1; PRRX2; RAX; RAX2; SHOX; SHOX2; UNCX (inferredBy_MotifSimilarity). ALX1; ALX4; BSX; DLX1; DLX4; DLX6; DRGX; EN2; GBX1; GBX2; HOXA6; HOXA7; HOXB6; HOXB7; HOXC6; HOXD1; LHX3; NKX1-1; NKX1-2; OTP; PAX6; PROP1; VSX1 (inferredBy_MotifSimilarity_n_Orthology).	4	223	LHX2;MDGA1;PITX1;RARG
10kb	LHX2_top5perTarget	taipale_cyt_meth__LHX4_NTAATTAN_FL_meth	3.23	0.0901	1121	LHX2	0.712651	LHX2	*	LHX4 (directAnnotation).	ALX1; ALX3; ALX4; ARGFX; ARX; BARX2; DRGX; EMX1; EMX2; EN1; EN2; ESX1; GBX1; GSX1; GSX2; HESX1; HOXA1; HOXA3; HOXC5; HOXD1; ISX; LBX2; LHX1; LHX2; LHX3; LHX5; LHX6; LHX8; LHX9; LMX1A; LMX1B; MIXL1; MSX1; NKX1-2; NOTO; PAX4; PAX6; PAX7; PHOX2A; POU3F2; POU6F1; PRRX1; PRRX2; RAX; RAX2; SHOX; SHOX2; TLX2; TRAF4; UNCX; VAX1; VAX2; VSX1; ZBTB49; ZFHX2 (inferredBy_MotifSimilarity). GBX2; LBX1; MNX1; NO…	4	212	LHX2;MDGA1;PITX1;RARG
10kb	PRRX1_top5perTarget	cisbp__M1039	3.23	0.0892	1122	PRRX1	0.713287	PRRX1	*	NKX1-2 (inferredBy_Orthology).	BARHL2; EMX1; EMX2; EN1; EN2; ESX1; GBX1; GBX2; GSX2; HESX1; HOXA1; HOXB3; LBX2; LHX9; MSX1; MSX2; NOTO; PDX1; PRRX1; SHOX2; TLX2; VAX1; VENTX; VSX1; ZBTB49; ZFHX3 (inferredBy_MotifSimilarity). ARX; BARHL1; BARX1; DLX5; HOXA6; HOXA7; HOXB6; HOXB7; HOXC6; HOXD3; ISX; LBX1; LHX6; LHX8; PHOX2A; PHOX2B; RAX; VAX2; VSX2 (inferredBy_MotifSimilarity_n_Orthology).	5	373	ANKRD11;CDH22;PRRX1;ZBTB7A;ZNF143
10kb	RELA_top5perTarget	hocomoco__PRDM1_HUMAN.H11MO.0.A	3.23	0.0826	1123	RELA	0.713922	RELA	*	PRDM1 (directAnnotation).	FOXM1; IRF1; IRF2; IRF3; IRF4; IRF5; IRF6; IRF7; IRF8; IRF9; RELA (inferredBy_MotifSimilarity).	10	2923	DENND1B;DENND2D;DMBX1;MOV10;PXK;ROCK1;SEMA3A;TAGAP;TRAFD1;ZIC5
10kb	RFXAP_top5perTarget	cisbp__M1539	3.23	0.062	1124	RFXAP	0.714558	RFXAP	*		MAX; MXI1; RFX1; RFX2; RFX3; RFX4; RFX5; RFXANK; RFXAP; SREBF1; ZBTB7B (inferredBy_MotifSimilarity). RFX7 (inferredBy_MotifSimilarity_n_Orthology).	2	100	DCUN1D5;HRAS
10kb	RFXAP_top5perTarget	tfdimers__MD00264	3.23	0.062	1125	RFXAP	0.715194	RFXAP	**	NR3C1; RFX1; RFX2; RFX3; RFX4; RFX5; RFXANK; RFXAP (directAnnotation).		2	114	SCOC;ZSCAN21
10kb	RXRA_top5perTarget	cisbp__M4644	3.23	0.113	1126	RXRA	0.71583	RXRA	*	CTCF (directAnnotation).	ARID3A; CTCFL; MAZ; RAD21; RXRA; SMC3; ZNF143 (inferredBy_MotifSimilarity). REST; ZFP64 (inferredBy_MotifSimilarity_n_Orthology).	5	412	LINGO1;NTRK3;PINK1;RFX3;SMU1
10kb	SP1_top5perTarget	taipale_cyt_meth__KLF12_NRCCACGCCCW_FL	3.23	0.0857	1127	SP1	0.716465	SP1	*	KLF12 (directAnnotation).	KLF14; KLF16; KLF2; KLF3; KLF4; KLF5; KLF6; KLF9; SP1; SP3; SP8 (inferredBy_MotifSimilarity). KLF1; KLF10; KLF11; KLF17; KLF18; KLF7; KLF8; SP2; SP4; SP6; SP7; SP9 (inferredBy_MotifSimilarity_n_Orthology).	9	2341	ADAMTSL5;CSNK2A1;GSK3A;HIC1;MTPN;PTX3;RHOQ;SLC4A5;SP1
10kb	SRF_top5perTarget	taipale_cyt_meth__MEF2C_CCWWATWWRG_FL	3.23	0.0863	1128	SRF	0.717101	SRF	*	MEF2C (directAnnotation).	MEF2B; MEF2D; SRF (inferredBy_MotifSimilarity).	3	226	LIN54;SRF;WDR1
10kb	ZMIZ1_top5perTarget	predrem__nrMotif2348	3.23	0.103	1129	ZMIZ1	0.717737	ZMIZ1	*		BRF1; CTCF; EGR1; ESRRA; EZH2; HCFC1; HDAC2; MXI1; NELFE; PHF8; POLR2A; RAD21; SMARCA4; SREBF1; SREBF2; TAF1; XRCC4; ZMIZ1 (inferredBy_MotifSimilarity).	7	1162	BCL2;MFAP3L;PDE7A;PDE8A;RPS6KA3;ZMIZ1;ZNF804A
10kb	EMX1_top5perTarget	taipale_cyt_meth__LHX4_NTAATTAN_FL_repr	3.22	0.114	1130	EMX1	0.718373	EMX1	*	LHX4 (directAnnotation).	ALX1; ALX3; ALX4; ARGFX; ARX; BARX2; DRGX; EMX1; EMX2; EN1; EN2; ESX1; GBX1; GBX2; GSX1; GSX2; HOXA1; HOXA2; HOXA3; HOXA5; HOXB1; HOXB2; HOXB7; HOXC5; HOXD1; HOXD3; ISX; LBX2; LHX2; LHX5; LHX6; LHX8; LHX9; LMX1A; LMX1B; MEOX2; MIXL1; MSX2; NOTO; PAX4; PDX1; PHOX2A; POU6F1; PRRX1; PRRX2; RAX; RAX2; SHOX; SHOX2; TLX2; TRAF4; UNCX; VAX1; VAX2; VSX1; ZFHX2 (inferredBy_MotifSimilarity). LBX1; LHX1; LH…	5	538	LYRM1;PAG1;PITX1;SDC3;SLC12A5
10kb	GLIS2_top5perTarget	transfac_public__M00450	3.22	0.0934	1131	GLIS2	0.719008	GLIS2	*	ZIC3 (directAnnotation).	GLI1; GLI2; GLI3; GLIS1; GLIS2; GLIS3; ZIC1; ZIC2 (inferredBy_MotifSimilarity).	5	332	AMZ1;ELFN1;FAM20C;GLIS2;TPPP
10kb	HOXA5_top5perTarget	flyfactorsurvey__Ems_Cell_FBgn0000576	3.22	0.067	1132	HOXA5	0.719644	HOXA5	*	EMX1; EMX2 (inferredBy_Orthology).	GSX1; GSX2; LHX2; NKX6-2; PDX1 (inferredBy_MotifSimilarity). BSX; DBX1; DBX2; EN1; EN2; EVX1; EVX2; GBX1; GBX2; HOXA1; HOXA2; HOXA5; HOXA6; HOXA7; HOXB1; HOXB2; HOXB5; HOXB6; HOXB7; HOXC5; HOXC6; HOXD1; ISL1; ISL2; LHX3; LHX4; LHX6; LHX8; LHX9; LMX1A; LMX1B; MEOX1; MEOX2; NKX1-1; NKX1-2; NKX6-1; NKX6-3; NOTO; OTP; VSX2 (inferredBy_MotifSimilarity_n_Orthology).	2	134	HOXA5;SCNN1A
10kb	HOXA7_top5perTarget	cisbp__M4844	3.22	0.103	1133	HOXA7	0.72028	HOXA7	*	LMX1A; LMX1B (inferredBy_Orthology).	MNX1 (inferredBy_MotifSimilarity). CDX1; CDX2; CDX4; DBX1; DBX2; EN1; EN2; GBX1; GBX2; HOXA1; HOXA5; HOXA6; HOXA7; HOXB1; HOXB5; HOXB6; HOXB7; HOXC5; HOXC6; HOXD1; LHX2; LHX9; NKX1-1; NKX1-2; PROP1; UNCX; VSX2 (inferredBy_MotifSimilarity_n_Orthology).	6	801	DLX1;FBLN1;HOXA7;HOXC10;RALY;SHOX2
[truncated: 440 more rows]

## Sheet: vpres-full
TF	Regulon	Size	NES	p.value	FDR	Rank	Rank_r
TSC22D4	TSC22D4	264	-3.01	0.00264	0.323	1	0.00161031
JARID2	JARID2	263	-2.96	0.00306	0.323	2	0.00322061
ZNF22	ZNF22	306	2.95	0.00317	0.323	3	0.00483092
RELA	RELA	788	-2.92	0.00345	0.323	4	0.00644122
IRF1	IRF1	304	-2.87	0.00408	0.323	5	0.00805153
[truncated: 616 more rows]

## Sheet: ChEA3-full
Query Name	Rank	TF	Ratio	Score	Library	Overlapping_Genes
[truncated: 1,632 more rows]

[truncated: 3 more sheets: TransPilot-ANN, TransPilot-Dir, TransPilot-CRank]
