# Supplementary material for: TransPilot: mining key transcription factors by correlating binding sites with differentially expressed genes
Source: Bioinform Adv. 2026 May 23;6(1):vbag145. doi: 10.1093/bioadv/vbag145 (PMC13249498; doi:10.1093/bioadv/vbag145)
Supplement: vbag145_Supplementary_Data [file vbag145_supplementary_data.zip › Supporting Information Files S6.xlsx]

## Sheet: ID-map
# Model	Name
AHR_HUMAN.H11MO.0.B_RC	AHR
AIRE_HUMAN.H11MO.0.C_RC	AIRE
ALX1_HUMAN.H11MO.0.B_RC	ALX1
ANDR_HUMAN.H11MO.0.A_RC	AR
ARI5B_HUMAN.H11MO.0.C_RC	ARID5B
ARNT_HUMAN.H11MO.0.B_RC	ARNT
ASCL1_HUMAN.H11MO.0.A_RC	ASCL1
ATF1_HUMAN.H11MO.0.B_RC	ATF1
ATF2_HUMAN.H11MO.0.B_RC	ATF2
ATF3_HUMAN.H11MO.0.A_RC	ATF3
ATF4_HUMAN.H11MO.0.A_RC	ATF4
ATF6A_HUMAN.H11MO.0.B_RC	ATF6
ATOH1_HUMAN.H11MO.0.B_RC	ATOH1
BACH1_HUMAN.H11MO.0.A_RC	BACH1
BACH2_HUMAN.H11MO.0.A_RC	BACH2
BATF_HUMAN.H11MO.0.A_RC	BATF
BATF3_HUMAN.H11MO.0.B_RC	BATF3
BC11A_HUMAN.H11MO.0.A_RC	BCL11A
BCL6_HUMAN.H11MO.0.A_RC	BCL6
BHA15_HUMAN.H11MO.0.B_RC	BHLHA15
BHE40_HUMAN.H11MO.0.A_RC	BHLHE40
PEBB_HUMAN.H11MO.0.C_RC	CBFB
CDX1_HUMAN.H11MO.0.C_RC	CDX1
CDX2_HUMAN.H11MO.0.A_RC	CDX2
CEBPA_HUMAN.H11MO.0.A_RC	CEBPA
CEBPB_HUMAN.H11MO.0.A_RC	CEBPB
CEBPD_HUMAN.H11MO.0.C_RC	CEBPD
CEBPE_HUMAN.H11MO.0.A_RC	CEBPE
CEBPG_HUMAN.H11MO.0.B_RC	CEBPG
CLOCK_HUMAN.H11MO.0.C_RC	CLOCK
CREB1_HUMAN.H11MO.0.A_RC	CREB1
CREM_HUMAN.H11MO.0.C_RC	CREM
CRX_HUMAN.H11MO.0.B_RC	CRX
CTCF_HUMAN.H11MO.0.A_RC	CTCF
CTCFL_HUMAN.H11MO.0.A_RC	CTCFL
CUX1_HUMAN.H11MO.0.C_RC	CUX1
DBP_HUMAN.H11MO.0.B_RC	DBP
DLX3_HUMAN.H11MO.0.C_RC	DLX3
DUX4_HUMAN.H11MO.0.A_RC	DUX4
E2F1_HUMAN.H11MO.0.A_RC	E2F1
E2F2_HUMAN.H11MO.0.B_RC	E2F2
E2F3_HUMAN.H11MO.0.A_RC	E2F3
E2F4_HUMAN.H11MO.0.A_RC	E2F4
E2F5_HUMAN.H11MO.0.B_RC	E2F5
E2F6_HUMAN.H11MO.0.A_RC	E2F6
E2F7_HUMAN.H11MO.0.B_RC	E2F7
COE1_HUMAN.H11MO.0.A_RC	EBF1
EGR1_HUMAN.H11MO.0.A_RC	EGR1
EGR2_HUMAN.H11MO.0.A_RC	EGR2
EHF_HUMAN.H11MO.0.B_RC	EHF
ELF1_HUMAN.H11MO.0.A_RC	ELF1
ELF2_HUMAN.H11MO.0.C_RC	ELF2
ELF3_HUMAN.H11MO.0.A_RC	ELF3
ELF5_HUMAN.H11MO.0.A_RC	ELF5
ELK1_HUMAN.H11MO.0.B_RC	ELK1
ELK4_HUMAN.H11MO.0.A_RC	ELK4
EPAS1_HUMAN.H11MO.0.B_RC	EPAS1
ERG_HUMAN.H11MO.0.A_RC	ERG
ESR1_HUMAN.H11MO.0.A_RC	ESR1
ESR2_HUMAN.H11MO.0.A_RC	ESR2
ERR1_HUMAN.H11MO.0.A_RC	ESRRA
ERR2_HUMAN.H11MO.0.A_RC	ESRRB
ERR3_HUMAN.H11MO.0.B_RC	ESRRG
ETS1_HUMAN.H11MO.0.A_RC	ETS1
ETS2_HUMAN.H11MO.0.B_RC	ETS2
ETV1_HUMAN.H11MO.0.A_RC	ETV1
ETV2_HUMAN.H11MO.0.B_RC	ETV2
ETV4_HUMAN.H11MO.0.B_RC	ETV4
ETV5_HUMAN.H11MO.0.C_RC	ETV5
FEV_HUMAN.H11MO.0.B_RC	FEV
FEZF1_HUMAN.H11MO.0.C_RC	FEZF1
FLI1_HUMAN.H11MO.0.A_RC	FLI1
FOS_HUMAN.H11MO.0.A_RC	FOS
FOSB_HUMAN.H11MO.0.A_RC	FOSB
FOSL1_HUMAN.H11MO.0.A_RC	FOSL1
FOSL2_HUMAN.H11MO.0.A_RC	FOSL2
FOXA1_HUMAN.H11MO.0.A_RC	FOXA1
FOXA2_HUMAN.H11MO.0.A_RC	FOXA2
FOXA3_HUMAN.H11MO.0.B_RC	FOXA3
FOXC1_HUMAN.H11MO.0.C_RC	FOXC1
FOXH1_HUMAN.H11MO.0.A_RC	FOXH1
FOXI1_HUMAN.H11MO.0.B_RC	FOXI1
FOXJ2_HUMAN.H11MO.0.C_RC	FOXJ2
FOXJ3_HUMAN.H11MO.0.A_RC	FOXJ3
FOXK1_HUMAN.H11MO.0.A_RC	FOXK1
FOXM1_HUMAN.H11MO.0.A_RC	FOXM1
FOXO1_HUMAN.H11MO.0.A_RC	FOXO1
FOXO3_HUMAN.H11MO.0.B_RC	FOXO3
FOXO4_HUMAN.H11MO.0.C_RC	FOXO4
FOXP1_HUMAN.H11MO.0.A_RC	FOXP1
FOXP2_HUMAN.H11MO.0.C_RC	FOXP2
FOXQ1_HUMAN.H11MO.0.C_RC	FOXQ1
GABPA_HUMAN.H11MO.0.A_RC	GABPA
GATA1_HUMAN.H11MO.0.A_RC	GATA1
GATA2_HUMAN.H11MO.0.A_RC	GATA2
GATA3_HUMAN.H11MO.0.A_RC	GATA3
GATA4_HUMAN.H11MO.0.A_RC	GATA4
GATA6_HUMAN.H11MO.0.A_RC	GATA6
GFI1_HUMAN.H11MO.0.C_RC	GFI1
GFI1B_HUMAN.H11MO.0.A_RC	GFI1B
GLI3_HUMAN.H11MO.0.B_RC	GLI3
GRHL2_HUMAN.H11MO.0.A_RC	GRHL2
HIC1_HUMAN.H11MO.0.C_RC	HIC1
HIF1A_HUMAN.H11MO.0.C_RC	HIF1A
HINFP_HUMAN.H11MO.0.C_RC	HINFP
HLF_HUMAN.H11MO.0.C_RC	HLF
HNF1A_HUMAN.H11MO.0.C_RC	HNF1A
HNF1B_HUMAN.H11MO.0.A_RC	HNF1B
HNF4A_HUMAN.H11MO.0.A_RC	HNF4A
HNF4G_HUMAN.H11MO.0.B_RC	HNF4G
HXA1_HUMAN.H11MO.0.C_RC	HOXA1
HXA10_HUMAN.H11MO.0.C_RC	HOXA10
HXA13_HUMAN.H11MO.0.C_RC	HOXA13
HXA9_HUMAN.H11MO.0.B_RC	HOXA9
HXB13_HUMAN.H11MO.0.A_RC	HOXB13
HXB4_HUMAN.H11MO.0.B_RC	HOXB4
HXB7_HUMAN.H11MO.0.C_RC	HOXB7
HXB8_HUMAN.H11MO.0.C_RC	HOXB8
HXC9_HUMAN.H11MO.0.C_RC	HOXC9
HSF1_HUMAN.H11MO.0.A_RC	HSF1
HSF2_HUMAN.H11MO.0.A_RC	HSF2
IKZF1_HUMAN.H11MO.0.C_RC	IKZF1
INSM1_HUMAN.H11MO.0.C_RC	INSM1
IRF1_HUMAN.H11MO.0.A_RC	IRF1
IRF2_HUMAN.H11MO.0.A_RC	IRF2
IRF3_HUMAN.H11MO.0.B_RC	IRF3
IRF4_HUMAN.H11MO.0.A_RC	IRF4
IRF7_HUMAN.H11MO.0.C_RC	IRF7
IRF8_HUMAN.H11MO.0.B_RC	IRF8
IRF9_HUMAN.H11MO.0.C_RC	IRF9
ISL1_HUMAN.H11MO.0.A_RC	ISL1
JUN_HUMAN.H11MO.0.A_RC	JUN
JUNB_HUMAN.H11MO.0.A_RC	JUNB
JUND_HUMAN.H11MO.0.A_RC	JUND
KLF1_HUMAN.H11MO.0.A_RC	KLF1
KLF12_HUMAN.H11MO.0.C_RC	KLF12
KLF15_HUMAN.H11MO.0.A_RC	KLF15
KLF3_HUMAN.H11MO.0.B_RC	KLF3
KLF4_HUMAN.H11MO.0.A_RC	KLF4
KLF5_HUMAN.H11MO.0.A_RC	KLF5
KLF6_HUMAN.H11MO.0.A_RC	KLF6
KLF8_HUMAN.H11MO.0.C_RC	KLF8
KLF9_HUMAN.H11MO.0.C_RC	KLF9
LEF1_HUMAN.H11MO.0.A_RC	LEF1
LHX2_HUMAN.H11MO.0.A_RC	LHX2
LHX3_HUMAN.H11MO.0.C_RC	LHX3
LYL1_HUMAN.H11MO.0.A_RC	LYL1
MAF_HUMAN.H11MO.0.A_RC	MAF
MAFB_HUMAN.H11MO.0.B_RC	MAFB
MAFF_HUMAN.H11MO.0.B_RC	MAFF
MAFG_HUMAN.H11MO.0.A_RC	MAFG
MAFK_HUMAN.H11MO.0.A_RC	MAFK
MAX_HUMAN.H11MO.0.A_RC	MAX
MAZ_HUMAN.H11MO.0.A_RC	MAZ
MBD2_HUMAN.H11MO.0.B_RC	MBD2
EVI1_HUMAN.H11MO.0.B_RC	MECOM
MECP2_HUMAN.H11MO.0.C_RC	MECP2
MEF2A_HUMAN.H11MO.0.A_RC	MEF2A
MEF2B_HUMAN.H11MO.0.A_RC	MEF2B
MEF2C_HUMAN.H11MO.0.A_RC	MEF2C
MEF2D_HUMAN.H11MO.0.A_RC	MEF2D
MEIS1_HUMAN.H11MO.0.A_RC	MEIS1
MEIS2_HUMAN.H11MO.0.B_RC	MEIS2
MITF_HUMAN.H11MO.0.A_RC	MITF
MTF1_HUMAN.H11MO.0.C_RC	MTF1
MXI1_HUMAN.H11MO.0.A_RC	MXI1
MYB_HUMAN.H11MO.0.A_RC	MYB
MYC_HUMAN.H11MO.0.A_RC	MYC
MYCN_HUMAN.H11MO.0.A_RC	MYCN
MYF6_HUMAN.H11MO.0.C_RC	MYF6
MYOD1_HUMAN.H11MO.0.A_RC	MYOD1
MYOG_HUMAN.H11MO.0.B_RC	MYOG
MZF1_HUMAN.H11MO.0.B_RC	MZF1
NANOG_HUMAN.H11MO.0.A_RC	NANOG
NDF1_HUMAN.H11MO.0.A_RC	NEUROD1
NDF2_HUMAN.H11MO.0.B_RC	NEUROD2
NFAC1_HUMAN.H11MO.0.B_RC	NFATC1
NFAC2_HUMAN.H11MO.0.B_RC	NFATC2
NFAC3_HUMAN.H11MO.0.B_RC	NFATC3
NFAC4_HUMAN.H11MO.0.C_RC	NFATC4
NFE2_HUMAN.H11MO.0.A_RC	NFE2
NF2L1_HUMAN.H11MO.0.C_RC	NFE2L1
NF2L2_HUMAN.H11MO.0.A_RC	NFE2L2
NFIA_HUMAN.H11MO.0.C_RC	NFIA
NFIC_HUMAN.H11MO.0.A_RC	NFIC
NFKB1_HUMAN.H11MO.1.B_RC	NFKB1
NFKB2_HUMAN.H11MO.0.B_RC	NFKB2
NFYA_HUMAN.H11MO.0.A_RC	NFYA
NFYB_HUMAN.H11MO.0.A_RC	NFYB
NFYC_HUMAN.H11MO.0.A_RC	NFYC
HEN1_HUMAN.H11MO.0.C_RC	NHLH1
NKX21_HUMAN.H11MO.0.A_RC	NKX2-1
NKX25_HUMAN.H11MO.0.B_RC	NKX2-5
NKX28_HUMAN.H11MO.0.C_RC	NKX2-8
NKX31_HUMAN.H11MO.0.C_RC	NKX3-1
NKX32_HUMAN.H11MO.0.C_RC	NKX3-2
NKX61_HUMAN.H11MO.0.B_RC	NKX6-1
NOBOX_HUMAN.H11MO.0.C_RC	NOBOX
NR1D1_HUMAN.H11MO.0.B_RC	NR1D1
NR1H3_HUMAN.H11MO.0.B_RC	NR1H3
NR1H4_HUMAN.H11MO.0.B_RC	NR1H4
NR1I2_HUMAN.H11MO.0.C_RC	NR1I2
NR1I3_HUMAN.H11MO.0.C_RC	NR1I3
NR2C1_HUMAN.H11MO.0.C_RC	NR2C1
NR2C2_HUMAN.H11MO.0.B_RC	NR2C2
NR2E3_HUMAN.H11MO.0.C_RC	NR2E3
COT1_HUMAN.H11MO.0.C_RC	NR2F1
COT2_HUMAN.H11MO.0.A_RC	NR2F2
GCR_HUMAN.H11MO.0.A_RC	NR3C1
NR4A1_HUMAN.H11MO.0.A_RC	NR4A1
NR4A2_HUMAN.H11MO.0.C_RC	NR4A2
STF1_HUMAN.H11MO.0.B_RC	NR5A1
NR5A2_HUMAN.H11MO.0.B_RC	NR5A2
NR6A1_HUMAN.H11MO.0.B_RC	NR6A1
NRF1_HUMAN.H11MO.0.A_RC	NRF1
OLIG2_HUMAN.H11MO.0.B_RC	OLIG2
HNF6_HUMAN.H11MO.0.B_RC	ONECUT1
OSR2_HUMAN.H11MO.0.C_RC	OSR2
OTX2_HUMAN.H11MO.0.A_RC	OTX2
OVOL1_HUMAN.H11MO.0.C_RC	OVOL1
PATZ1_HUMAN.H11MO.0.C_RC	PATZ1
PAX5_HUMAN.H11MO.0.A_RC	PAX5
PAX6_HUMAN.H11MO.0.C_RC	PAX6
PBX1_HUMAN.H11MO.0.A_RC	PBX1
PBX2_HUMAN.H11MO.0.C_RC	PBX2
PBX3_HUMAN.H11MO.0.A_RC	PBX3
PDX1_HUMAN.H11MO.0.A_RC	PDX1
PRGR_HUMAN.H11MO.0.A_RC	PGR
PKNX1_HUMAN.H11MO.0.B_RC	PKNOX1
PIT1_HUMAN.H11MO.0.C_RC	POU1F1
PO2F1_HUMAN.H11MO.0.C_RC	POU2F1
PO2F2_HUMAN.H11MO.0.A_RC	POU2F2
PO3F1_HUMAN.H11MO.0.C_RC	POU3F1
PO3F2_HUMAN.H11MO.0.A_RC	POU3F2
PO5F1_HUMAN.H11MO.0.A_RC	POU5F1
PPARA_HUMAN.H11MO.0.B_RC	PPARA
PPARG_HUMAN.H11MO.0.A_RC	PPARG
PRDM1_HUMAN.H11MO.0.A_RC	PRDM1
PRD14_HUMAN.H11MO.0.A_RC	PRDM14
PRDM6_HUMAN.H11MO.0.C_RC	PRDM6
PRRX2_HUMAN.H11MO.0.C_RC	PRRX2
PTF1A_HUMAN.H11MO.0.B_RC	PTF1A
RARA_HUMAN.H11MO.0.A_RC	RARA
RARG_HUMAN.H11MO.0.B_RC	RARG
SUH_HUMAN.H11MO.0.A_RC	RBPJ
REL_HUMAN.H11MO.0.B_RC	REL
TF65_HUMAN.H11MO.0.A_RC	RELA
RELB_HUMAN.H11MO.0.C_RC	RELB
REST_HUMAN.H11MO.0.A_RC	REST
RFX1_HUMAN.H11MO.0.B_RC	RFX1
RFX2_HUMAN.H11MO.0.A_RC	RFX2
RFX3_HUMAN.H11MO.0.B_RC	RFX3
RFX5_HUMAN.H11MO.0.A_RC	RFX5
RORA_HUMAN.H11MO.0.C_RC	RORA
RORG_HUMAN.H11MO.0.C_RC	RORC
RUNX1_HUMAN.H11MO.0.A_RC	RUNX1
RUNX2_HUMAN.H11MO.0.A_RC	RUNX2
RUNX3_HUMAN.H11MO.0.A_RC	RUNX3
RXRA_HUMAN.H11MO.0.A_RC	RXRA
RXRB_HUMAN.H11MO.0.C_RC	RXRB
RXRG_HUMAN.H11MO.0.B_RC	RXRG
SALL4_HUMAN.H11MO.0.B_RC	SALL4
SIX1_HUMAN.H11MO.0.A_RC	SIX1
SIX2_HUMAN.H11MO.0.A_RC	SIX2
SMAD2_HUMAN.H11MO.0.A_RC	SMAD2
SMAD3_HUMAN.H11MO.0.B_RC	SMAD3
SMAD4_HUMAN.H11MO.0.B_RC	SMAD4
SMCA1_HUMAN.H11MO.0.C_RC	SMARCA1
SMCA5_HUMAN.H11MO.0.C_RC	SMARCA5
SNAI1_HUMAN.H11MO.0.C_RC	SNAI1
SNAI2_HUMAN.H11MO.0.A_RC	SNAI2
SOX10_HUMAN.H11MO.0.B_RC	SOX10
SOX17_HUMAN.H11MO.0.C_RC	SOX17
SOX2_HUMAN.H11MO.0.A_RC	SOX2
SOX3_HUMAN.H11MO.0.B_RC	SOX3
SOX4_HUMAN.H11MO.0.B_RC	SOX4
SOX5_HUMAN.H11MO.0.C_RC	SOX5
SOX9_HUMAN.H11MO.0.B_RC	SOX9
SP1_HUMAN.H11MO.0.A_RC	SP1
SP2_HUMAN.H11MO.0.A_RC	SP2
SP3_HUMAN.H11MO.0.B_RC	SP3
SP4_HUMAN.H11MO.0.A_RC	SP4
SPI1_HUMAN.H11MO.0.A_RC	SPI1
SPIB_HUMAN.H11MO.0.A_RC	SPIB
SRBP1_HUMAN.H11MO.0.A_RC	SREBF1
SRBP2_HUMAN.H11MO.0.B_RC	SREBF2
SRF_HUMAN.H11MO.0.A_RC	SRF
SRY_HUMAN.H11MO.0.B_RC	SRY
STAT1_HUMAN.H11MO.0.A_RC	STAT1
STAT2_HUMAN.H11MO.0.A_RC	STAT2
STAT3_HUMAN.H11MO.0.A_RC	STAT3
STAT4_HUMAN.H11MO.0.A_RC	STAT4
STA5A_HUMAN.H11MO.0.A_RC	STAT5A
STA5B_HUMAN.H11MO.0.A_RC	STAT5B
STAT6_HUMAN.H11MO.0.B_RC	STAT6
TAF1_HUMAN.H11MO.0.A_RC	TAF1
TAL1_HUMAN.H11MO.0.A_RC	TAL1
TBP_HUMAN.H11MO.0.A_RC	TBP
TBX21_HUMAN.H11MO.0.A_RC	TBX21
TBX3_HUMAN.H11MO.0.C_RC	TBX3
HTF4_HUMAN.H11MO.0.A_RC	TCF12
TFE2_HUMAN.H11MO.0.A_RC	TCF3
ITF2_HUMAN.H11MO.0.C_RC	TCF4
TCF7_HUMAN.H11MO.0.A_RC	TCF7
TF7L1_HUMAN.H11MO.0.B_RC	TCF7L1
TF7L2_HUMAN.H11MO.0.A_RC	TCF7L2
TEAD1_HUMAN.H11MO.0.A_RC	TEAD1
TEAD4_HUMAN.H11MO.0.A_RC	TEAD4
AP2A_HUMAN.H11MO.0.A_RC	TFAP2A
AP2B_HUMAN.H11MO.0.B_RC	TFAP2B
AP2C_HUMAN.H11MO.0.A_RC	TFAP2C
TFAP4_HUMAN.H11MO.0.A_RC	TFAP4
TFDP1_HUMAN.H11MO.0.C_RC	TFDP1
TFE3_HUMAN.H11MO.0.B_RC	TFE3
TFEB_HUMAN.H11MO.0.C_RC	TFEB
TGIF1_HUMAN.H11MO.0.A_RC	TGIF1
THAP1_HUMAN.H11MO.0.C_RC	THAP1
THA11_HUMAN.H11MO.0.B_RC	THAP11
THA_HUMAN.H11MO.0.C_RC	THRA
THB_HUMAN.H11MO.0.C_RC	THRB
P53_HUMAN.H11MO.0.A_RC	TP53
P63_HUMAN.H11MO.0.A_RC	TP63
P73_HUMAN.H11MO.0.A_RC	TP73
TWST1_HUMAN.H11MO.0.A_RC	TWIST1
USF1_HUMAN.H11MO.0.A_RC	USF1
USF2_HUMAN.H11MO.0.A_RC	USF2
VDR_HUMAN.H11MO.0.A_RC	VDR
VEZF1_HUMAN.H11MO.0.C_RC	VEZF1
WT1_HUMAN.H11MO.0.C_RC	WT1
TYY1_HUMAN.H11MO.0.A_RC	YY1
ZBT14_HUMAN.H11MO.0.C_RC	ZBTB14
ZBT17_HUMAN.H11MO.0.A_RC	ZBTB17
ZBT18_HUMAN.H11MO.0.C_RC	ZBTB18
KAISO_HUMAN.H11MO.0.A_RC	ZBTB33
ZBT48_HUMAN.H11MO.0.C_RC	ZBTB48
ZBTB6_HUMAN.H11MO.0.C_RC	ZBTB6
ZBT7A_HUMAN.H11MO.0.A_RC	ZBTB7A
ZEB1_HUMAN.H11MO.0.A_RC	ZEB1
ZFP28_HUMAN.H11MO.0.C_RC	ZFP28
ZFP42_HUMAN.H11MO.0.A_RC	ZFP42
ZFP82_HUMAN.H11MO.0.C_RC	ZFP82
ZFX_HUMAN.H11MO.0.A_RC	ZFX
ZIC1_HUMAN.H11MO.0.B_RC	ZIC1
ZIC3_HUMAN.H11MO.0.B_RC	ZIC3
ZIM3_HUMAN.H11MO.0.C_RC	ZIM3
ZKSC1_HUMAN.H11MO.0.B_RC	ZKSCAN1
ZN121_HUMAN.H11MO.0.C_RC	ZNF121
ZN134_HUMAN.H11MO.0.C_RC	ZNF134
ZN136_HUMAN.H11MO.0.C_RC	ZNF136
ZN140_HUMAN.H11MO.0.C_RC	ZNF140
ZN143_HUMAN.H11MO.0.A_RC	ZNF143
OZF_HUMAN.H11MO.0.C_RC	ZNF146
ZNF18_HUMAN.H11MO.0.C_RC	ZNF18
ZN214_HUMAN.H11MO.0.C_RC	ZNF214
ZN250_HUMAN.H11MO.0.C_RC	ZNF250
ZN257_HUMAN.H11MO.0.C_RC	ZNF257
ZN260_HUMAN.H11MO.0.C_RC	ZNF260
ZN263_HUMAN.H11MO.0.A_RC	ZNF263
ZN264_HUMAN.H11MO.0.C_RC	ZNF264
ZN274_HUMAN.H11MO.0.A_RC	ZNF274
ZN281_HUMAN.H11MO.0.A_RC	ZNF281
ZN317_HUMAN.H11MO.0.C_RC	ZNF317
ZN320_HUMAN.H11MO.0.C_RC	ZNF320
ZN322_HUMAN.H11MO.0.B_RC	ZNF322
Z324A_HUMAN.H11MO.0.C_RC	ZNF324
ZN329_HUMAN.H11MO.0.C_RC	ZNF329
ZN331_HUMAN.H11MO.0.C_RC	ZNF331
ZN335_HUMAN.H11MO.0.A_RC	ZNF335
ZN341_HUMAN.H11MO.0.C_RC	ZNF341
ZN350_HUMAN.H11MO.0.C_RC	ZNF350
Z354A_HUMAN.H11MO.0.C_RC	ZNF354A
ZN382_HUMAN.H11MO.0.C_RC	ZNF382
ZN384_HUMAN.H11MO.0.C_RC	ZNF384
ZN394_HUMAN.H11MO.0.C_RC	ZNF394
ZNF41_HUMAN.H11MO.0.C_RC	ZNF41
ZN418_HUMAN.H11MO.0.C_RC	ZNF418
ZN436_HUMAN.H11MO.0.C_RC	ZNF436
ZN449_HUMAN.H11MO.0.C_RC	ZNF449
ZN467_HUMAN.H11MO.0.C_RC	ZNF467
ZN490_HUMAN.H11MO.0.C_RC	ZNF490
ZN502_HUMAN.H11MO.0.C_RC	ZNF502
ZN528_HUMAN.H11MO.0.C_RC	ZNF528
ZN547_HUMAN.H11MO.0.C_RC	ZNF547
ZN549_HUMAN.H11MO.0.C_RC	ZNF549
ZN554_HUMAN.H11MO.0.C_RC	ZNF554
ZN563_HUMAN.H11MO.0.C_RC	ZNF563
ZN582_HUMAN.H11MO.0.C_RC	ZNF582
ZN586_HUMAN.H11MO.0.C_RC	ZNF586
ZN667_HUMAN.H11MO.0.C_RC	ZNF667
ZN680_HUMAN.H11MO.0.C_RC	ZNF680
ZN708_HUMAN.H11MO.0.C_RC	ZNF708
ZNF76_HUMAN.H11MO.0.C_RC	ZNF76
ZN768_HUMAN.H11MO.0.C_RC	ZNF768
ZN770_HUMAN.H11MO.0.C_RC	ZNF770
ZNF8_HUMAN.H11MO.0.C_RC	ZNF8
ZN816_HUMAN.H11MO.0.C_RC	ZNF816
ZNF85_HUMAN.H11MO.0.C_RC	ZNF85
ZSC22_HUMAN.H11MO.0.C_RC	ZSCAN22
ZSC31_HUMAN.H11MO.0.C_RC	ZSCAN31
BMAL1_HUMAN.H11MO.0.A_RC	BMAL1
BRAC_HUMAN.H11MO.0.A_RC	TBXT
AHR_HUMAN.H11MO.0.B	AHR
AIRE_HUMAN.H11MO.0.C	AIRE
ALX1_HUMAN.H11MO.0.B	ALX1
ANDR_HUMAN.H11MO.0.A	AR
ARI5B_HUMAN.H11MO.0.C	ARID5B
ARNT_HUMAN.H11MO.0.B	ARNT
ASCL1_HUMAN.H11MO.0.A	ASCL1
ATF1_HUMAN.H11MO.0.B	ATF1
ATF2_HUMAN.H11MO.0.B	ATF2
ATF3_HUMAN.H11MO.0.A	ATF3
ATF4_HUMAN.H11MO.0.A	ATF4
ATF6A_HUMAN.H11MO.0.B	ATF6
ATOH1_HUMAN.H11MO.0.B	ATOH1
BACH1_HUMAN.H11MO.0.A	BACH1
BACH2_HUMAN.H11MO.0.A	BACH2
BATF_HUMAN.H11MO.0.A	BATF
BATF3_HUMAN.H11MO.0.B	BATF3
BC11A_HUMAN.H11MO.0.A	BCL11A
BCL6_HUMAN.H11MO.0.A	BCL6
BHA15_HUMAN.H11MO.0.B	BHLHA15
BHE40_HUMAN.H11MO.0.A	BHLHE40
PEBB_HUMAN.H11MO.0.C	CBFB
CDX1_HUMAN.H11MO.0.C	CDX1
CDX2_HUMAN.H11MO.0.A	CDX2
CEBPA_HUMAN.H11MO.0.A	CEBPA
CEBPB_HUMAN.H11MO.0.A	CEBPB
CEBPD_HUMAN.H11MO.0.C	CEBPD
CEBPE_HUMAN.H11MO.0.A	CEBPE
CEBPG_HUMAN.H11MO.0.B	CEBPG
CLOCK_HUMAN.H11MO.0.C	CLOCK
CREB1_HUMAN.H11MO.0.A	CREB1
CREM_HUMAN.H11MO.0.C	CREM
CRX_HUMAN.H11MO.0.B	CRX
CTCF_HUMAN.H11MO.0.A	CTCF
CTCFL_HUMAN.H11MO.0.A	CTCFL
CUX1_HUMAN.H11MO.0.C	CUX1
DBP_HUMAN.H11MO.0.B	DBP
DLX3_HUMAN.H11MO.0.C	DLX3
DUX4_HUMAN.H11MO.0.A	DUX4
E2F1_HUMAN.H11MO.0.A	E2F1
E2F2_HUMAN.H11MO.0.B	E2F2
E2F3_HUMAN.H11MO.0.A	E2F3
E2F4_HUMAN.H11MO.0.A	E2F4
E2F5_HUMAN.H11MO.0.B	E2F5
E2F6_HUMAN.H11MO.0.A	E2F6
E2F7_HUMAN.H11MO.0.B	E2F7
COE1_HUMAN.H11MO.0.A	EBF1
EGR1_HUMAN.H11MO.0.A	EGR1
EGR2_HUMAN.H11MO.0.A	EGR2
EHF_HUMAN.H11MO.0.B	EHF
ELF1_HUMAN.H11MO.0.A	ELF1
ELF2_HUMAN.H11MO.0.C	ELF2
ELF3_HUMAN.H11MO.0.A	ELF3
ELF5_HUMAN.H11MO.0.A	ELF5
ELK1_HUMAN.H11MO.0.B	ELK1
ELK4_HUMAN.H11MO.0.A	ELK4
EPAS1_HUMAN.H11MO.0.B	EPAS1
ERG_HUMAN.H11MO.0.A	ERG
ESR1_HUMAN.H11MO.0.A	ESR1
ESR2_HUMAN.H11MO.0.A	ESR2
ERR1_HUMAN.H11MO.0.A	ESRRA
ERR2_HUMAN.H11MO.0.A	ESRRB
ERR3_HUMAN.H11MO.0.B	ESRRG
ETS1_HUMAN.H11MO.0.A	ETS1
ETS2_HUMAN.H11MO.0.B	ETS2
ETV1_HUMAN.H11MO.0.A	ETV1
ETV2_HUMAN.H11MO.0.B	ETV2
ETV4_HUMAN.H11MO.0.B	ETV4
ETV5_HUMAN.H11MO.0.C	ETV5
FEV_HUMAN.H11MO.0.B	FEV
FEZF1_HUMAN.H11MO.0.C	FEZF1
FLI1_HUMAN.H11MO.0.A	FLI1
FOS_HUMAN.H11MO.0.A	FOS
FOSB_HUMAN.H11MO.0.A	FOSB
FOSL1_HUMAN.H11MO.0.A	FOSL1
FOSL2_HUMAN.H11MO.0.A	FOSL2
FOXA1_HUMAN.H11MO.0.A	FOXA1
FOXA2_HUMAN.H11MO.0.A	FOXA2
FOXA3_HUMAN.H11MO.0.B	FOXA3
FOXC1_HUMAN.H11MO.0.C	FOXC1
FOXH1_HUMAN.H11MO.0.A	FOXH1
FOXI1_HUMAN.H11MO.0.B	FOXI1
FOXJ2_HUMAN.H11MO.0.C	FOXJ2
FOXJ3_HUMAN.H11MO.0.A	FOXJ3
FOXK1_HUMAN.H11MO.0.A	FOXK1
FOXM1_HUMAN.H11MO.0.A	FOXM1
FOXO1_HUMAN.H11MO.0.A	FOXO1
FOXO3_HUMAN.H11MO.0.B	FOXO3
FOXO4_HUMAN.H11MO.0.C	FOXO4
FOXP1_HUMAN.H11MO.0.A	FOXP1
FOXP2_HUMAN.H11MO.0.C	FOXP2
FOXQ1_HUMAN.H11MO.0.C	FOXQ1
GABPA_HUMAN.H11MO.0.A	GABPA
GATA1_HUMAN.H11MO.0.A	GATA1
GATA2_HUMAN.H11MO.0.A	GATA2
GATA3_HUMAN.H11MO.0.A	GATA3
GATA4_HUMAN.H11MO.0.A	GATA4
GATA6_HUMAN.H11MO.0.A	GATA6
GFI1_HUMAN.H11MO.0.C	GFI1
GFI1B_HUMAN.H11MO.0.A	GFI1B
GLI3_HUMAN.H11MO.0.B	GLI3
GRHL2_HUMAN.H11MO.0.A	GRHL2
HIC1_HUMAN.H11MO.0.C	HIC1
HIF1A_HUMAN.H11MO.0.C	HIF1A
HINFP_HUMAN.H11MO.0.C	HINFP
HLF_HUMAN.H11MO.0.C	HLF
HNF1A_HUMAN.H11MO.0.C	HNF1A
HNF1B_HUMAN.H11MO.0.A	HNF1B
HNF4A_HUMAN.H11MO.0.A	HNF4A
HNF4G_HUMAN.H11MO.0.B	HNF4G
HXA1_HUMAN.H11MO.0.C	HOXA1
HXA10_HUMAN.H11MO.0.C	HOXA10
HXA13_HUMAN.H11MO.0.C	HOXA13
HXA9_HUMAN.H11MO.0.B	HOXA9
HXB13_HUMAN.H11MO.0.A	HOXB13
HXB4_HUMAN.H11MO.0.B	HOXB4
HXB7_HUMAN.H11MO.0.C	HOXB7
HXB8_HUMAN.H11MO.0.C	HOXB8
HXC9_HUMAN.H11MO.0.C	HOXC9
HSF1_HUMAN.H11MO.0.A	HSF1
HSF2_HUMAN.H11MO.0.A	HSF2
IKZF1_HUMAN.H11MO.0.C	IKZF1
INSM1_HUMAN.H11MO.0.C	INSM1
IRF1_HUMAN.H11MO.0.A	IRF1
IRF2_HUMAN.H11MO.0.A	IRF2
IRF3_HUMAN.H11MO.0.B	IRF3
IRF4_HUMAN.H11MO.0.A	IRF4
IRF7_HUMAN.H11MO.0.C	IRF7
IRF8_HUMAN.H11MO.0.B	IRF8
IRF9_HUMAN.H11MO.0.C	IRF9
ISL1_HUMAN.H11MO.0.A	ISL1
JUN_HUMAN.H11MO.0.A	JUN
JUNB_HUMAN.H11MO.0.A	JUNB
JUND_HUMAN.H11MO.0.A	JUND
KLF1_HUMAN.H11MO.0.A	KLF1
KLF12_HUMAN.H11MO.0.C	KLF12
KLF15_HUMAN.H11MO.0.A	KLF15
KLF3_HUMAN.H11MO.0.B	KLF3
KLF4_HUMAN.H11MO.0.A	KLF4
KLF5_HUMAN.H11MO.0.A	KLF5
KLF6_HUMAN.H11MO.0.A	KLF6
KLF8_HUMAN.H11MO.0.C	KLF8
KLF9_HUMAN.H11MO.0.C	KLF9
LEF1_HUMAN.H11MO.0.A	LEF1
LHX2_HUMAN.H11MO.0.A	LHX2
LHX3_HUMAN.H11MO.0.C	LHX3
LYL1_HUMAN.H11MO.0.A	LYL1
MAF_HUMAN.H11MO.0.A	MAF
MAFB_HUMAN.H11MO.0.B	MAFB
MAFF_HUMAN.H11MO.0.B	MAFF
MAFG_HUMAN.H11MO.0.A	MAFG
MAFK_HUMAN.H11MO.0.A	MAFK
MAX_HUMAN.H11MO.0.A	MAX
MAZ_HUMAN.H11MO.0.A	MAZ
MBD2_HUMAN.H11MO.0.B	MBD2
EVI1_HUMAN.H11MO.0.B	MECOM
MECP2_HUMAN.H11MO.0.C	MECP2
MEF2A_HUMAN.H11MO.0.A	MEF2A
MEF2B_HUMAN.H11MO.0.A	MEF2B
MEF2C_HUMAN.H11MO.0.A	MEF2C
MEF2D_HUMAN.H11MO.0.A	MEF2D
MEIS1_HUMAN.H11MO.0.A	MEIS1
MEIS2_HUMAN.H11MO.0.B	MEIS2
MITF_HUMAN.H11MO.0.A	MITF
MTF1_HUMAN.H11MO.0.C	MTF1
MXI1_HUMAN.H11MO.0.A	MXI1
MYB_HUMAN.H11MO.0.A	MYB
MYC_HUMAN.H11MO.0.A	MYC
MYCN_HUMAN.H11MO.0.A	MYCN
MYF6_HUMAN.H11MO.0.C	MYF6
MYOD1_HUMAN.H11MO.0.A	MYOD1
MYOG_HUMAN.H11MO.0.B	MYOG
MZF1_HUMAN.H11MO.0.B	MZF1
NANOG_HUMAN.H11MO.0.A	NANOG
NDF1_HUMAN.H11MO.0.A	NEUROD1
NDF2_HUMAN.H11MO.0.B	NEUROD2
NFAC1_HUMAN.H11MO.0.B	NFATC1
NFAC2_HUMAN.H11MO.0.B	NFATC2
NFAC3_HUMAN.H11MO.0.B	NFATC3
NFAC4_HUMAN.H11MO.0.C	NFATC4
NFE2_HUMAN.H11MO.0.A	NFE2
NF2L1_HUMAN.H11MO.0.C	NFE2L1
NF2L2_HUMAN.H11MO.0.A	NFE2L2
NFIA_HUMAN.H11MO.0.C	NFIA
NFIC_HUMAN.H11MO.0.A	NFIC
NFKB1_HUMAN.H11MO.1.B	NFKB1
NFKB2_HUMAN.H11MO.0.B	NFKB2
NFYA_HUMAN.H11MO.0.A	NFYA
NFYB_HUMAN.H11MO.0.A	NFYB
NFYC_HUMAN.H11MO.0.A	NFYC
HEN1_HUMAN.H11MO.0.C	NHLH1
NKX21_HUMAN.H11MO.0.A	NKX2-1
NKX25_HUMAN.H11MO.0.B	NKX2-5
NKX28_HUMAN.H11MO.0.C	NKX2-8
NKX31_HUMAN.H11MO.0.C	NKX3-1
NKX32_HUMAN.H11MO.0.C	NKX3-2
NKX61_HUMAN.H11MO.0.B	NKX6-1
NOBOX_HUMAN.H11MO.0.C	NOBOX
NR1D1_HUMAN.H11MO.0.B	NR1D1
NR1H3_HUMAN.H11MO.0.B	NR1H3
NR1H4_HUMAN.H11MO.0.B	NR1H4
NR1I2_HUMAN.H11MO.0.C	NR1I2
NR1I3_HUMAN.H11MO.0.C	NR1I3
NR2C1_HUMAN.H11MO.0.C	NR2C1
NR2C2_HUMAN.H11MO.0.B	NR2C2
NR2E3_HUMAN.H11MO.0.C	NR2E3
COT1_HUMAN.H11MO.0.C	NR2F1
COT2_HUMAN.H11MO.0.A	NR2F2
GCR_HUMAN.H11MO.0.A	NR3C1
NR4A1_HUMAN.H11MO.0.A	NR4A1
NR4A2_HUMAN.H11MO.0.C	NR4A2
STF1_HUMAN.H11MO.0.B	NR5A1
NR5A2_HUMAN.H11MO.0.B	NR5A2
NR6A1_HUMAN.H11MO.0.B	NR6A1
NRF1_HUMAN.H11MO.0.A	NRF1
OLIG2_HUMAN.H11MO.0.B	OLIG2
HNF6_HUMAN.H11MO.0.B	ONECUT1
OSR2_HUMAN.H11MO.0.C	OSR2
OTX2_HUMAN.H11MO.0.A	OTX2
OVOL1_HUMAN.H11MO.0.C	OVOL1
PATZ1_HUMAN.H11MO.0.C	PATZ1
PAX5_HUMAN.H11MO.0.A	PAX5
PAX6_HUMAN.H11MO.0.C	PAX6
PBX1_HUMAN.H11MO.0.A	PBX1
PBX2_HUMAN.H11MO.0.C	PBX2
PBX3_HUMAN.H11MO.0.A	PBX3
PDX1_HUMAN.H11MO.0.A	PDX1
PRGR_HUMAN.H11MO.0.A	PGR
PKNX1_HUMAN.H11MO.0.B	PKNOX1
PIT1_HUMAN.H11MO.0.C	POU1F1
PO2F1_HUMAN.H11MO.0.C	POU2F1
PO2F2_HUMAN.H11MO.0.A	POU2F2
PO3F1_HUMAN.H11MO.0.C	POU3F1
PO3F2_HUMAN.H11MO.0.A	POU3F2
PO5F1_HUMAN.H11MO.0.A	POU5F1
PPARA_HUMAN.H11MO.0.B	PPARA
PPARG_HUMAN.H11MO.0.A	PPARG
PRDM1_HUMAN.H11MO.0.A	PRDM1
PRD14_HUMAN.H11MO.0.A	PRDM14
PRDM6_HUMAN.H11MO.0.C	PRDM6
PRRX2_HUMAN.H11MO.0.C	PRRX2
PTF1A_HUMAN.H11MO.0.B	PTF1A
RARA_HUMAN.H11MO.0.A	RARA
RARG_HUMAN.H11MO.0.B	RARG
SUH_HUMAN.H11MO.0.A	RBPJ
REL_HUMAN.H11MO.0.B	REL
TF65_HUMAN.H11MO.0.A	RELA
RELB_HUMAN.H11MO.0.C	RELB
REST_HUMAN.H11MO.0.A	REST
RFX1_HUMAN.H11MO.0.B	RFX1
RFX2_HUMAN.H11MO.0.A	RFX2
RFX3_HUMAN.H11MO.0.B	RFX3
RFX5_HUMAN.H11MO.0.A	RFX5
RORA_HUMAN.H11MO.0.C	RORA
RORG_HUMAN.H11MO.0.C	RORC
RUNX1_HUMAN.H11MO.0.A	RUNX1
RUNX2_HUMAN.H11MO.0.A	RUNX2
RUNX3_HUMAN.H11MO.0.A	RUNX3
RXRA_HUMAN.H11MO.0.A	RXRA
RXRB_HUMAN.H11MO.0.C	RXRB
RXRG_HUMAN.H11MO.0.B	RXRG
SALL4_HUMAN.H11MO.0.B	SALL4
SIX1_HUMAN.H11MO.0.A	SIX1
SIX2_HUMAN.H11MO.0.A	SIX2
SMAD2_HUMAN.H11MO.0.A	SMAD2
SMAD3_HUMAN.H11MO.0.B	SMAD3
SMAD4_HUMAN.H11MO.0.B	SMAD4
SMCA1_HUMAN.H11MO.0.C	SMARCA1
SMCA5_HUMAN.H11MO.0.C	SMARCA5
SNAI1_HUMAN.H11MO.0.C	SNAI1
SNAI2_HUMAN.H11MO.0.A	SNAI2
SOX10_HUMAN.H11MO.0.B	SOX10
SOX17_HUMAN.H11MO.0.C	SOX17
SOX2_HUMAN.H11MO.0.A	SOX2
SOX3_HUMAN.H11MO.0.B	SOX3
SOX4_HUMAN.H11MO.0.B	SOX4
SOX5_HUMAN.H11MO.0.C	SOX5
SOX9_HUMAN.H11MO.0.B	SOX9
SP1_HUMAN.H11MO.0.A	SP1
SP2_HUMAN.H11MO.0.A	SP2
SP3_HUMAN.H11MO.0.B	SP3
SP4_HUMAN.H11MO.0.A	SP4
SPI1_HUMAN.H11MO.0.A	SPI1
SPIB_HUMAN.H11MO.0.A	SPIB
SRBP1_HUMAN.H11MO.0.A	SREBF1
SRBP2_HUMAN.H11MO.0.B	SREBF2
SRF_HUMAN.H11MO.0.A	SRF
SRY_HUMAN.H11MO.0.B	SRY
STAT1_HUMAN.H11MO.0.A	STAT1
STAT2_HUMAN.H11MO.0.A	STAT2
STAT3_HUMAN.H11MO.0.A	STAT3
STAT4_HUMAN.H11MO.0.A	STAT4
STA5A_HUMAN.H11MO.0.A	STAT5A
STA5B_HUMAN.H11MO.0.A	STAT5B
STAT6_HUMAN.H11MO.0.B	STAT6
TAF1_HUMAN.H11MO.0.A	TAF1
TAL1_HUMAN.H11MO.0.A	TAL1
TBP_HUMAN.H11MO.0.A	TBP
TBX21_HUMAN.H11MO.0.A	TBX21
TBX3_HUMAN.H11MO.0.C	TBX3
HTF4_HUMAN.H11MO.0.A	TCF12
TFE2_HUMAN.H11MO.0.A	TCF3
ITF2_HUMAN.H11MO.0.C	TCF4
TCF7_HUMAN.H11MO.0.A	TCF7
TF7L1_HUMAN.H11MO.0.B	TCF7L1
TF7L2_HUMAN.H11MO.0.A	TCF7L2
TEAD1_HUMAN.H11MO.0.A	TEAD1
TEAD4_HUMAN.H11MO.0.A	TEAD4
AP2A_HUMAN.H11MO.0.A	TFAP2A
AP2B_HUMAN.H11MO.0.B	TFAP2B
AP2C_HUMAN.H11MO.0.A	TFAP2C
TFAP4_HUMAN.H11MO.0.A	TFAP4
TFDP1_HUMAN.H11MO.0.C	TFDP1
TFE3_HUMAN.H11MO.0.B	TFE3
TFEB_HUMAN.H11MO.0.C	TFEB
TGIF1_HUMAN.H11MO.0.A	TGIF1
THAP1_HUMAN.H11MO.0.C	THAP1
THA11_HUMAN.H11MO.0.B	THAP11
THA_HUMAN.H11MO.0.C	THRA
THB_HUMAN.H11MO.0.C	THRB
P53_HUMAN.H11MO.0.A	TP53
P63_HUMAN.H11MO.0.A	TP63
P73_HUMAN.H11MO.0.A	TP73
TWST1_HUMAN.H11MO.0.A	TWIST1
USF1_HUMAN.H11MO.0.A	USF1
USF2_HUMAN.H11MO.0.A	USF2
VDR_HUMAN.H11MO.0.A	VDR
VEZF1_HUMAN.H11MO.0.C	VEZF1
WT1_HUMAN.H11MO.0.C	WT1
TYY1_HUMAN.H11MO.0.A	YY1
ZBT14_HUMAN.H11MO.0.C	ZBTB14
ZBT17_HUMAN.H11MO.0.A	ZBTB17
ZBT18_HUMAN.H11MO.0.C	ZBTB18
KAISO_HUMAN.H11MO.0.A	ZBTB33
ZBT48_HUMAN.H11MO.0.C	ZBTB48
ZBTB6_HUMAN.H11MO.0.C	ZBTB6
ZBT7A_HUMAN.H11MO.0.A	ZBTB7A
ZEB1_HUMAN.H11MO.0.A	ZEB1
ZFP28_HUMAN.H11MO.0.C	ZFP28
ZFP42_HUMAN.H11MO.0.A	ZFP42
ZFP82_HUMAN.H11MO.0.C	ZFP82
ZFX_HUMAN.H11MO.0.A	ZFX
ZIC1_HUMAN.H11MO.0.B	ZIC1
ZIC3_HUMAN.H11MO.0.B	ZIC3
ZIM3_HUMAN.H11MO.0.C	ZIM3
ZKSC1_HUMAN.H11MO.0.B	ZKSCAN1
ZN121_HUMAN.H11MO.0.C	ZNF121
ZN134_HUMAN.H11MO.0.C	ZNF134
ZN136_HUMAN.H11MO.0.C	ZNF136
ZN140_HUMAN.H11MO.0.C	ZNF140
ZN143_HUMAN.H11MO.0.A	ZNF143
OZF_HUMAN.H11MO.0.C	ZNF146
ZNF18_HUMAN.H11MO.0.C	ZNF18
ZN214_HUMAN.H11MO.0.C	ZNF214
ZN250_HUMAN.H11MO.0.C	ZNF250
ZN257_HUMAN.H11MO.0.C	ZNF257
ZN260_HUMAN.H11MO.0.C	ZNF260
ZN263_HUMAN.H11MO.0.A	ZNF263
ZN264_HUMAN.H11MO.0.C	ZNF264
ZN274_HUMAN.H11MO.0.A	ZNF274
ZN281_HUMAN.H11MO.0.A	ZNF281
ZN317_HUMAN.H11MO.0.C	ZNF317
ZN320_HUMAN.H11MO.0.C	ZNF320
ZN322_HUMAN.H11MO.0.B	ZNF322
Z324A_HUMAN.H11MO.0.C	ZNF324
ZN329_HUMAN.H11MO.0.C	ZNF329
ZN331_HUMAN.H11MO.0.C	ZNF331
ZN335_HUMAN.H11MO.0.A	ZNF335
ZN341_HUMAN.H11MO.0.C	ZNF341
ZN350_HUMAN.H11MO.0.C	ZNF350
Z354A_HUMAN.H11MO.0.C	ZNF354A
ZN382_HUMAN.H11MO.0.C	ZNF382
ZN384_HUMAN.H11MO.0.C	ZNF384
ZN394_HUMAN.H11MO.0.C	ZNF394
ZNF41_HUMAN.H11MO.0.C	ZNF41
ZN418_HUMAN.H11MO.0.C	ZNF418
ZN436_HUMAN.H11MO.0.C	ZNF436
ZN449_HUMAN.H11MO.0.C	ZNF449
ZN467_HUMAN.H11MO.0.C	ZNF467
ZN490_HUMAN.H11MO.0.C	ZNF490
ZN502_HUMAN.H11MO.0.C	ZNF502
ZN528_HUMAN.H11MO.0.C	ZNF528
ZN547_HUMAN.H11MO.0.C	ZNF547
ZN549_HUMAN.H11MO.0.C	ZNF549
ZN554_HUMAN.H11MO.0.C	ZNF554
ZN563_HUMAN.H11MO.0.C	ZNF563
ZN582_HUMAN.H11MO.0.C	ZNF582
ZN586_HUMAN.H11MO.0.C	ZNF586
ZN667_HUMAN.H11MO.0.C	ZNF667
ZN680_HUMAN.H11MO.0.C	ZNF680
ZN708_HUMAN.H11MO.0.C	ZNF708
ZNF76_HUMAN.H11MO.0.C	ZNF76
ZN768_HUMAN.H11MO.0.C	ZNF768
ZN770_HUMAN.H11MO.0.C	ZNF770
ZNF8_HUMAN.H11MO.0.C	ZNF8
ZN816_HUMAN.H11MO.0.C	ZNF816
ZNF85_HUMAN.H11MO.0.C	ZNF85
ZSC22_HUMAN.H11MO.0.C	ZSCAN22
ZSC31_HUMAN.H11MO.0.C	ZSCAN31
BMAL1_HUMAN.H11MO.0.A	BMAL1
BRAC_HUMAN.H11MO.0.A	TBXT
MA0002.1_RUNX1	RUNX1
MA0002.1_RUNX1_RC	RUNX1
MA0003.5_TFAP2A	TFAP2A
MA0003.5_TFAP2A_RC	TFAP2A
MA0007.2_AR	AR
MA0007.2_AR_RC	AR
MA0009.2_TBXT	TBXT
MA0009.2_TBXT_RC	TBXT
MA0014.4_PAX5	PAX5
MA0014.4_PAX5_RC	PAX5
MA0017.3_NR2F1	NR2F1
MA0017.3_NR2F1_RC	NR2F1
MA0018.5_CREB1	CREB1
MA0018.5_CREB1_RC	CREB1
MA0024.3_E2F1	E2F1
MA0024.3_E2F1_RC	E2F1
MA0025.3_NFIL3	NFIL3
MA0025.3_NFIL3_RC	NFIL3
MA0027.3_EN1	EN1
MA0027.3_EN1_RC	EN1
MA0028.3_ELK1	ELK1
MA0028.3_ELK1_RC	ELK1
MA0030.2_FOXF2	FOXF2
MA0030.2_FOXF2_RC	FOXF2
MA0031.2_FOXD1	FOXD1
MA0031.2_FOXD1_RC	FOXD1
MA0032.2_FOXC1	FOXC1
MA0032.2_FOXC1_RC	FOXC1
MA0033.2_FOXL1	FOXL1
MA0033.2_FOXL1_RC	FOXL1
MA0035.5_GATA1	GATA1
MA0035.5_GATA1_RC	GATA1
MA0036.4_GATA2	GATA2
MA0036.4_GATA2_RC	GATA2
MA0037.3_GATA3	GATA3
MA0037.3_GATA3_RC	GATA3
MA0038.3_GFI1	GFI1
MA0038.3_GFI1_RC	GFI1
MA0039.5_KLF4	KLF4
MA0039.5_KLF4_RC	KLF4
MA0041.3_FOXD3	FOXD3
MA0041.3_FOXD3_RC	FOXD3
MA0042.2_FOXI1	FOXI1
MA0042.2_FOXI1_RC	FOXI1
MA0043.4_HLF	HLF
MA0043.4_HLF_RC	HLF
MA0046.3_HNF1A	HNF1A
MA0046.3_HNF1A_RC	HNF1A
MA0047.4_FOXA2	FOXA2
MA0047.4_FOXA2_RC	FOXA2
MA0048.3_NHLH1	NHLH1
MA0048.3_NHLH1_RC	NHLH1
MA0050.2_IRF1	IRF1
MA0050.2_IRF1_RC	IRF1
MA0051.2_IRF2	IRF2
MA0051.2_IRF2_RC	IRF2
MA0052.5_MEF2A	MEF2A
MA0052.5_MEF2A_RC	MEF2A
MA0056.3_MZF1	MZF1
MA0056.3_MZF1_RC	MZF1
MA0058.4_MAX	MAX
MA0058.4_MAX_RC	MAX
MA0059.2_MAX-MYC	MAX
MA0059.2_MAX-MYC_RC	MAX
MA0059.2_MAX-MYC-c1	MAX
MA0059.2_MAX-MYC-c1_RC	MAX
MA0059.2_MAX-MYC-c2	MYC
MA0059.2_MAX-MYC-c2_RC	MYC
MA0060.4_NFYA	NFYA
MA0060.4_NFYA_RC	NFYA
MA0062.4_GABPA	GABPA
MA0062.4_GABPA_RC	GABPA
MA0063.3_NKX2-5	NKX2
MA0063.3_NKX2-5_RC	NKX2
MA0063.3_NKX2-5-c1	NKX2
MA0063.3_NKX2-5-c1_RC	NKX2
MA0063.3_NKX2-5-c2	5
MA0063.3_NKX2-5-c2_RC	5
MA0065.1_PPARG-RXRA	PPARG
MA0065.1_PPARG-RXRA_RC	PPARG
MA0065.1_PPARG-RXRA-c1	PPARG
MA0065.1_PPARG-RXRA-c1_RC	PPARG
MA0065.1_PPARG-RXRA-c2	RXRA
MA0065.1_PPARG-RXRA-c2_RC	RXRA
MA0066.2_PPARG	PPARG
MA0066.2_PPARG_RC	PPARG
MA0067.3_PAX2	PAX2
MA0067.3_PAX2_RC	PAX2
MA0068.2_PAX4	PAX4
MA0068.2_PAX4_RC	PAX4
MA0069.1_PAX6	PAX6
MA0069.1_PAX6_RC	PAX6
MA0070.2_PBX1	PBX1
MA0070.2_PBX1_RC	PBX1
MA0071.1_RORA	RORA
MA0071.1_RORA_RC	RORA
MA0072.2_RORA	RORA
MA0072.2_RORA_RC	RORA
MA0073.2_RREB1	RREB1
MA0073.2_RREB1_RC	RREB1
MA0074.1_RXRA-VDR	RXRA
MA0074.1_RXRA-VDR_RC	RXRA
MA0074.1_RXRA-VDR-c1	RXRA
MA0074.1_RXRA-VDR-c1_RC	RXRA
MA0074.1_RXRA-VDR-c2	VDR
MA0074.1_RXRA-VDR-c2_RC	VDR
MA0075.4_PRRX2	PRRX2
MA0075.4_PRRX2_RC	PRRX2
MA0076.3_ELK4	ELK4
MA0076.3_ELK4_RC	ELK4
MA0077.2_SOX9	SOX9
MA0077.2_SOX9_RC	SOX9
MA0079.5_SP1	SP1
MA0079.5_SP1_RC	SP1
MA0080.5_SPI1	SPI1
MA0080.5_SPI1_RC	SPI1
MA0081.3_SPIB	SPIB
MA0081.3_SPIB_RC	SPIB
MA0083.3_SRF	SRF
MA0083.3_SRF_RC	SRF
MA0084.2_SRY	SRY
MA0084.2_SRY_RC	SRY
MA0088.3_ZNF143	ZNF143
MA0088.3_ZNF143_RC	ZNF143
MA0089.3_MAFG-NRF1	MAFG
MA0089.3_MAFG-NRF1_RC	MAFG
MA0089.3_MAFG-NRF1-c1	MAFG
MA0089.3_MAFG-NRF1-c1_RC	MAFG
MA0089.3_MAFG-NRF1-c2	NRF1
MA0089.3_MAFG-NRF1-c2_RC	NRF1
MA0090.4_TEAD1	TEAD1
MA0090.4_TEAD1_RC	TEAD1
MA0091.2_TAL1-TCF3	TAL1
MA0091.2_TAL1-TCF3_RC	TAL1
MA0091.2_TAL1-TCF3-c1	TAL1
MA0091.2_TAL1-TCF3-c1_RC	TAL1
MA0091.2_TAL1-TCF3-c2	TCF3
MA0091.2_TAL1-TCF3-c2_RC	TCF3
MA0093.4_USF1	USF1
MA0093.4_USF1_RC	USF1
MA0095.2_YY1	YY1
MA0095.2_YY1_RC	YY1
MA0098.4_ETS1	ETS1
MA0098.4_ETS1_RC	ETS1
MA0099.4_FOS-JUN	FOS
MA0099.4_FOS-JUN_RC	FOS
MA0099.4_FOS-JUN-c1	FOS
MA0099.4_FOS-JUN-c1_RC	FOS
MA0099.4_FOS-JUN-c2	JUN
MA0099.4_FOS-JUN-c2_RC	JUN
MA0100.4_MYB	MYB
MA0100.4_MYB_RC	MYB
MA0101.1_REL	REL
MA0101.1_REL_RC	REL
MA0102.5_CEBPA	CEBPA
MA0102.5_CEBPA_RC	CEBPA
MA0103.4_ZEB1	ZEB1
MA0103.4_ZEB1_RC	ZEB1
MA0104.5_MYCN	MYCN
MA0104.5_MYCN_RC	MYCN
MA0105.4_NFKB1	NFKB1
MA0105.4_NFKB1_RC	NFKB1
MA0106.3_TP53	TP53
MA0106.3_TP53_RC	TP53
MA0107.1_RELA	RELA
MA0107.1_RELA_RC	RELA
MA0112.4_ESR1	ESR1
MA0112.4_ESR1_RC	ESR1
MA0113.4_NR3C1	NR3C1
MA0113.4_NR3C1_RC	NR3C1
MA0114.5_HNF4A	HNF4A
MA0114.5_HNF4A_RC	HNF4A
MA0115.1_NR1H2-RXRA	NR1H2
MA0115.1_NR1H2-RXRA_RC	NR1H2
MA0115.1_NR1H2-RXRA-c1	NR1H2
MA0115.1_NR1H2-RXRA-c1_RC	NR1H2
MA0115.1_NR1H2-RXRA-c2	RXRA
MA0115.1_NR1H2-RXRA-c2_RC	RXRA
MA0116.2_ZNF423	ZNF423
MA0116.2_ZNF423_RC	ZNF423
MA0119.1_NFIC-TLX1	NFIC
MA0119.1_NFIC-TLX1_RC	NFIC
MA0119.1_NFIC-TLX1-c1	NFIC
MA0119.1_NFIC-TLX1-c1_RC	NFIC
MA0119.1_NFIC-TLX1-c2	TLX1
MA0119.1_NFIC-TLX1-c2_RC	TLX1
MA0122.2_NKX3-2	NKX3
MA0122.2_NKX3-2_RC	NKX3
MA0122.2_NKX3-2-c1	NKX3
MA0122.2_NKX3-2-c1_RC	NKX3
MA0122.2_NKX3-2-c2	2
MA0122.2_NKX3-2-c2_RC	2
MA0124.1_NKX3-1	NKX3
MA0124.1_NKX3-1_RC	NKX3
MA0124.1_NKX3-1-c1	NKX3
MA0124.1_NKX3-1-c1_RC	NKX3
MA0124.1_NKX3-1-c2	1
MA0124.1_NKX3-1-c2_RC	1
MA0130.1_ZNF354C	ZNF354C
MA0130.1_ZNF354C_RC	ZNF354C
MA0131.3_HINFP	HINFP
MA0131.3_HINFP_RC	HINFP
MA0132.3_PDX1	PDX1
MA0132.3_PDX1_RC	PDX1
MA0136.2_ELF5	ELF5
MA0136.2_ELF5_RC	ELF5
MA0137.4_STAT1	STAT1
MA0137.4_STAT1_RC	STAT1
MA0138.3_REST	REST
MA0138.3_REST_RC	REST
MA0139.2_CTCF	CTCF
MA0139.2_CTCF_RC	CTCF
MA0140.3_GATA1-TAL1	GATA1
MA0140.3_GATA1-TAL1_RC	GATA1
MA0140.3_GATA1-TAL1-c1	GATA1
MA0140.3_GATA1-TAL1-c1_RC	GATA1
MA0140.3_GATA1-TAL1-c2	TAL1
MA0140.3_GATA1-TAL1-c2_RC	TAL1
MA0141.4_ESRRB	ESRRB
MA0141.4_ESRRB_RC	ESRRB
MA0143.5_SOX2	SOX2
MA0143.5_SOX2_RC	SOX2
MA0144.3_STAT3	STAT3
MA0144.3_STAT3_RC	STAT3
MA0147.4_MYC	MYC
MA0147.4_MYC_RC	MYC
MA0148.5_FOXA1	FOXA1
MA0148.5_FOXA1_RC	FOXA1
MA0149.1_EWSR1-FLI1	EWSR1
MA0149.1_EWSR1-FLI1_RC	EWSR1
MA0149.1_EWSR1-FLI1-c1	EWSR1
MA0149.1_EWSR1-FLI1-c1_RC	EWSR1
MA0149.1_EWSR1-FLI1-c2	FLI1
MA0149.1_EWSR1-FLI1-c2_RC	FLI1
MA0150.1_NFE2L2	NFE2L2
MA0150.1_NFE2L2_RC	NFE2L2
MA0152.1_NFATC2	NFATC2
MA0152.1_NFATC2_RC	NFATC2
MA0153.2_HNF1B	HNF1B
MA0153.2_HNF1B_RC	HNF1B
MA0154.5_EBF1	EBF1
MA0154.5_EBF1_RC	EBF1
MA0155.1_INSM1	INSM1
MA0155.1_INSM1_RC	INSM1
MA0156.4_FEV	FEV
MA0156.4_FEV_RC	FEV
MA0157.2_FOXO3	FOXO3
MA0157.2_FOXO3_RC	FOXO3
MA0158.2_HOXA5	HOXA5
MA0158.2_HOXA5_RC	HOXA5
MA0159.1_RARA-RXRA	RARA
MA0159.1_RARA-RXRA_RC	RARA
MA0159.1_RARA-RXRA-c1	RARA
MA0159.1_RARA-RXRA-c1_RC	RARA
MA0159.1_RARA-RXRA-c2	RXRA
MA0159.1_RARA-RXRA-c2_RC	RXRA
MA0160.3_NR4A2	NR4A2
MA0160.3_NR4A2_RC	NR4A2
MA0161.3_NFIC	NFIC
MA0161.3_NFIC_RC	NFIC
MA0162.5_EGR1	EGR1
MA0162.5_EGR1_RC	EGR1
MA0163.1_PLAG1	PLAG1
MA0163.1_PLAG1_RC	PLAG1
MA0258.2_ESR2	ESR2
MA0258.2_ESR2_RC	ESR2
MA0259.2_ARNT-HIF1A	ARNT
MA0259.2_ARNT-HIF1A_RC	ARNT
MA0259.2_ARNT-HIF1A-c1	ARNT
MA0259.2_ARNT-HIF1A-c1_RC	ARNT
MA0259.2_ARNT-HIF1A-c2	HIF1A
MA0259.2_ARNT-HIF1A-c2_RC	HIF1A
MA0442.3_SOX10	SOX10
MA0442.3_SOX10_RC	SOX10
MA0462.3_BATF-JUN	BATF
MA0462.3_BATF-JUN_RC	BATF
MA0462.3_BATF-JUN-c1	BATF
MA0462.3_BATF-JUN-c1_RC	BATF
MA0462.3_BATF-JUN-c2	JUN
MA0462.3_BATF-JUN-c2_RC	JUN
MA0463.3_BCL6	BCL6
MA0463.3_BCL6_RC	BCL6
MA0464.3_BHLHE40	BHLHE40
MA0464.3_BHLHE40_RC	BHLHE40
MA0465.3_CDX2	CDX2
MA0465.3_CDX2_RC	CDX2
MA0466.4_CEBPB	CEBPB
MA0466.4_CEBPB_RC	CEBPB
MA0468.1_DUX4	DUX4
MA0468.1_DUX4_RC	DUX4
MA0469.4_E2F3	E2F3
MA0469.4_E2F3_RC	E2F3
MA0470.3_E2F4	E2F4
MA0470.3_E2F4_RC	E2F4
MA0471.3_E2F6	E2F6
MA0471.3_E2F6_RC	E2F6
MA0472.2_EGR2	EGR2
MA0472.2_EGR2_RC	EGR2
MA0473.4_ELF1	ELF1
MA0473.4_ELF1_RC	ELF1
MA0474.2_ERG	ERG
MA0474.2_ERG_RC	ERG
MA0475.3_FLI1	FLI1
MA0475.3_FLI1_RC	FLI1
MA0476.2_FOS	FOS
MA0476.2_FOS_RC	FOS
MA0477.3_FOSL1	FOSL1
MA0477.3_FOSL1_RC	FOSL1
MA0478.2_FOSL2	FOSL2
MA0478.2_FOSL2_RC	FOSL2
MA0479.2_FOXH1	FOXH1
MA0479.2_FOXH1_RC	FOXH1
MA0481.4_FOXP1	FOXP1
MA0481.4_FOXP1_RC	FOXP1
MA0482.3_GATA4	GATA4
MA0482.3_GATA4_RC	GATA4
MA0484.3_HNF4G	HNF4G
MA0484.3_HNF4G_RC	HNF4G
MA0485.3_HOXC9	HOXC9
MA0485.3_HOXC9_RC	HOXC9
MA0486.2_HSF1	HSF1
MA0486.2_HSF1_RC	HSF1
MA0488.2_JUN	JUN
MA0488.2_JUN_RC	JUN
MA0489.1_JUN	JUN
MA0489.1_JUN_RC	JUN
MA0490.3_JUNB	JUNB
MA0490.3_JUNB_RC	JUNB
MA0491.3_JUND	JUND
MA0491.3_JUND_RC	JUND
MA0492.2_JUND	JUND
MA0492.2_JUND_RC	JUND
MA0493.3_KLF1	KLF1
MA0493.3_KLF1_RC	KLF1
MA0495.4_MAFF	MAFF
MA0495.4_MAFF_RC	MAFF
MA0496.4_MAFK	MAFK
MA0496.4_MAFK_RC	MAFK
MA0497.2_MEF2C	MEF2C
MA0497.2_MEF2C_RC	MEF2C
MA0498.3_MEIS1	MEIS1
MA0498.3_MEIS1_RC	MEIS1
MA0499.3_MYOD1	MYOD1
MA0499.3_MYOD1_RC	MYOD1
MA0500.3_MYOG	MYOG
MA0500.3_MYOG_RC	MYOG
MA0501.2_MAF-NFE2	MAF
MA0501.2_MAF-NFE2_RC	MAF
MA0501.2_MAF-NFE2-c1	MAF
MA0501.2_MAF-NFE2-c1_RC	MAF
MA0501.2_MAF-NFE2-c2	NFE2
MA0501.2_MAF-NFE2-c2_RC	NFE2
MA0502.3_NFYB	NFYB
MA0502.3_NFYB_RC	NFYB
MA0504.2_NR2C2	NR2C2
MA0504.2_NR2C2_RC	NR2C2
MA0506.1_NRF1	NRF1
MA0506.1_NRF1_RC	NRF1
MA0507.3_POU2F2	POU2F2
MA0507.3_POU2F2_RC	POU2F2
MA0508.4_PRDM1	PRDM1
MA0508.4_PRDM1_RC	PRDM1
MA0509.3_RFX1	RFX1
MA0509.3_RFX1_RC	RFX1
MA0510.3_RFX5	RFX5
MA0510.3_RFX5_RC	RFX5
MA0511.2_RUNX2	RUNX2
MA0511.2_RUNX2_RC	RUNX2
MA0516.3_SP2	SP2
MA0516.3_SP2_RC	SP2
MA0517.2_STAT1-STAT2	STAT1
MA0517.2_STAT1-STAT2_RC	STAT1
MA0517.2_STAT1-STAT2-c1	STAT1
MA0517.2_STAT1-STAT2-c1_RC	STAT1
MA0517.2_STAT1-STAT2-c2	STAT2
MA0517.2_STAT1-STAT2-c2_RC	STAT2
MA0522.4_TCF3	TCF3
MA0522.4_TCF3_RC	TCF3
MA0523.2_TCF7L2	TCF7L2
MA0523.2_TCF7L2_RC	TCF7L2
MA0524.3_TFAP2C	TFAP2C
MA0524.3_TFAP2C_RC	TFAP2C
MA0525.2_TP63	TP63
MA0525.2_TP63_RC	TP63
MA0526.5_USF2	USF2
MA0526.5_USF2_RC	USF2
MA0527.2_ZBTB33	ZBTB33
MA0527.2_ZBTB33_RC	ZBTB33
MA0528.3_ZNF263	ZNF263
MA0528.3_ZNF263_RC	ZNF263
MA0592.4_ESRRA	ESRRA
MA0592.4_ESRRA_RC	ESRRA
MA0593.2_FOXP2	FOXP2
MA0593.2_FOXP2_RC	FOXP2
MA0594.3_HOXA9	HOXA9
MA0594.3_HOXA9_RC	HOXA9
MA0595.1_SREBF1	SREBF1
MA0595.1_SREBF1_RC	SREBF1
MA0596.1_SREBF2	SREBF2
MA0596.1_SREBF2_RC	SREBF2
MA0597.3_THAP1	THAP1
MA0597.3_THAP1_RC	THAP1
MA0598.4_EHF	EHF
MA0598.4_EHF_RC	EHF
MA0599.1_KLF5	KLF5
MA0599.1_KLF5_RC	KLF5
MA0600.3_RFX2	RFX2
MA0600.3_RFX2_RC	RFX2
MA0605.3_ATF3	ATF3
MA0605.3_ATF3_RC	ATF3
MA0607.2_BHLHA15	BHLHA15
MA0607.2_BHLHA15_RC	BHLHA15
MA0609.3_CREM	CREM
MA0609.3_CREM_RC	CREM
MA0610.2_DMRT3	DMRT3
MA0610.2_DMRT3_RC	DMRT3
MA0612.3_EMX1	EMX1
MA0612.3_EMX1_RC	EMX1
MA0613.1_FOXG1	FOXG1
MA0613.1_FOXG1_RC	FOXG1
MA0616.3_HES2	HES2
MA0616.3_HES2_RC	HES2
MA0618.2_LBX1	LBX1
MA0618.2_LBX1_RC	LBX1
MA0620.4_MITF	MITF
MA0620.4_MITF_RC	MITF
MA0623.2_NEUROG1	NEUROG1
MA0623.2_NEUROG1_RC	NEUROG1
MA0625.3_NFATC3	NFATC3
MA0625.3_NFATC3_RC	NFATC3
MA0627.3_POU2F3	POU2F3
MA0627.3_POU2F3_RC	POU2F3
MA0628.2_POU6F1	POU6F1
MA0628.2_POU6F1_RC	POU6F1
MA0630.2_SHOX	SHOX
MA0630.2_SHOX_RC	SHOX
MA0632.3_TCFL5	TCFL5
MA0632.3_TCFL5_RC	TCFL5
MA0634.2_ALX3	ALX3
MA0634.2_ALX3_RC	ALX3
MA0635.2_BARHL2	BARHL2
MA0635.2_BARHL2_RC	BARHL2
MA0636.1_BHLHE41	BHLHE41
MA0636.1_BHLHE41_RC	BHLHE41
MA0638.2_CREB3	CREB3
MA0638.2_CREB3_RC	CREB3
MA0639.2_DBP	DBP
MA0639.2_DBP_RC	DBP
MA0640.3_ELF3	ELF3
MA0640.3_ELF3_RC	ELF3
MA0641.1_ELF4	ELF4
MA0641.1_ELF4_RC	ELF4
MA0642.3_EN2	EN2
MA0642.3_EN2_RC	EN2
MA0644.3_ESX1	ESX1
MA0644.3_ESX1_RC	ESX1
MA0645.2_ETV6	ETV6
MA0645.2_ETV6_RC	ETV6
MA0646.2_GCM1	GCM1
MA0646.2_GCM1_RC	GCM1
MA0647.2_GRHL1	GRHL1
MA0647.2_GRHL1_RC	GRHL1
MA0648.2_GSC	GSC
MA0648.2_GSC_RC	GSC
MA0649.2_HEY2	HEY2
MA0649.2_HEY2_RC	HEY2
MA0650.2_HOXA13	HOXA13
MA0650.2_HOXA13_RC	HOXA13
MA0651.3_HOXC11	HOXC11
MA0651.3_HOXC11_RC	HOXC11
MA0652.2_IRF8	IRF8
MA0652.2_IRF8_RC	IRF8
MA0653.1_IRF9	IRF9
MA0653.1_IRF9_RC	IRF9
MA0654.2_ISX	ISX
MA0654.2_ISX_RC	ISX
MA0655.1_JDP2	JDP2
MA0655.1_JDP2_RC	JDP2
MA0656.2_JDP2	JDP2
MA0656.2_JDP2_RC	JDP2
MA0657.2_KLF13	KLF13
MA0657.2_KLF13_RC	KLF13
MA0658.2_LHX6	LHX6
MA0658.2_LHX6_RC	LHX6
MA0659.2_MAFG	MAFG
MA0659.2_MAFG_RC	MAFG
MA0660.1_MEF2B	MEF2B
MA0660.1_MEF2B_RC	MEF2B
MA0661.2_MEOX1	MEOX1
MA0661.2_MEOX1_RC	MEOX1
MA0662.2_MIXL1	MIXL1
MA0662.2_MIXL1_RC	MIXL1
MA0663.1_MLX	MLX
MA0663.1_MLX_RC	MLX
MA0664.2_MLXIPL	MLXIPL
MA0664.2_MLXIPL_RC	MLXIPL
MA0665.1_MSC	MSC
MA0665.1_MSC_RC	MSC
MA0666.3_MSX1	MSX1
MA0666.3_MSX1_RC	MSX1
MA0667.1_MYF6	MYF6
MA0667.1_MYF6_RC	MYF6
MA0668.1_NEUROD2	NEUROD2
MA0668.1_NEUROD2_RC	NEUROD2
MA0669.1_NEUROG2	NEUROG2
MA0669.1_NEUROG2_RC	NEUROG2
MA0670.2_NFIA	NFIA
MA0670.2_NFIA_RC	NFIA
MA0671.2_NFIX	NFIX
MA0671.2_NFIX_RC	NFIX
MA0672.2_NKX2-3	NKX2
MA0672.2_NKX2-3_RC	NKX2
MA0672.2_NKX2-3-c1	NKX2
MA0672.2_NKX2-3-c1_RC	NKX2
MA0672.2_NKX2-3-c2	3
MA0672.2_NKX2-3-c2_RC	3
MA0673.2_NKX2-8	NKX2
MA0673.2_NKX2-8_RC	NKX2
MA0673.2_NKX2-8-c1	NKX2
MA0673.2_NKX2-8-c1_RC	NKX2
MA0673.2_NKX2-8-c2	8
MA0673.2_NKX2-8-c2_RC	8
MA0674.2_NKX6-1	NKX6
MA0674.2_NKX6-1_RC	NKX6
MA0674.2_NKX6-1-c1	NKX6
MA0674.2_NKX6-1-c1_RC	NKX6
MA0674.2_NKX6-1-c2	1
MA0674.2_NKX6-1-c2_RC	1
MA0675.2_NKX6-2	NKX6
MA0675.2_NKX6-2_RC	NKX6
MA0675.2_NKX6-2-c1	NKX6
MA0675.2_NKX6-2-c1_RC	NKX6
MA0675.2_NKX6-2-c2	2
MA0675.2_NKX6-2-c2_RC	2
MA0678.1_OLIG2	OLIG2
MA0678.1_OLIG2_RC	OLIG2
MA0679.3_ONECUT1	ONECUT1
MA0679.3_ONECUT1_RC	ONECUT1
MA0680.1_PAX7	PAX7
MA0680.1_PAX7_RC	PAX7
MA0681.3_PHOX2B	PHOX2B
MA0681.3_PHOX2B_RC	PHOX2B
MA0682.3_PITX1	PITX1
MA0682.3_PITX1_RC	PITX1
MA0683.2_POU4F2	POU4F2
MA0683.2_POU4F2_RC	POU4F2
MA0684.3_RUNX3	RUNX3
MA0684.3_RUNX3_RC	RUNX3
MA0685.2_SP4	SP4
MA0685.2_SP4_RC	SP4
MA0686.2_SPDEF	SPDEF
MA0686.2_SPDEF_RC	SPDEF
MA0687.2_SPIC	SPIC
MA0687.2_SPIC_RC	SPIC
MA0688.2_TBX2	TBX2
MA0688.2_TBX2_RC	TBX2
MA0689.1_TBX20	TBX20
MA0689.1_TBX20_RC	TBX20
MA0690.3_TBX21	TBX21
MA0690.3_TBX21_RC	TBX21
MA0691.1_TFAP4	TFAP4
MA0691.1_TFAP4_RC	TFAP4
MA0692.2_TFEB	TFEB
MA0692.2_TFEB_RC	TFEB
MA0693.2_VDR	VDR
MA0693.2_VDR_RC	VDR
MA0694.2_ZBTB7B	ZBTB7B
MA0694.2_ZBTB7B_RC	ZBTB7B
MA0695.3_ZBTB7C	ZBTB7C
MA0695.3_ZBTB7C_RC	ZBTB7C
MA0696.1_ZIC1	ZIC1
MA0696.1_ZIC1_RC	ZIC1
MA0697.1_ZIC3	ZIC3
MA0697.1_ZIC3_RC	ZIC3
MA0698.2_ZBTB18	ZBTB18
MA0698.2_ZBTB18_RC	ZBTB18
MA0699.2_LBX2	LBX2
MA0699.2_LBX2_RC	LBX2
MA0700.3_LHX2	LHX2
MA0700.3_LHX2_RC	LHX2
MA0701.3_LHX9	LHX9
MA0701.3_LHX9_RC	LHX9
MA0702.3_LMX1A	LMX1A
MA0702.3_LMX1A_RC	LMX1A
MA0703.3_LMX1B	LMX1B
MA0703.3_LMX1B_RC	LMX1B
MA0706.2_MEOX2	MEOX2
MA0706.2_MEOX2_RC	MEOX2
MA0707.3_MNX1	MNX1
MA0707.3_MNX1_RC	MNX1
MA0708.3_MSX2	MSX2
MA0708.3_MSX2_RC	MSX2
MA0710.2_NOTO	NOTO
MA0710.2_NOTO_RC	NOTO
MA0711.2_OTX1	OTX1
MA0711.2_OTX1_RC	OTX1
MA0712.3_OTX2	OTX2
MA0712.3_OTX2_RC	OTX2
MA0713.1_PHOX2A	PHOX2A
MA0713.1_PHOX2A_RC	PHOX2A
MA0714.2_PITX3	PITX3
MA0714.2_PITX3_RC	PITX3
MA0715.1_PROP1	PROP1
MA0715.1_PROP1_RC	PROP1
MA0716.2_PRRX1	PRRX1
MA0716.2_PRRX1_RC	PRRX1
MA0717.2_RAX2	RAX2
MA0717.2_RAX2_RC	RAX2
MA0718.2_RAX	RAX
MA0718.2_RAX_RC	RAX
MA0719.2_RHOXF1	RHOXF1
MA0719.2_RHOXF1_RC	RHOXF1
MA0721.2_UNCX	UNCX
MA0721.2_UNCX_RC	UNCX
MA0722.2_VAX1	VAX1
MA0722.2_VAX1_RC	VAX1
MA0723.3_VAX2	VAX2
MA0723.3_VAX2_RC	VAX2
MA0724.1_VENTX	VENTX
MA0724.1_VENTX_RC	VENTX
MA0725.2_VSX1	VSX1
MA0725.2_VSX1_RC	VSX1
MA0726.2_VSX2	VSX2
MA0726.2_VSX2_RC	VSX2
MA0727.2_NR3C2	NR3C2
MA0727.2_NR3C2_RC	NR3C2
MA0729.1_RARA	RARA
MA0729.1_RARA_RC	RARA
MA0730.1_RARA	RARA
MA0730.1_RARA_RC	RARA
MA0731.1_BCL6B	BCL6B
MA0731.1_BCL6B_RC	BCL6B
MA0732.2_EGR3	EGR3
MA0732.2_EGR3_RC	EGR3
MA0733.2_EGR4	EGR4
MA0733.2_EGR4_RC	EGR4
MA0734.2_GLI2	GLI2
MA0734.2_GLI2_RC	GLI2
MA0735.2_GLIS1	GLIS1
MA0735.2_GLIS1_RC	GLIS1
MA0736.1_GLIS2	GLIS2
MA0736.1_GLIS2_RC	GLIS2
MA0737.1_GLIS3	GLIS3
MA0737.1_GLIS3_RC	GLIS3
MA0738.2_HIC2	HIC2
MA0738.2_HIC2_RC	HIC2
MA0740.2_KLF14	KLF14
MA0740.2_KLF14_RC	KLF14
MA0741.1_KLF16	KLF16
MA0741.1_KLF16_RC	KLF16
MA0742.2_KLF12	KLF12
MA0742.2_KLF12_RC	KLF12
MA0743.3_SCRT1	SCRT1
MA0743.3_SCRT1_RC	SCRT1
MA0744.3_SCRT2	SCRT2
MA0744.3_SCRT2_RC	SCRT2
MA0745.3_SNAI2	SNAI2
MA0745.3_SNAI2_RC	SNAI2
MA0746.3_SP3	SP3
MA0746.3_SP3_RC	SP3
MA0747.2_SP8	SP8
MA0747.2_SP8_RC	SP8
MA0748.3_YY2	YY2
MA0748.3_YY2_RC	YY2
MA0749.2_ZBED1	ZBED1
MA0749.2_ZBED1_RC	ZBED1
MA0750.4_ZBTB7A	ZBTB7A
MA0750.4_ZBTB7A_RC	ZBTB7A
MA0751.2_ZIC4	ZIC4
MA0751.2_ZIC4_RC	ZIC4
MA0752.2_ZNF410	ZNF410
MA0752.2_ZNF410_RC	ZNF410
MA0753.3_ZNF740	ZNF740
MA0753.3_ZNF740_RC	ZNF740
MA0754.3_CUX1	CUX1
MA0754.3_CUX1_RC	CUX1
MA0755.2_CUX2	CUX2
MA0755.2_CUX2_RC	CUX2
MA0756.3_ONECUT2	ONECUT2
MA0756.3_ONECUT2_RC	ONECUT2
MA0757.2_ONECUT3	ONECUT3
MA0757.2_ONECUT3_RC	ONECUT3
MA0758.1_E2F7	E2F7
MA0758.1_E2F7_RC	E2F7
MA0759.3_ELK3	ELK3
MA0759.3_ELK3_RC	ELK3
MA0760.2_ERF	ERF
MA0760.2_ERF_RC	ERF
MA0761.3_ETV1	ETV1
MA0761.3_ETV1_RC	ETV1
MA0762.2_ETV2	ETV2
MA0762.2_ETV2_RC	ETV2
MA0763.2_ETV3	ETV3
MA0763.2_ETV3_RC	ETV3
MA0764.4_ETV4	ETV4
MA0764.4_ETV4_RC	ETV4
MA0765.4_ETV5	ETV5
MA0765.4_ETV5_RC	ETV5
MA0766.3_GATA5	GATA5
MA0766.3_GATA5_RC	GATA5
MA0767.2_GCM2	GCM2
MA0767.2_GCM2_RC	GCM2
MA0768.1_LEF1	LEF1
MA0768.1_LEF1_RC	LEF1
MA0769.3_TCF7	TCF7
MA0769.3_TCF7_RC	TCF7
MA0770.1_HSF2	HSF2
MA0770.1_HSF2_RC	HSF2
MA0771.1_HSF4	HSF4
MA0771.1_HSF4_RC	HSF4
MA0772.2_IRF7	IRF7
MA0772.2_IRF7_RC	IRF7
MA0773.1_MEF2D	MEF2D
MA0773.1_MEF2D_RC	MEF2D
MA0774.1_MEIS2	MEIS2
MA0774.1_MEIS2_RC	MEIS2
MA0775.2_MEIS3	MEIS3
MA0775.2_MEIS3_RC	MEIS3
MA0776.1_MYBL1	MYBL1
MA0776.1_MYBL1_RC	MYBL1
MA0777.1_MYBL2	MYBL2
MA0777.1_MYBL2_RC	MYBL2
MA0778.2_NFKB2	NFKB2
MA0778.2_NFKB2_RC	NFKB2
MA0779.2_PAX1	PAX1
MA0779.2_PAX1_RC	PAX1
MA0780.1_PAX3	PAX3
MA0780.1_PAX3_RC	PAX3
MA0781.2_PAX9	PAX9
MA0781.2_PAX9_RC	PAX9
MA0782.3_PKNOX1	PKNOX1
MA0782.3_PKNOX1_RC	PKNOX1
MA0783.1_PKNOX2	PKNOX2
MA0783.1_PKNOX2_RC	PKNOX2
MA0784.3_POU1F1	POU1F1
MA0784.3_POU1F1_RC	POU1F1
MA0785.2_POU2F1	POU2F1
MA0785.2_POU2F1_RC	POU2F1
MA0786.2_POU3F1	POU3F1
MA0786.2_POU3F1_RC	POU3F1
MA0787.1_POU3F2	POU3F2
MA0787.1_POU3F2_RC	POU3F2
MA0788.1_POU3F3	POU3F3
MA0788.1_POU3F3_RC	POU3F3
MA0789.1_POU3F4	POU3F4
MA0789.1_POU3F4_RC	POU3F4
MA0790.2_POU4F1	POU4F1
MA0790.2_POU4F1_RC	POU4F1
MA0791.2_POU4F3	POU4F3
MA0791.2_POU4F3_RC	POU4F3
MA0792.1_POU5F1B	POU5F1B
MA0792.1_POU5F1B_RC	POU5F1B
MA0793.2_POU6F2	POU6F2
MA0793.2_POU6F2_RC	POU6F2
MA0794.1_PROX1	PROX1
MA0794.1_PROX1_RC	PROX1
MA0795.1_SMAD3	SMAD3
MA0795.1_SMAD3_RC	SMAD3
MA0796.1_TGIF1	TGIF1
MA0796.1_TGIF1_RC	TGIF1
MA0797.1_TGIF2	TGIF2
MA0797.1_TGIF2_RC	TGIF2
MA0798.3_RFX3	RFX3
MA0798.3_RFX3_RC	RFX3
MA0799.3_RFX4	RFX4
MA0799.3_RFX4_RC	RFX4
MA0800.2_EOMES	EOMES
MA0800.2_EOMES_RC	EOMES
MA0801.1_MGA	MGA
MA0801.1_MGA_RC	MGA
MA0802.2_TBR1	TBR1
MA0802.2_TBR1_RC	TBR1
MA0803.1_TBX15	TBX15
MA0803.1_TBX15_RC	TBX15
MA0804.2_TBX19	TBX19
MA0804.2_TBX19_RC	TBX19
MA0805.1_TBX1	TBX1
MA0805.1_TBX1_RC	TBX1
MA0806.1_TBX4	TBX4
MA0806.1_TBX4_RC	TBX4
MA0807.1_TBX5	TBX5
MA0807.1_TBX5_RC	TBX5
MA0808.1_TEAD3	TEAD3
MA0808.1_TEAD3_RC	TEAD3
MA0809.3_TEAD4	TEAD4
MA0809.3_TEAD4_RC	TEAD4
MA0810.2_TFAP2A	TFAP2A
MA0810.2_TFAP2A_RC	TFAP2A
MA0811.2_TFAP2B	TFAP2B
MA0811.2_TFAP2B_RC	TFAP2B
MA0812.2_TFAP2B	TFAP2B
MA0812.2_TFAP2B_RC	TFAP2B
MA0813.1_TFAP2B	TFAP2B
MA0813.1_TFAP2B_RC	TFAP2B
MA0814.3_TFAP2C	TFAP2C
MA0814.3_TFAP2C_RC	TFAP2C
MA0815.1_TFAP2C	TFAP2C
MA0815.1_TFAP2C_RC	TFAP2C
MA0817.2_BHLHE23	BHLHE23
MA0817.2_BHLHE23_RC	BHLHE23
MA0818.2_BHLHE22	BHLHE22
MA0818.2_BHLHE22_RC	BHLHE22
MA0819.3_CLOCK	CLOCK
MA0819.3_CLOCK_RC	CLOCK
MA0820.2_FIGLA	FIGLA
MA0820.2_FIGLA_RC	FIGLA
MA0821.2_HES5	HES5
MA0821.2_HES5_RC	HES5
MA0822.1_HES7	HES7
MA0822.1_HES7_RC	HES7
MA0823.1_HEY1	HEY1
MA0823.1_HEY1_RC	HEY1
MA0825.2_MNT	MNT
MA0825.2_MNT_RC	MNT
MA0826.1_OLIG1	OLIG1
MA0826.1_OLIG1_RC	OLIG1
MA0827.1_OLIG3	OLIG3
MA0827.1_OLIG3_RC	OLIG3
MA0828.3_SREBF2	SREBF2
MA0828.3_SREBF2_RC	SREBF2
MA0829.3_SREBF1	SREBF1
MA0829.3_SREBF1_RC	SREBF1
MA0830.3_TCF4	TCF4
MA0830.3_TCF4_RC	TCF4
MA0831.3_TFE3	TFE3
MA0831.3_TFE3_RC	TFE3
MA0833.3_ATF4	ATF4
MA0833.3_ATF4_RC	ATF4
MA0834.2_ATF7	ATF7
MA0834.2_ATF7_RC	ATF7
MA0835.3_BATF3	BATF3
MA0835.3_BATF3_RC	BATF3
MA0836.3_CEBPD	CEBPD
MA0836.3_CEBPD_RC	CEBPD
MA0837.3_CEBPE	CEBPE
MA0837.3_CEBPE_RC	CEBPE
MA0838.1_CEBPG	CEBPG
MA0838.1_CEBPG_RC	CEBPG
MA0839.2_CREB3L1	CREB3L1
MA0839.2_CREB3L1_RC	CREB3L1
MA0841.2_NFE2	NFE2
MA0841.2_NFE2_RC	NFE2
MA0842.3_NRL	NRL
MA0842.3_NRL_RC	NRL
MA0843.2_TEF	TEF
MA0843.2_TEF_RC	TEF
MA0844.2_XBP1	XBP1
MA0844.2_XBP1_RC	XBP1
MA0845.1_FOXB1	FOXB1
MA0845.1_FOXB1_RC	FOXB1
MA0846.2_FOXC2	FOXC2
MA0846.2_FOXC2_RC	FOXC2
MA0847.4_FOXD2	FOXD2
MA0847.4_FOXD2_RC	FOXD2
MA0848.1_FOXO4	FOXO4
MA0848.1_FOXO4_RC	FOXO4
MA0849.1_FOXO6	FOXO6
MA0849.1_FOXO6_RC	FOXO6
MA0850.1_FOXP3	FOXP3
MA0850.1_FOXP3_RC	FOXP3
MA0852.3_FOXK1	FOXK1
MA0852.3_FOXK1_RC	FOXK1
MA0855.1_RXRB	RXRB
MA0855.1_RXRB_RC	RXRB
MA0856.1_RXRG	RXRG
MA0856.1_RXRG_RC	RXRG
MA0861.2_TP73	TP73
MA0861.2_TP73_RC	TP73
MA0862.1_GMEB2	GMEB2
MA0862.1_GMEB2_RC	GMEB2
MA0863.1_MTF1	MTF1
MA0863.1_MTF1_RC	MTF1
MA0864.3_E2F2	E2F2
MA0864.3_E2F2_RC	E2F2
MA0865.3_E2F8	E2F8
MA0865.3_E2F8_RC	E2F8
MA0866.1_SOX21	SOX21
MA0866.1_SOX21_RC	SOX21
MA0867.3_SOX4	SOX4
MA0867.3_SOX4_RC	SOX4
MA0868.3_SOX8	SOX8
MA0868.3_SOX8_RC	SOX8
MA0871.3_TFEC	TFEC
MA0871.3_TFEC_RC	TFEC
MA0872.1_TFAP2A	TFAP2A
MA0872.1_TFAP2A_RC	TFAP2A
MA0873.2_HOXD12	HOXD12
MA0873.2_HOXD12_RC	HOXD12
MA0875.2_BARX1	BARX1
MA0875.2_BARX1_RC	BARX1
MA0876.2_BSX	BSX
MA0876.2_BSX_RC	BSX
MA0877.4_BARHL1	BARHL1
MA0877.4_BARHL1_RC	BARHL1
MA0878.3_CDX1	CDX1
MA0878.3_CDX1_RC	CDX1
MA0879.3_DLX1	DLX1
MA0879.3_DLX1_RC	DLX1
MA0882.2_DLX6	DLX6
MA0882.2_DLX6_RC	DLX6
MA0884.2_DUXA	DUXA
MA0884.2_DUXA_RC	DUXA
MA0886.2_EMX2	EMX2
MA0886.2_EMX2_RC	EMX2
MA0887.2_EVX1	EVX1
MA0887.2_EVX1_RC	EVX1
MA0888.2_EVX2	EVX2
MA0888.2_EVX2_RC	EVX2
MA0889.2_GBX1	GBX1
MA0889.2_GBX1_RC	GBX1
MA0890.2_GBX2	GBX2
MA0890.2_GBX2_RC	GBX2
MA0891.2_GSC2	GSC2
MA0891.2_GSC2_RC	GSC2
MA0892.2_GSX1	GSX1
MA0892.2_GSX1_RC	GSX1
MA0893.3_GSX2	GSX2
MA0893.3_GSX2_RC	GSX2
MA0894.2_HESX1	HESX1
MA0894.2_HESX1_RC	HESX1
MA0895.2_HMBOX1	HMBOX1
MA0895.2_HMBOX1_RC	HMBOX1
MA0899.2_HOXA10	HOXA10
MA0899.2_HOXA10_RC	HOXA10
MA0900.3_HOXA2	HOXA2
MA0900.3_HOXA2_RC	HOXA2
MA0901.3_HOXB13	HOXB13
MA0901.3_HOXB13_RC	HOXB13
MA0902.3_HOXB2	HOXB2
MA0902.3_HOXB2_RC	HOXB2
MA0903.2_HOXB3	HOXB3
MA0903.2_HOXB3_RC	HOXB3
MA0904.3_HOXB5	HOXB5
MA0904.3_HOXB5_RC	HOXB5
MA0905.2_HOXC10	HOXC10
MA0905.2_HOXC10_RC	HOXC10
MA0906.2_HOXC12	HOXC12
MA0906.2_HOXC12_RC	HOXC12
MA0907.2_HOXC13	HOXC13
MA0907.2_HOXC13_RC	HOXC13
MA0908.2_HOXD11	HOXD11
MA0908.2_HOXD11_RC	HOXD11
MA0909.2_HOXD13	HOXD13
MA0909.2_HOXD13_RC	HOXD13
MA0910.3_HOXD8	HOXD8
MA0910.3_HOXD8_RC	HOXD8
MA0912.2_HOXD3	HOXD3
MA0912.2_HOXD3_RC	HOXD3
MA0913.3_HOXD9	HOXD9
MA0913.3_HOXD9_RC	HOXD9
MA0914.2_ISL2	ISL2
MA0914.2_ISL2_RC	ISL2
MA1099.3_HES1	HES1
MA1099.3_HES1_RC	HES1
MA1100.3_ASCL1	ASCL1
MA1100.3_ASCL1_RC	ASCL1
MA1101.3_BACH2	BACH2
MA1101.3_BACH2_RC	BACH2
MA1102.3_CTCFL	CTCFL
MA1102.3_CTCFL_RC	CTCFL
MA1103.3_FOXK2	FOXK2
MA1103.3_FOXK2_RC	FOXK2
MA1104.3_GATA6	GATA6
MA1104.3_GATA6_RC	GATA6
MA1105.3_GRHL2	GRHL2
MA1105.3_GRHL2_RC	GRHL2
MA1106.2_HIF1A	HIF1A
MA1106.2_HIF1A_RC	HIF1A
MA1107.3_KLF9	KLF9
MA1107.3_KLF9_RC	KLF9
MA1108.3_MXI1	MXI1
MA1108.3_MXI1_RC	MXI1
MA1109.2_NEUROD1	NEUROD1
MA1109.2_NEUROD1_RC	NEUROD1
MA1110.1_NR1H4	NR1H4
MA1110.1_NR1H4_RC	NR1H4
MA1111.2_NR2F2	NR2F2
MA1111.2_NR2F2_RC	NR2F2
MA1112.3_NR4A1	NR4A1
MA1112.3_NR4A1_RC	NR4A1
MA1113.3_PBX2	PBX2
MA1113.3_PBX2_RC	PBX2
MA1114.2_PBX3	PBX3
MA1114.2_PBX3_RC	PBX3
MA1115.2_POU5F1	POU5F1
MA1115.2_POU5F1_RC	POU5F1
MA1116.2_RBPJ	RBPJ
MA1116.2_RBPJ_RC	RBPJ
MA1117.2_RELB	RELB
MA1117.2_RELB_RC	RELB
MA1118.2_SIX1	SIX1
MA1118.2_SIX1_RC	SIX1
MA1119.2_SIX2	SIX2
MA1119.2_SIX2_RC	SIX2
MA1120.2_SOX13	SOX13
MA1120.2_SOX13_RC	SOX13
MA1121.2_TEAD2	TEAD2
MA1121.2_TEAD2_RC	TEAD2
MA1122.2_TFDP1	TFDP1
MA1122.2_TFDP1_RC	TFDP1
MA1123.3_TWIST1	TWIST1
MA1123.3_TWIST1_RC	TWIST1
MA1124.1_ZNF24	ZNF24
MA1124.1_ZNF24_RC	ZNF24
MA1125.2_ZNF384	ZNF384
MA1125.2_ZNF384_RC	ZNF384
MA1126.2_FOS-JUN	FOS
MA1126.2_FOS-JUN_RC	FOS
MA1126.2_FOS-JUN-c1	FOS
MA1126.2_FOS-JUN-c1_RC	FOS
MA1126.2_FOS-JUN-c2	JUN
MA1126.2_FOS-JUN-c2_RC	JUN
MA1127.1_FOSB-JUN	FOSB
MA1127.1_FOSB-JUN_RC	FOSB
MA1127.1_FOSB-JUN-c1	FOSB
MA1127.1_FOSB-JUN-c1_RC	FOSB
MA1127.1_FOSB-JUN-c2	JUN
MA1127.1_FOSB-JUN-c2_RC	JUN
MA1128.2_FOSL1-JUN	FOSL1
MA1128.2_FOSL1-JUN_RC	FOSL1
MA1128.2_FOSL1-JUN-c1	FOSL1
MA1128.2_FOSL1-JUN-c1_RC	FOSL1
MA1128.2_FOSL1-JUN-c2	JUN
MA1128.2_FOSL1-JUN-c2_RC	JUN
MA1129.1_FOSL1-JUN	FOSL1
MA1129.1_FOSL1-JUN_RC	FOSL1
MA1129.1_FOSL1-JUN-c1	FOSL1
MA1129.1_FOSL1-JUN-c1_RC	FOSL1
MA1129.1_FOSL1-JUN-c2	JUN
MA1129.1_FOSL1-JUN-c2_RC	JUN
MA1130.2_FOSL2-JUN	FOSL2
MA1130.2_FOSL2-JUN_RC	FOSL2
MA1130.2_FOSL2-JUN-c1	FOSL2
MA1130.2_FOSL2-JUN-c1_RC	FOSL2
MA1130.2_FOSL2-JUN-c2	JUN
MA1130.2_FOSL2-JUN-c2_RC	JUN
MA1131.2_FOSL2-JUN	FOSL2
MA1131.2_FOSL2-JUN_RC	FOSL2
MA1131.2_FOSL2-JUN-c1	FOSL2
MA1131.2_FOSL2-JUN-c1_RC	FOSL2
MA1131.2_FOSL2-JUN-c2	JUN
MA1131.2_FOSL2-JUN-c2_RC	JUN
MA1132.2_JUN-JUNB	JUN
MA1132.2_JUN-JUNB_RC	JUN
MA1132.2_JUN-JUNB-c1	JUN
MA1132.2_JUN-JUNB-c1_RC	JUN
MA1132.2_JUN-JUNB-c2	JUNB
MA1132.2_JUN-JUNB-c2_RC	JUNB
MA1133.2_JUN-JUNB	JUN
MA1133.2_JUN-JUNB_RC	JUN
MA1133.2_JUN-JUNB-c1	JUN
MA1133.2_JUN-JUNB-c1_RC	JUN
MA1133.2_JUN-JUNB-c2	JUNB
MA1133.2_JUN-JUNB-c2_RC	JUNB
MA1134.2_FOS-JUNB	FOS
MA1134.2_FOS-JUNB_RC	FOS
MA1134.2_FOS-JUNB-c1	FOS
MA1134.2_FOS-JUNB-c1_RC	FOS
MA1134.2_FOS-JUNB-c2	JUNB
MA1134.2_FOS-JUNB-c2_RC	JUNB
MA1135.2_FOSB-JUNB	FOSB
MA1135.2_FOSB-JUNB_RC	FOSB
MA1135.2_FOSB-JUNB-c1	FOSB
MA1135.2_FOSB-JUNB-c1_RC	FOSB
MA1135.2_FOSB-JUNB-c2	JUNB
MA1135.2_FOSB-JUNB-c2_RC	JUNB
MA1136.1_FOSB-JUNB	FOSB
MA1136.1_FOSB-JUNB_RC	FOSB
MA1136.1_FOSB-JUNB-c1	FOSB
MA1136.1_FOSB-JUNB-c1_RC	FOSB
MA1136.1_FOSB-JUNB-c2	JUNB
MA1136.1_FOSB-JUNB-c2_RC	JUNB
MA1137.2_FOSL1-JUNB	FOSL1
MA1137.2_FOSL1-JUNB_RC	FOSL1
MA1137.2_FOSL1-JUNB-c1	FOSL1
MA1137.2_FOSL1-JUNB-c1_RC	FOSL1
MA1137.2_FOSL1-JUNB-c2	JUNB
MA1137.2_FOSL1-JUNB-c2_RC	JUNB
MA1138.2_FOSL2-JUNB	FOSL2
MA1138.2_FOSL2-JUNB_RC	FOSL2
MA1138.2_FOSL2-JUNB-c1	FOSL2
MA1138.2_FOSL2-JUNB-c1_RC	FOSL2
MA1138.2_FOSL2-JUNB-c2	JUNB
MA1138.2_FOSL2-JUNB-c2_RC	JUNB
MA1139.2_FOSL2-JUNB	FOSL2
MA1139.2_FOSL2-JUNB_RC	FOSL2
MA1139.2_FOSL2-JUNB-c1	FOSL2
MA1139.2_FOSL2-JUNB-c1_RC	FOSL2
MA1139.2_FOSL2-JUNB-c2	JUNB
MA1139.2_FOSL2-JUNB-c2_RC	JUNB
MA1140.3_JUNB	JUNB
MA1140.3_JUNB_RC	JUNB
MA1141.2_FOS-JUND	FOS
MA1141.2_FOS-JUND_RC	FOS
MA1141.2_FOS-JUND-c1	FOS
MA1141.2_FOS-JUND-c1_RC	FOS
MA1141.2_FOS-JUND-c2	JUND
MA1141.2_FOS-JUND-c2_RC	JUND
MA1142.2_FOSL1-JUND	FOSL1
MA1142.2_FOSL1-JUND_RC	FOSL1
MA1142.2_FOSL1-JUND-c1	FOSL1
MA1142.2_FOSL1-JUND-c1_RC	FOSL1
MA1142.2_FOSL1-JUND-c2	JUND
MA1142.2_FOSL1-JUND-c2_RC	JUND
MA1143.2_FOSL1-JUND	FOSL1
MA1143.2_FOSL1-JUND_RC	FOSL1
MA1143.2_FOSL1-JUND-c1	FOSL1
MA1143.2_FOSL1-JUND-c1_RC	FOSL1
MA1143.2_FOSL1-JUND-c2	JUND
MA1143.2_FOSL1-JUND-c2_RC	JUND
MA1144.2_FOSL2-JUND	FOSL2
MA1144.2_FOSL2-JUND_RC	FOSL2
MA1144.2_FOSL2-JUND-c1	FOSL2
MA1144.2_FOSL2-JUND-c1_RC	FOSL2
MA1144.2_FOSL2-JUND-c2	JUND
MA1144.2_FOSL2-JUND-c2_RC	JUND
MA1145.2_FOSL2-JUND	FOSL2
MA1145.2_FOSL2-JUND_RC	FOSL2
MA1145.2_FOSL2-JUND-c1	FOSL2
MA1145.2_FOSL2-JUND-c1_RC	FOSL2
MA1145.2_FOSL2-JUND-c2	JUND
MA1145.2_FOSL2-JUND-c2_RC	JUND
MA1146.2_NR1H4-RXRA	NR1H4
MA1146.2_NR1H4-RXRA_RC	NR1H4
MA1146.2_NR1H4-RXRA-c1	NR1H4
MA1146.2_NR1H4-RXRA-c1_RC	NR1H4
MA1146.2_NR1H4-RXRA-c2	RXRA
MA1146.2_NR1H4-RXRA-c2_RC	RXRA
MA1147.2_NR4A2-RXRA	NR4A2
MA1147.2_NR4A2-RXRA_RC	NR4A2
MA1147.2_NR4A2-RXRA-c1	NR4A2
MA1147.2_NR4A2-RXRA-c1_RC	NR4A2
MA1147.2_NR4A2-RXRA-c2	RXRA
MA1147.2_NR4A2-RXRA-c2_RC	RXRA
MA1148.2_PPARA-RXRA	PPARA
MA1148.2_PPARA-RXRA_RC	PPARA
MA1148.2_PPARA-RXRA-c1	PPARA
MA1148.2_PPARA-RXRA-c1_RC	PPARA
MA1148.2_PPARA-RXRA-c2	RXRA
MA1148.2_PPARA-RXRA-c2_RC	RXRA
MA1149.2_RARA-RXRG	RARA
MA1149.2_RARA-RXRG_RC	RARA
MA1149.2_RARA-RXRG-c1	RARA
MA1149.2_RARA-RXRG-c1_RC	RARA
MA1149.2_RARA-RXRG-c2	RXRG
MA1149.2_RARA-RXRG-c2_RC	RXRG
MA1150.2_RORB	RORB
MA1150.2_RORB_RC	RORB
MA1151.2_RORC	RORC
MA1151.2_RORC_RC	RORC
MA1152.2_SOX15	SOX15
MA1152.2_SOX15_RC	SOX15
MA1154.2_ZNF282	ZNF282
MA1154.2_ZNF282_RC	ZNF282
MA1155.1_ZSCAN4	ZSCAN4
MA1155.1_ZSCAN4_RC	ZSCAN4
MA1418.2_IRF3	IRF3
MA1418.2_IRF3_RC	IRF3
MA1419.2_IRF4	IRF4
MA1419.2_IRF4_RC	IRF4
MA1420.1_IRF5	IRF5
MA1420.1_IRF5_RC	IRF5
MA1421.1_TCF7L1	TCF7L1
MA1421.1_TCF7L1_RC	TCF7L1
MA1463.2_ARGFX	ARGFX
MA1463.2_ARGFX_RC	ARGFX
MA1464.2_ARNT2	ARNT2
MA1464.2_ARNT2_RC	ARNT2
MA1466.2_ATF6	ATF6
MA1466.2_ATF6_RC	ATF6
MA1467.1_ATOH1	ATOH1
MA1467.1_ATOH1_RC	ATOH1
MA1468.1_ATOH7	ATOH7
MA1468.1_ATOH7_RC	ATOH7
MA1470.2_BACH2	BACH2
MA1470.2_BACH2_RC	BACH2
MA1471.2_BARX2	BARX2
MA1471.2_BARX2_RC	BARX2
MA1472.1_BHLHA15	BHLHA15
MA1472.1_BHLHA15_RC	BHLHA15
MA1473.2_CDX4	CDX4
MA1473.2_CDX4_RC	CDX4
MA1474.2_CREB3L4	CREB3L4
MA1474.2_CREB3L4_RC	CREB3L4
MA1475.2_CREB3L4	CREB3L4
MA1475.2_CREB3L4_RC	CREB3L4
MA1476.1_DLX5	DLX5
MA1476.1_DLX5_RC	DLX5
MA1478.2_DMRTA2	DMRTA2
MA1478.2_DMRTA2_RC	DMRTA2
MA1479.2_DMRTC2	DMRTC2
MA1479.2_DMRTC2_RC	DMRTC2
MA1480.2_DPRX	DPRX
MA1480.2_DPRX_RC	DPRX
MA1481.2_DRGX	DRGX
MA1481.2_DRGX_RC	DRGX
MA1483.3_ELF2	ELF2
[truncated: 3,011 more rows]

## Sheet: muscle_skeletal_TransPilot (v1.
gene_set	count_n	cor_dir	tau	estimate	rank	pvalue	FDR	TF_name
HSF2_HUMAN.H11MO.0.A_RC	1054	+	0.4538	19.9898	0.0004	3.3796e-89	8.8443e-86	HSF2
HSF2_HUMAN.H11MO.0.A	1008	+	0.4635	19.9718	0.0008	4.8401e-89	8.8443e-86	HSF2
MA0770.1_HSF2	992	+	0.4707	19.9682	0.0011	5.2068e-89	8.8443e-86	HSF2
MA1521.2_MAFA	974	+	0.469	19.7661	0.0015	2.9152e-87	1.9073e-84	MAFA
MA0116.2_ZNF423_RC	1248	+	0.4112	19.7084	0.0019	9.1299e-87	4.7786e-84	ZNF423
MA1521.2_MAFA_RC	992	+	0.4582	19.5176	0.0023	3.8919e-85	1.6975e-82	MAFA
MA0116.2_ZNF423	1262	+	0.4	19.2336	0.0027	9.6895e-83	3.6225e-80	ZNF423
MA1641.2_MYF5	942	+	0.4713	19.1932	0.0031	2.1074e-82	6.8939e-80	MYF5
MYOG_HUMAN.H11MO.0.B	960	+	0.4654	18.9898	0.0034	1.0364e-80	3.0136e-78	MYOG
MYOD1_HUMAN.H11MO.0.A	908	+	0.4762	18.9147	0.0038	4.3195e-80	1.1304e-77	MYOD1
MYOG_HUMAN.H11MO.0.B_RC	1070	+	0.4365	18.9092	0.0042	4.7940e-80	1.1405e-77	MYOG
MA0500.3_MYOG_RC	968	+	0.4626	18.8708	0.0046	9.9205e-80	2.1635e-77	MYOG
IRF8_HUMAN.H11MO.0.B	1034	-	-0.4336	-18.8667	0.005	1.0715e-79	2.1635e-77	IRF8
MA0471.3_E2F6_RC	1132	+	0.4096	18.7383	0.0053	1.2063e-78	2.2550e-76	E2F6
MA0500.3_MYOG	984	+	0.4537	18.7045	0.0057	2.2743e-78	3.9679e-76	MYOG
MA1641.2_MYF5_RC	952	+	0.4556	18.6456	0.0061	6.8581e-78	1.1217e-75	MYF5
MA0499.3_MYOD1_RC	922	+	0.4638	18.6435	0.0065	7.1359e-78	1.1217e-75	MYOD1
E2F6_HUMAN.H11MO.0.A_RC	1118	+	0.4088	18.4657	0.0069	1.9509e-76	2.8364e-74	E2F6
E2F6_HUMAN.H11MO.0.A	1134	+	0.4057	18.4041	0.0073	6.0849e-76	8.3812e-74	E2F6
MA0471.3_E2F6	1132	+	0.4035	18.3694	0.0076	1.1551e-75	1.5114e-73	E2F6
MA0618.2_LBX1_RC	942	+	0.4412	18.1872	0.008	3.2610e-74	4.0639e-72	LBX1
ERR2_HUMAN.H11MO.0.A_RC	794	+	0.4769	17.9888	0.0084	1.1920e-72	1.4179e-70	ESRRB
MA0889.2_GBX1	914	+	0.4441	17.9554	0.0088	2.1769e-72	2.4770e-70	GBX1
IRF8_HUMAN.H11MO.0.B_RC	1036	-	-0.4075	-17.8474	0.0092	1.5135e-71	1.6503e-69	IRF8
MA0618.2_LBX1	928	+	0.4382	17.8082	0.0096	3.0530e-71	3.1959e-69	LBX1
NF2L1_HUMAN.H11MO.0.C_RC	942	+	0.435	17.7136	0.0099	1.6456e-70	1.6564e-68	NFE2L1
MYOD1_HUMAN.H11MO.0.A_RC	954	+	0.4328	17.7013	0.0103	2.0505e-70	1.9875e-68	MYOD1
MA0770.1_HSF2_RC	794	+	0.466	17.6063	0.0107	1.1015e-69	1.0295e-67	HSF2
ERR2_HUMAN.H11MO.0.A	832	+	0.4544	17.5637	0.0111	2.3357e-69	2.1078e-67	ESRRB
HIF1A_HUMAN.H11MO.0.C	1064	-	-0.3953	-17.4654	0.0115	1.3137e-68	1.1460e-66	HIF1A
MA1652.2_ZKSCAN5_RC	1016	+	0.4029	17.4588	0.0118	1.4765e-68	1.2464e-66	ZKSCAN5
MA1708.2_ETV7	962	-	-0.4154	-17.4348	0.0122	2.2438e-68	1.8350e-66	ETV7
MA0499.3_MYOD1	882	+	0.439	17.308	0.0126	2.0457e-67	1.6223e-65	MYOD1
IRF9_HUMAN.H11MO.0.C	904	-	-0.4203	-17.2491	0.013	5.6786e-67	4.3709e-65	IRF9
MA1149.2_RARA-RXRG-c2	1178	+	0.3693	17.2479	0.0134	5.8035e-67	4.3709e-65	RXRG
MA1149.2_RARA-RXRG_RC-c2	1170	+	0.3686	17.1264	0.0138	4.7159e-66	3.4282e-64	RXRG
MA0259.2_ARNT-HIF1A_RC-c2	976	-	-0.4028	-16.993	0.0141	4.6243e-65	3.2708e-63	HIF1A
MA0889.2_GBX1_RC	888	+	0.4233	16.9156	0.0145	1.7252e-64	1.1881e-62	GBX1
ZN768_HUMAN.H11MO.0.C_RC	1010	+	0.3962	16.8408	0.0149	6.1300e-64	4.1134e-62	ZNF768
NF2L1_HUMAN.H11MO.0.C	892	+	0.42	16.7025	0.0153	6.2893e-63	4.1148e-61	NFE2L1
MA1731.2_ZNF768_RC	1016	+	0.391	16.5632	0.0157	6.4232e-62	4.0999e-60	ZNF768
IRF9_HUMAN.H11MO.0.C_RC	898	-	-0.403	-16.5478	0.016	8.3027e-62	5.1734e-60	IRF9
MA0103.4_ZEB1_RC	684	+	0.4729	16.4951	0.0164	1.9897e-61	1.2110e-59	ZEB1
MA1420.1_IRF5_RC	766	-	-0.4371	-16.4934	0.0168	2.0462e-61	1.2170e-59	IRF5
MYF6_HUMAN.H11MO.0.C	800	+	0.4406	16.4382	0.0172	5.0957e-61	2.9634e-59	MYF6
MA1420.1_IRF5	768	-	-0.4326	-16.3682	0.0176	1.6130e-60	9.1764e-59	IRF5
MA1634.2_BATF	1066	-	-0.3656	-16.2927	0.018	5.5634e-60	3.0977e-58	BATF
HIF1A_HUMAN.H11MO.0.C_RC	956	-	-0.3866	-16.2044	0.0183	2.3491e-59	1.2808e-57	HIF1A
MA0714.2_PITX3_RC	850	+	0.4115	16.1998	0.0187	2.5278e-59	1.3500e-57	PITX3
MA1634.2_BATF_RC	1022	-	-0.371	-16.1549	0.0191	5.2436e-59	2.7445e-57	BATF
MA0462.3_BATF-JUN_RC-c1	1008	-	-0.373	-15.9971	0.0195	6.6893e-58	3.4326e-56	BATF
MA2514.1_ZNF853	1220	+	0.335	15.9693	0.0199	1.0463e-57	5.2657e-56	ZNF853
MA1731.2_ZNF768	1100	+	0.3605	15.9569	0.0203	1.2745e-57	6.2931e-56	ZNF768
MA0103.4_ZEB1	636	+	0.4745	15.9488	0.0206	1.4510e-57	7.0321e-56	ZEB1
MA0714.2_PITX3	784	+	0.4244	15.9077	0.021	2.8004e-57	1.3325e-55	PITX3
STAT6_HUMAN.H11MO.0.B	1132	-	-0.3447	-15.9066	0.0214	2.8495e-57	1.3325e-55	STAT6
MA0871.3_TFEC_RC	804	-	-0.412	-15.8899	0.0218	3.7208e-57	1.7083e-55	TFEC
MITF_HUMAN.H11MO.0.A	758	+	0.4302	15.8578	0.0222	6.2063e-57	2.8003e-55	MITF
BATF_HUMAN.H11MO.0.A_RC	926	-	-0.3822	-15.8434	0.0225	7.8113e-57	3.4648e-55	BATF
ZEB1_HUMAN.H11MO.0.A_RC	704	+	0.4443	15.8335	0.0229	9.1420e-57	3.9874e-55	ZEB1
STAT6_HUMAN.H11MO.0.B_RC	1160	-	-0.3366	-15.718	0.0233	5.6953e-56	2.4434e-54	STAT6
MA0462.3_BATF-JUN-c1	1028	-	-0.3606	-15.7091	0.0237	6.5549e-56	2.7668e-54	BATF
MA1708.2_ETV7_RC	958	-	-0.3694	-15.708	0.0241	6.6637e-56	2.7681e-54	ETV7
MA1652.2_ZKSCAN5	1060	+	0.3533	15.692	0.0245	8.5809e-56	3.5088e-54	ZKSCAN5
MA2568.1_ZNF568_RC	920	+	0.3807	15.6859	0.0248	9.4435e-56	3.8021e-54	ZNF568
IRF4_HUMAN.H11MO.0.A_RC	1072	-	-0.3497	-15.6788	0.0252	1.0566e-55	4.1897e-54	IRF4
MA2514.1_ZNF853_RC	1228	+	0.325	15.6516	0.0256	1.6198e-55	6.3268e-54	ZNF853
MA0259.2_ARNT-HIF1A-c2	984	-	-0.3675	-15.6465	0.026	1.7540e-55	6.7502e-54	HIF1A
NR1H3_HUMAN.H11MO.0.B	934	-	-0.3719	-15.6308	0.0264	2.2472e-55	8.5230e-54	NR1H3
ZN768_HUMAN.H11MO.0.C	908	+	0.3889	15.6268	0.0267	2.3903e-55	8.9365e-54	ZNF768
MA1601.2_ZNF75D	768	-	-0.4138	-15.5864	0.0271	4.5050e-55	1.6605e-53	ZNF75D
ZEB1_HUMAN.H11MO.0.A	680	+	0.4478	15.482	0.0275	2.2937e-54	8.3370e-53	ZEB1
MA2691.1_ZNF841_RC	898	-	-0.3824	-15.4234	0.0279	5.7003e-54	2.0435e-52	ZNF841
MA2558.1_MSANTD4_RC	852	+	0.3841	15.3316	0.0283	2.3511e-53	8.3146e-52	MSANTD4
MA0871.3_TFEC	706	-	-0.4216	-15.2337	0.0287	1.0560e-52	3.6848e-51	TFEC
MYF6_HUMAN.H11MO.0.C_RC	832	+	0.4011	15.1916	0.029	2.0090e-52	6.9178e-51	MYF6
MA0843.2_TEF_RC	844	+	0.3835	15.1203	0.0294	5.9473e-52	2.0213e-50	TEF
MA0649.2_HEY2_RC	1086	+	0.334	15.098	0.0298	8.3447e-52	2.7998e-50	HEY2
MA0649.2_HEY2	1078	+	0.335	15.0662	0.0302	1.3521e-51	4.4789e-50	HEY2
SPIB_HUMAN.H11MO.0.A	984	-	-0.3518	-15.0397	0.0306	2.0162e-51	6.5954e-50	SPIB
TCF7_HUMAN.H11MO.0.A_RC	862	-	-0.3725	-15.0038	0.031	3.4664e-51	1.1199e-49	TCF7
MA1119.2_SIX2	592	+	0.4626	14.9594	0.0313	6.7659e-51	2.1593e-49	SIX2
MA2540.1_SP140L_RC	1032	-	-0.3444	-14.9338	0.0317	9.9361e-51	3.1329e-49	SP140L
MA2558.1_MSANTD4	878	+	0.3674	14.9146	0.0321	1.3251e-50	4.1283e-49	MSANTD4
MA2543.1_ZBTB47	1070	+	0.336	14.9144	0.0325	1.3286e-50	4.1283e-49	ZBTB47
MA0645.2_ETV6	1030	-	-0.3376	-14.9052	0.0329	1.5250e-50	4.6407e-49	ETV6
MA0620.4_MITF	736	+	0.4106	14.897	0.0332	1.7235e-50	5.1844e-49	MITF
MA0597.3_THAP1	618	+	0.4507	14.8917	0.0336	1.8649e-50	5.5461e-49	THAP1
MEF2A_HUMAN.H11MO.0.A	710	+	0.4205	14.865	0.034	2.7816e-50	8.1790e-49	MEF2A
MA0645.2_ETV6_RC	1032	-	-0.3371	-14.8472	0.0344	3.6266e-50	1.0545e-48	ETV6
SIX2_HUMAN.H11MO.0.A_RC	620	+	0.4502	14.8176	0.0348	5.6365e-50	1.6210e-48	SIX2
BATF_HUMAN.H11MO.0.A	970	-	-0.3467	-14.8015	0.0352	7.1602e-50	2.0368e-48	BATF
MA2595.1_ZNF700_RC	924	-	-0.3541	-14.7974	0.0355	7.6117e-50	2.1419e-48	ZNF700
TCF7_HUMAN.H11MO.0.A	886	-	-0.3634	-14.7868	0.0359	8.9049e-50	2.4792e-48	TCF7
MA1953.2_FOXO1-ELF1_RC-c2	1198	-	-0.3114	-14.7689	0.0363	1.1629e-49	3.2035e-48	ELF1
MA0667.1_MYF6_RC	796	+	0.3936	14.7644	0.0367	1.2427e-49	3.3875e-48	MYF6
NFAC2_HUMAN.H11MO.0.B	640	-	-0.43	-14.7375	0.0371	1.8508e-49	4.9933e-48	NFATC2
MA2547.1_ZNF215_RC	968	-	-0.3467	-14.7369	0.0374	1.8680e-49	4.9933e-48	ZNF215
MA1560.2_SOHLH2_RC	548	+	0.4668	14.733	0.0378	1.9782e-49	5.2293e-48	SOHLH2
MA1118.2_SIX1	580	+	0.4607	14.7187	0.0382	2.4432e-49	6.3938e-48	SIX1
MA0038.3_GFI1_RC	994	-	-0.3419	-14.7059	0.0386	2.9522e-49	7.6495e-48	GFI1
MA0091.2_TAL1-TCF3_RC-c2	930	-	-0.3525	-14.6842	0.039	4.0669e-49	1.0434e-47	TCF3
SIX1_HUMAN.H11MO.0.A	608	+	0.4488	14.6759	0.0394	4.5979e-49	1.1682e-47	SIX1
HNF4A_HUMAN.H11MO.0.A_RC	792	-	-0.3834	-14.6739	0.0397	4.7401e-49	1.1928e-47	HNF4A
RXRG_HUMAN.H11MO.0.B_RC	692	+	0.412	14.6693	0.0401	5.0668e-49	1.2628e-47	RXRG
NR1H3_HUMAN.H11MO.0.B_RC	966	-	-0.3419	-14.6574	0.0405	6.0442e-49	1.4922e-47	NR1H3
MA1560.2_SOHLH2	542	+	0.4678	14.6526	0.0409	6.4798e-49	1.5848e-47	SOHLH2
MA2543.1_ZBTB47_RC	1032	+	0.336	14.6441	0.0413	7.3434e-49	1.7794e-47	ZBTB47
MA0522.4_TCF3_RC	988	-	-0.3477	-14.6432	0.0417	7.4392e-49	1.7861e-47	TCF3
HNF4G_HUMAN.H11MO.0.B_RC	700	-	-0.407	-14.6274	0.042	9.3846e-49	2.2327e-47	HNF4G
MA0690.3_TBX21	812	-	-0.3768	-14.6212	0.0424	1.0283e-48	2.4243e-47	TBX21
MA0497.2_MEF2C_RC	598	+	0.4541	14.6178	0.0428	1.0818e-48	2.5277e-47	MEF2C
MA0667.1_MYF6	812	+	0.3847	14.6141	0.0432	1.1417e-48	2.6442e-47	MYF6
RUNX2_HUMAN.H11MO.0.A_RC	798	-	-0.3762	-14.6079	0.0436	1.2510e-48	2.8718e-47	RUNX2
MA0052.5_MEF2A_RC	696	+	0.4193	14.5903	0.0439	1.6186e-48	3.6833e-47	MEF2A
TEAD1_HUMAN.H11MO.0.A	880	+	0.367	14.5683	0.0443	2.2358e-48	5.0440e-47	TEAD1
TFE2_HUMAN.H11MO.0.A	966	-	-0.3442	-14.5596	0.0447	2.5380e-48	5.6768e-47	TCF3
RUNX2_HUMAN.H11MO.0.A	786	-	-0.3801	-14.5364	0.0451	3.5609e-48	7.8973e-47	RUNX2
MA0038.3_GFI1	858	-	-0.3648	-14.5093	0.0455	5.2913e-48	1.1636e-46	GFI1
MA0081.3_SPIB_RC	952	-	-0.3439	-14.4768	0.0459	8.4904e-48	1.8516e-46	SPIB
MA1601.2_ZNF75D_RC	626	-	-0.4233	-14.4447	0.0462	1.3528e-47	2.9258e-46	ZNF75D
MA2336.1_ZSCAN21_RC	1054	+	0.3273	14.4342	0.0466	1.5766e-47	3.3820e-46	ZSCAN21
MA0153.2_HNF1B	764	-	-0.3829	-14.4055	0.047	2.3881e-47	5.0811e-46	HNF1B
MA0597.3_THAP1_RC	616	+	0.4388	14.4018	0.0474	2.5216e-47	5.3219e-46	THAP1
MA1981.2_ZNF530	1202	+	0.3051	14.3698	0.0478	4.0016e-47	8.3777e-46	ZNF530
MA2595.1_ZNF700	964	-	-0.3382	-14.3616	0.0481	4.5035e-47	9.3537e-46	ZNF700
MA0153.2_HNF1B_RC	752	-	-0.3842	-14.3541	0.0485	5.0177e-47	1.0340e-45	HNF1B
MA0698.2_ZBTB18_RC	964	+	0.3384	14.3367	0.0489	6.4519e-47	1.3191e-45	ZBTB18
MA0511.2_RUNX2	820	-	-0.3676	-14.3324	0.0493	6.8646e-47	1.3926e-45	RUNX2
MA0091.2_TAL1-TCF3-c2	920	-	-0.3445	-14.3226	0.0497	7.9024e-47	1.5908e-45	TCF3
MA2691.1_ZNF841	880	-	-0.3586	-14.3037	0.0501	1.0370e-46	2.0716e-45	ZNF841
MA0090.4_TEAD1	860	+	0.365	14.2905	0.0504	1.2544e-46	2.4869e-45	TEAD1
TBX21_HUMAN.H11MO.0.A	884	-	-0.349	-14.285	0.0508	1.3574e-46	2.6708e-45	TBX21
MA1117.2_RELB	1044	-	-0.3193	-14.252	0.0512	2.1792e-46	4.2559e-45	RELB
ZSC31_HUMAN.H11MO.0.C	948	+	0.3372	14.235	0.0516	2.7799e-46	5.3889e-45	ZSCAN31
MA0843.2_TEF	834	+	0.3608	14.2341	0.052	2.8137e-46	5.4143e-45	TEF
MA0782.3_PKNOX1_RC	828	+	0.3615	14.214	0.0524	3.7529e-46	7.1688e-45	PKNOX1
SIX2_HUMAN.H11MO.0.A	568	+	0.4497	14.2088	0.0527	4.0425e-46	7.6661e-45	SIX2
MA1508.2_IKZF1_RC	798	-	-0.3678	-14.2075	0.0531	4.1181e-46	7.7532e-45	IKZF1
MA0090.4_TEAD1_RC	866	+	0.3595	14.1931	0.0535	5.0534e-46	9.4462e-45	TEAD1
MA0782.3_PKNOX1	880	+	0.3503	14.1791	0.0539	6.1670e-46	1.1446e-44	PKNOX1
MA1719.2_ZNF816_RC	986	-	-0.3335	-14.1791	0.0543	6.1724e-46	1.1446e-44	ZNF816
MA0141.4_ESRRB_RC	478	+	0.4872	14.1665	0.0546	7.3831e-46	1.3512e-44	ESRRB
MA0052.5_MEF2A	710	+	0.4012	14.1613	0.055	7.9482e-46	1.4445e-44	MEF2A
RELB_HUMAN.H11MO.0.C_RC	1138	-	-0.3037	-14.1578	0.0554	8.3609e-46	1.5090e-44	RELB
MEF2C_HUMAN.H11MO.0.A_RC	548	+	0.4611	14.1572	0.0558	8.4292e-46	1.5109e-44	MEF2C
HNF1B_HUMAN.H11MO.0.A_RC	718	-	-0.3865	-14.1571	0.0562	8.4447e-46	1.5109e-44	HNF1B
TFE2_HUMAN.H11MO.0.A_RC	978	-	-0.3324	-14.1295	0.0566	1.2496e-45	2.2096e-44	TCF3
MA0101.1_REL	1020	-	-0.3224	-14.1195	0.0569	1.4392e-45	2.5278e-44	REL
MA2584.1_DNTTIP1	550	+	0.4513	14.1156	0.0573	1.5217e-45	2.6548e-44	DNTTIP1
MA1508.2_IKZF1	876	-	-0.347	-14.1109	0.0577	1.6279e-45	2.8213e-44	IKZF1
IKZF1_HUMAN.H11MO.0.C_RC	810	-	-0.3659	-14.1043	0.0581	1.7878e-45	3.0781e-44	IKZF1
ELF3_HUMAN.H11MO.0.A	1070	-	-0.3144	-14.0991	0.0585	1.9233e-45	3.2897e-44	ELF3
MEF2A_HUMAN.H11MO.0.A_RC	704	+	0.4015	14.0948	0.0588	2.0432e-45	3.4722e-44	MEF2A
MA0769.3_TCF7	908	-	-0.3462	-14.0869	0.0592	2.2873e-45	3.8619e-44	TCF7
MEF2B_HUMAN.H11MO.0.A	538	-	-0.4477	-14.0536	0.0596	3.6590e-45	6.1383e-44	MEF2B
ZN816_HUMAN.H11MO.0.C_RC	902	-	-0.3442	-14.0516	0.06	3.7632e-45	6.2729e-44	ZNF816
SPI1_HUMAN.H11MO.0.A	812	-	-0.3597	-14.0226	0.0604	5.6697e-45	9.3909e-44	SPI1
MA0800.2_EOMES_RC	644	-	-0.404	-14.0096	0.0608	6.8121e-45	1.1212e-43	EOMES
MA1709.2_ZIM3_RC	660	+	0.3992	13.9902	0.0611	8.9510e-45	1.4640e-43	ZIM3
MA0800.2_EOMES	708	-	-0.3901	-13.9898	0.0615	8.9905e-45	1.4640e-43	EOMES
MA0690.3_TBX21_RC	854	-	-0.3483	-13.9757	0.0619	1.0961e-44	1.7706e-43	TBX21
MA0511.2_RUNX2_RC	802	-	-0.3596	-13.9721	0.0623	1.1536e-44	1.8521e-43	RUNX2
MA0823.1_HEY1	976	+	0.3287	13.9061	0.0627	2.9080e-44	4.6405e-43	HEY1
TEAD1_HUMAN.H11MO.0.A_RC	872	+	0.3514	13.884	0.063	3.9602e-44	6.2812e-43	TEAD1
NFAC2_HUMAN.H11MO.0.B_RC	628	-	-0.409	-13.8832	0.0634	4.0049e-44	6.3138e-43	NFATC2
MA1118.2_SIX1_RC	624	+	0.4158	13.8413	0.0638	7.1777e-44	1.1248e-42	SIX1
MA2540.1_SP140L	994	-	-0.3242	-13.8237	0.0642	9.1730e-44	1.4289e-42	SP140L
PRDM1_HUMAN.H11MO.0.A_RC	1026	-	-0.3156	-13.8137	0.0646	1.0535e-43	1.6314e-42	PRDM1
MA1578.2_VEZF1	484	+	0.4745	13.7911	0.065	1.4426e-43	2.2207e-42	VEZF1
MA0805.1_TBX1	736	+	0.3819	13.7865	0.0653	1.5375e-43	2.3529e-42	TBX1
MA1119.2_SIX2_RC	616	+	0.4139	13.7721	0.0657	1.8751e-43	2.8530e-42	SIX2
ZBT18_HUMAN.H11MO.0.C_RC	988	+	0.3212	13.7616	0.0661	2.1700e-43	3.2827e-42	ZBTB18
VEZF1_HUMAN.H11MO.0.C	532	+	0.4535	13.7544	0.0665	2.3972e-43	3.6055e-42	VEZF1
SIX1_HUMAN.H11MO.0.A_RC	586	+	0.4293	13.7445	0.0669	2.7494e-43	4.1115e-42	SIX1
MA1952.2_FOXJ2-ELF1_RC-c2	1158	-	-0.2952	-13.7386	0.0673	2.9818e-43	4.4337e-42	ELF1
MA2547.1_ZNF215	934	-	-0.3276	-13.6839	0.0676	6.3324e-43	9.3627e-42	ZNF215
GFI1_HUMAN.H11MO.0.C_RC	908	-	-0.3331	-13.6764	0.068	7.0215e-43	1.0323e-41	GFI1
IRF3_HUMAN.H11MO.0.B	806	-	-0.351	-13.6737	0.0684	7.2898e-43	1.0658e-41	IRF3
MA0101.1_REL_RC	970	-	-0.3218	-13.6688	0.0688	7.7969e-43	1.1336e-41	REL
PKNX1_HUMAN.H11MO.0.B_RC	830	+	0.3456	13.6464	0.0692	1.0600e-42	1.5326e-41	PKNOX1
MA0027.3_EN1_RC	574	+	0.4291	13.6452	0.0695	1.0782e-42	1.5503e-41	EN1
IRF4_HUMAN.H11MO.0.A	1002	-	-0.3177	-13.6383	0.0699	1.1846e-42	1.6941e-41	IRF4
MA0131.3_HINFP_RC	884	+	0.3345	13.6314	0.0703	1.3029e-42	1.8531e-41	HINFP
MA1516.2_KLF3_RC	962	-	-0.3215	-13.631	0.0707	1.3107e-42	1.8541e-41	KLF3
MA0620.4_MITF_RC	736	+	0.3739	13.6237	0.0711	1.4474e-42	2.0364e-41	MITF
NFKB2_HUMAN.H11MO.0.B_RC	1128	-	-0.2945	-13.5784	0.0715	2.6904e-42	3.7652e-41	NFKB2
IKZF1_HUMAN.H11MO.0.C	826	-	-0.3485	-13.5648	0.0718	3.2389e-42	4.5086e-41	IKZF1
MA0769.3_TCF7_RC	860	-	-0.3426	-13.5593	0.0722	3.4889e-42	4.8309e-41	TCF7
MA1720.2_ZNF85	754	-	-0.3626	-13.5576	0.0726	3.5737e-42	4.9223e-41	ZNF85
GFI1_HUMAN.H11MO.0.C	956	-	-0.3217	-13.547	0.073	4.1288e-42	5.6571e-41	GFI1
ZN257_HUMAN.H11MO.0.C_RC	552	-	-0.4318	-13.5372	0.0734	4.7139e-42	6.4252e-41	ZNF257
MA0473.4_ELF1	1174	-	-0.2881	-13.5359	0.0737	4.7969e-42	6.5043e-41	ELF1
VEZF1_HUMAN.H11MO.0.C_RC	526	+	0.4424	13.529	0.0741	5.2751e-42	7.1160e-41	VEZF1
KLF3_HUMAN.H11MO.0.B	912	-	-0.3275	-13.5245	0.0745	5.6057e-42	7.5232e-41	KLF3
ETS1_HUMAN.H11MO.0.A	1060	-	-0.3014	-13.4788	0.0749	1.0417e-41	1.3908e-40	ETS1
IRF1_HUMAN.H11MO.0.A	1110	-	-0.2948	-13.4764	0.0753	1.0761e-41	1.4295e-40	IRF1
MA2336.1_ZSCAN21	1032	+	0.3079	13.4689	0.0757	1.1921e-41	1.5756e-40	ZSCAN21
FOXO4_HUMAN.H11MO.0.C	1060	+	0.3044	13.4649	0.076	1.2575e-41	1.6537e-40	FOXO4
CLOCK_HUMAN.H11MO.0.C_RC	724	+	0.3662	13.4644	0.0764	1.2673e-41	1.6582e-40	CLOCK
AHR_HUMAN.H11MO.0.B	1182	-	-0.2833	-13.4402	0.0768	1.7584e-41	2.2894e-40	AHR
REL_HUMAN.H11MO.0.B_RC	1016	-	-0.3075	-13.4365	0.0772	1.8465e-41	2.3923e-40	REL
MITF_HUMAN.H11MO.0.A_RC	746	+	0.3646	13.4336	0.0776	1.9215e-41	2.4771e-40	MITF
FOSB_HUMAN.H11MO.0.A_RC	950	-	-0.3214	-13.4273	0.078	2.0931e-41	2.6852e-40	FOSB
MA0867.3_SOX4	728	-	-0.3664	-13.4227	0.0783	2.2254e-41	2.8409e-40	SOX4
DBP_HUMAN.H11MO.0.B_RC	660	+	0.3819	13.4208	0.0787	2.2845e-41	2.9023e-40	DBP
PKNX1_HUMAN.H11MO.0.B	820	+	0.343	13.402	0.0791	2.9442e-41	3.7222e-40	PKNOX1
MA1106.2_HIF1A_RC	662	-	-0.3821	-13.38	0.0795	3.9556e-41	4.9769e-40	HIF1A
HNF4A_HUMAN.H11MO.0.A	738	-	-0.3601	-13.3683	0.0799	4.6315e-41	5.7994e-40	HNF4A
MA1516.2_KLF3	994	-	-0.3096	-13.3683	0.0802	4.6344e-41	5.7994e-40	KLF3
IRF1_HUMAN.H11MO.0.A_RC	1154	-	-0.2871	-13.3654	0.0806	4.8179e-41	5.9755e-40	IRF1
MA0027.3_EN1	604	+	0.4137	13.3547	0.081	5.5571e-41	6.8599e-40	EN1
MA0640.3_ELF3	1008	-	-0.3059	-13.3413	0.0814	6.6566e-41	8.1785e-40	ELF3
MA0081.3_SPIB	932	-	-0.3188	-13.3382	0.0818	6.9375e-41	8.4839e-40	SPIB
NFYB_HUMAN.H11MO.0.A_RC	854	+	0.3369	13.3079	0.0822	1.0410e-40	1.2671e-39	NFYB
MA1719.2_ZNF816	954	-	-0.3147	-13.2918	0.0825	1.2907e-40	1.5638e-39	ZNF816
NR5A2_HUMAN.H11MO.0.B_RC	824	-	-0.3413	-13.2866	0.0829	1.3843e-40	1.6694e-39	NR5A2
ZIM3_HUMAN.H11MO.0.C_RC	628	+	0.3893	13.2795	0.0833	1.5227e-40	1.8279e-39	ZIM3
MA1108.3_MXI1	1028	+	0.3021	13.2677	0.0837	1.7812e-40	2.1285e-39	MXI1
ZN554_HUMAN.H11MO.0.C	1048	+	0.3003	13.226	0.0841	3.1053e-40	3.6939e-39	ZNF554
FOXJ3_HUMAN.H11MO.0.A	548	+	0.4223	13.218	0.0844	3.4555e-40	4.0918e-39	FOXJ3
ZIM3_HUMAN.H11MO.0.C	664	+	0.3749	13.2051	0.0848	4.0981e-40	4.8309e-39	ZIM3
MA0819.3_CLOCK_RC	710	+	0.3626	13.202	0.0852	4.2725e-40	5.0139e-39	CLOCK
MA1953.2_FOXO1-ELF1-c2	1182	-	-0.2792	-13.1952	0.0856	4.6781e-40	5.4654e-39	ELF1
MA1578.2_VEZF1_RC	482	+	0.4516	13.1793	0.086	5.7723e-40	6.7138e-39	VEZF1
MA1106.2_HIF1A	682	-	-0.37	-13.1695	0.0864	6.5713e-40	7.6094e-39	HIF1A
MA0716.2_PRRX1	506	+	0.4432	13.1677	0.0867	6.7346e-40	7.7641e-39	PRRX1
NR5A2_HUMAN.H11MO.0.B	756	-	-0.3528	-13.1555	0.0871	7.9138e-40	9.0836e-39	NR5A2
CLOCK_HUMAN.H11MO.0.C	694	+	0.3641	13.1555	0.0875	7.9156e-40	9.0836e-39	CLOCK
MA1952.2_FOXJ2-ELF1-c2	1166	-	-0.28	-13.1416	0.0879	9.5122e-40	1.0823e-38	ELF1
HNF4G_HUMAN.H11MO.0.B	658	-	-0.3749	-13.1345	0.0883	1.0438e-39	1.1826e-38	HNF4G
MA0141.4_ESRRB	472	+	0.4529	13.1291	0.0887	1.1222e-39	1.2659e-38	ESRRB
MA0867.3_SOX4_RC	708	-	-0.3619	-13.1237	0.089	1.2045e-39	1.3529e-38	SOX4
AHR_HUMAN.H11MO.0.B_RC	1112	-	-0.2857	-13.1236	0.0894	1.2066e-39	1.3529e-38	AHR
MEF2C_HUMAN.H11MO.0.A	574	+	0.4132	13.1104	0.0898	1.4348e-39	1.5978e-38	MEF2C
HNF1B_HUMAN.H11MO.0.A	690	-	-0.367	-13.0922	0.0902	1.8245e-39	2.0232e-38	HNF1B
MA1480.2_DPRX	528	+	0.429	13.0911	0.0906	1.8522e-39	2.0452e-38	DPRX
MA0823.1_HEY1_RC	996	+	0.307	13.077	0.0909	2.2294e-39	2.4514e-38	HEY1
MA0517.2_STAT1-STAT2_RC-c2	1132	-	-0.2835	-13.0373	0.0913	3.7525e-39	4.1089e-38	STAT2
KLF3_HUMAN.H11MO.0.B_RC	878	-	-0.3206	-13.0241	0.0917	4.4640e-39	4.8676e-38	KLF3
MA0640.3_ELF3_RC	1014	-	-0.2985	-12.9766	0.0921	8.3025e-39	9.0156e-38	ELF3
MA1650.2_ZBTB14_RC	464	-	-0.4389	-12.9676	0.0925	9.3435e-39	1.0104e-37	ZBTB14
VDR_HUMAN.H11MO.0.A	868	-	-0.3223	-12.9544	0.0929	1.1090e-38	1.1943e-37	VDR
MA0660.1_MEF2B	432	-	-0.4613	-12.9456	0.0932	1.2446e-38	1.3349e-37	MEF2B
PRDM1_HUMAN.H11MO.0.A	942	-	-0.3083	-12.9291	0.0936	1.5412e-38	1.6463e-37	PRDM1
SPIB_HUMAN.H11MO.0.A_RC	956	-	-0.3047	-12.9274	0.094	1.5772e-38	1.6778e-37	SPIB
TBX21_HUMAN.H11MO.0.A_RC	872	-	-0.3174	-12.9253	0.0944	1.6208e-38	1.7173e-37	TBX21
ZSC31_HUMAN.H11MO.0.C_RC	948	+	0.3045	12.9219	0.0948	1.6943e-38	1.7879e-37	ZSCAN31
NFYC_HUMAN.H11MO.0.A_RC	624	+	0.3868	12.9163	0.0951	1.8209e-38	1.9138e-37	NFYC
STAT4_HUMAN.H11MO.0.A	568	-	-0.3948	-12.9147	0.0955	1.8588e-38	1.9458e-37	STAT4
MA0848.1_FOXO4_RC	1046	+	0.2947	12.9139	0.0959	1.8788e-38	1.9589e-37	FOXO4
RELB_HUMAN.H11MO.0.C	1102	-	-0.284	-12.8823	0.0963	2.8311e-38	2.9401e-37	RELB
MA0797.1_TGIF2_RC	600	-	-0.3921	-12.8705	0.0967	3.2982e-38	3.4117e-37	TGIF2
SPI1_HUMAN.H11MO.0.A_RC	744	-	-0.346	-12.8604	0.0971	3.7616e-38	3.8756e-37	SPI1
MA0497.2_MEF2C	572	+	0.4094	12.836	0.0974	5.1512e-38	5.2865e-37	MEF2C
MA2584.1_DNTTIP1_RC	498	+	0.4286	12.8227	0.0978	6.1216e-38	6.2579e-37	DNTTIP1
MA0819.3_CLOCK	756	+	0.3429	12.82	0.0982	6.3351e-38	6.4509e-37	CLOCK
MA1103.3_FOXK2_RC	660	+	0.373	12.8197	0.0986	6.3580e-38	6.4509e-37	FOXK2
MA0522.4_TCF3	886	-	-0.3163	-12.8171	0.099	6.5770e-38	6.6456e-37	TCF3
THAP1_HUMAN.H11MO.0.C	638	+	0.3716	12.7994	0.0994	8.2663e-38	8.3203e-37	THAP1
MA1981.2_ZNF530_RC	1152	+	0.2764	12.7667	0.0997	1.2586e-37	1.2620e-36	ZNF530
ZN257_HUMAN.H11MO.0.C	534	-	-0.4155	-12.7641	0.1001	1.3013e-37	1.2998e-36	ZNF257
NR1D1_HUMAN.H11MO.0.B_RC	746	+	0.3444	12.7521	0.1005	1.5170e-37	1.5095e-36	NR1D1
MA1683.2_FOXA3_RC	664	-	-0.3633	-12.7419	0.1009	1.7284e-37	1.7134e-36	FOXA3
THAP1_HUMAN.H11MO.0.C_RC	660	+	0.3619	12.7347	0.1013	1.8972e-37	1.8736e-36	THAP1
MA0660.1_MEF2B_RC	510	-	-0.4205	-12.7311	0.1016	1.9852e-37	1.9531e-36	MEF2B
ZNF85_HUMAN.H11MO.0.C_RC	746	-	-0.3414	-12.6766	0.102	3.9843e-37	3.9052e-36	ZNF85
MA1710.2_ZNF257	526	-	-0.4166	-12.6605	0.1024	4.8960e-37	4.7809e-36	ZNF257
MA1480.2_DPRX_RC	542	+	0.407	12.6569	0.1028	5.1246e-37	4.9856e-36	DPRX
MA1148.2_PPARA-RXRA-c2	708	+	0.3548	12.6544	0.1032	5.2867e-37	5.1241e-36	RXRA
SMAD4_HUMAN.H11MO.0.B	702	+	0.3535	12.5998	0.1036	1.0579e-36	1.0216e-35	SMAD4
ELF1_HUMAN.H11MO.0.A	1094	-	-0.2772	-12.5884	0.1039	1.2237e-36	1.1773e-35	ELF1
THA_HUMAN.H11MO.0.C	1112	+	0.2753	12.5781	0.1043	1.3936e-36	1.3359e-35	THRA
MA0598.4_EHF_RC	722	-	-0.343	-12.5578	0.1047	1.8018e-36	1.7210e-35	EHF
ERR3_HUMAN.H11MO.0.B	852	+	0.3155	12.539	0.1051	2.2826e-36	2.1722e-35	ESRRG
MYB_HUMAN.H11MO.0.A	868	-	-0.3091	-12.535	0.1055	2.4010e-36	2.2766e-35	MYB
MA0046.3_HNF1A	644	-	-0.3633	-12.5307	0.1058	2.5356e-36	2.3955e-35	HNF1A
MA1714.2_ZNF675_RC	606	-	-0.3745	-12.4879	0.1062	4.3463e-36	4.0915e-35	ZNF675
NFYC_HUMAN.H11MO.0.A	570	+	0.3906	12.4867	0.1066	4.4134e-36	4.1398e-35	NFYC
MA1135.2_FOSB-JUNB-c1	1046	-	-0.2837	-12.4807	0.107	4.7551e-36	4.4443e-35	FOSB
ZNF85_HUMAN.H11MO.0.C	732	-	-0.3372	-12.477	0.1074	4.9822e-36	4.6400e-35	ZNF85
RUNX3_HUMAN.H11MO.0.A	808	-	-0.3175	-12.4736	0.1078	5.1981e-36	4.8239e-35	RUNX3
MA0508.4_PRDM1	984	-	-0.2941	-12.4716	0.1081	5.3358e-36	4.9342e-35	PRDM1
MA0778.2_NFKB2	1138	-	-0.2666	-12.4683	0.1085	5.5576e-36	5.1212e-35	NFKB2
MA0159.1_RARA-RXRA_RC-c2	662	+	0.3632	12.4607	0.1089	6.1164e-36	5.6164e-35	RXRA
P53_HUMAN.H11MO.0.A_RC	582	-	-0.3819	-12.4468	0.1093	7.2749e-36	6.6568e-35	TP53
STAT2_HUMAN.H11MO.0.A	1110	-	-0.272	-12.4448	0.1097	7.4652e-36	6.8071e-35	STAT2
MA2470.1_ZBTB48_RC	1070	-	-0.2799	-12.4407	0.11	7.8556e-36	7.1383e-35	ZBTB48
MA0047.4_FOXA2	572	-	-0.3822	-12.4407	0.1104	7.8607e-36	7.1383e-35	FOXA2
SOX4_HUMAN.H11MO.0.B	732	-	-0.3376	-12.4306	0.1108	8.9158e-36	8.0458e-35	SOX4
MA0517.2_STAT1-STAT2_RC-c1	1054	-	-0.2793	-12.414	0.1112	1.0965e-35	9.8609e-35	STAT1
STAT4_HUMAN.H11MO.0.A_RC	578	-	-0.3766	-12.4034	0.1116	1.2527e-35	1.1227e-34	STAT4
ZN554_HUMAN.H11MO.0.C_RC	1002	+	0.2886	12.3938	0.112	1.4117e-35	1.2609e-34	ZNF554
MA1710.2_ZNF257_RC	500	-	-0.4168	-12.3872	0.1123	1.5325e-35	1.3641e-34	ZNF257
MA0805.1_TBX1_RC	734	+	0.3398	12.3856	0.1127	1.5632e-35	1.3868e-34	TBX1
SOX4_HUMAN.H11MO.0.B_RC	760	-	-0.3303	-12.3759	0.1131	1.7638e-35	1.5594e-34	SOX4
MA0131.3_HINFP	798	+	0.3167	12.3664	0.1135	1.9854e-35	1.7494e-34	HINFP
MA0684.3_RUNX3_RC	704	-	-0.3409	-12.356	0.1139	2.2596e-35	1.9843e-34	RUNX3
MA1644.2_NFYC	546	+	0.3961	12.331	0.1143	3.0846e-35	2.6998e-34	NFYC
MA1720.2_ZNF85_RC	682	-	-0.3464	-12.3229	0.1146	3.4109e-35	2.9755e-34	ZNF85
MA1969.2_THRA_RC	962	+	0.2922	12.3104	0.115	3.9837e-35	3.4636e-34	THRA
MA1937.2_ERF-HOXB13_RC-c1	594	-	-0.3714	-12.2973	0.1154	4.6800e-35	4.0555e-34	ERF
MA0641.1_ELF4	804	-	-0.315	-12.2933	0.1158	4.9204e-35	4.2497e-34	ELF4
ETS1_HUMAN.H11MO.0.A_RC	1016	-	-0.2826	-12.292	0.1162	5.0003e-35	4.3045e-34	ETS1
MA1108.3_MXI1_RC	1040	+	0.2783	12.2816	0.1165	5.6852e-35	4.8781e-34	MXI1
MA1954.2_FOXO1-ELK1-c2	1066	+	0.2741	12.2765	0.1169	6.0526e-35	5.1763e-34	ELK1
NR1H4_HUMAN.H11MO.0.B	634	-	-0.3552	-12.2669	0.1173	6.8183e-35	5.8122e-34	NR1H4
MA0778.2_NFKB2_RC	1192	-	-0.259	-12.2546	0.1177	7.9340e-35	6.7413e-34	NFKB2
MA2565.1_ZNF70	366	+	0.478	12.2536	0.1181	8.0396e-35	6.8089e-34	ZNF70
ELF3_HUMAN.H11MO.0.A_RC	954	-	-0.2886	-12.2172	0.1185	1.2576e-34	1.0616e-33	ELF3
MA2568.1_ZNF568	690	+	0.3387	12.1931	0.1188	1.6917e-34	1.4235e-33	ZNF568
FOXJ3_HUMAN.H11MO.0.A_RC	538	+	0.3957	12.1882	0.1192	1.7964e-34	1.5068e-33	FOXJ3
STAT2_HUMAN.H11MO.0.A_RC	1122	-	-0.2656	-12.178	0.1196	2.0362e-34	1.7025e-33	STAT2
MA2490.1_ZFP3_RC	358	+	0.4854	12.1597	0.12	2.5486e-34	2.1241e-33	ZFP3
MA1568.2_TCF21_RC	808	-	-0.3088	-12.1588	0.1204	2.5756e-34	2.1398e-33	TCF21
MA0502.3_NFYB	890	+	0.2978	12.1488	0.1207	2.9109e-34	2.4107e-33	NFYB
MA2556.1_ZNF510_RC	752	+	0.3229	12.1337	0.1211	3.5027e-34	2.8916e-33	ZNF510
P53_HUMAN.H11MO.0.A	554	-	-0.3778	-12.1083	0.1215	4.7707e-34	3.9261e-33	TP53
MA0803.1_TBX15	666	+	0.3544	12.0949	0.1219	5.6166e-34	4.6077e-33	TBX15
MXI1_HUMAN.H11MO.0.A_RC	1132	+	0.2625	12.093	0.1223	5.7524e-34	4.7044e-33	MXI1
MA0517.2_STAT1-STAT2-c2	1158	-	-0.2595	-12.0861	0.1227	6.2554e-34	5.0998e-33	STAT2
MA0473.4_ELF1_RC	1226	-	-0.2511	-12.0748	0.123	7.1769e-34	5.8329e-33	ELF1
MA0137.4_STAT1_RC	1062	-	-0.2716	-12.0695	0.1234	7.6558e-34	6.2029e-33	STAT1
MA0517.2_STAT1-STAT2-c1	1108	-	-0.2644	-12.0452	0.1238	1.0283e-33	8.3056e-33	STAT1
ERR3_HUMAN.H11MO.0.B_RC	856	+	0.3021	12.0441	0.1242	1.0415e-33	8.3868e-33	ESRRG
MA0687.2_SPIC_RC	602	-	-0.3595	-12.0057	0.1246	1.6578e-33	1.3308e-32	SPIC
ZN816_HUMAN.H11MO.0.C	896	-	-0.294	-11.9971	0.125	1.8403e-33	1.4728e-32	ZNF816
MA1709.2_ZIM3	640	+	0.3474	11.9959	0.1253	1.8657e-33	1.4886e-32	ZIM3
MA2490.1_ZFP3	376	+	0.4629	11.9954	0.1257	1.8785e-33	1.4943e-32	ZFP3
MA1714.2_ZNF675	594	-	-0.367	-11.9946	0.1261	1.8974e-33	1.5047e-32	ZNF675
REL_HUMAN.H11MO.0.B	988	-	-0.2771	-11.9927	0.1265	1.9399e-33	1.5337e-32	REL
MA1103.3_FOXK2	646	+	0.3522	11.9816	0.1269	2.2171e-33	1.7476e-32	FOXK2
MA1936.2_ERF-FOXO1_RC-c1	654	-	-0.3444	-11.9761	0.1272	2.3696e-33	1.8623e-32	ERF
MXI1_HUMAN.H11MO.0.A	1116	+	0.2607	11.9761	0.1276	2.3710e-33	1.8623e-32	MXI1
BATF3_HUMAN.H11MO.0.B	566	-	-0.3674	-11.9713	0.128	2.5128e-33	1.9630e-32	BATF3
E2F5_HUMAN.H11MO.0.B	478	-	-0.4038	-11.9643	0.1284	2.7328e-33	2.1285e-32	E2F5
MA1969.2_THRA	1094	+	0.2668	11.9623	0.1288	2.7986e-33	2.1733e-32	THRA
MA1568.2_TCF21	808	-	-0.3057	-11.9058	0.1292	5.5199e-33	4.2738e-32	TCF21
ZBT18_HUMAN.H11MO.0.C	964	+	0.2786	11.8823	0.1295	7.3162e-33	5.6479e-32	ZBTB18
MA0484.3_HNF4G	608	-	-0.3543	-11.8796	0.1299	7.5537e-33	5.8141e-32	HNF4G
FOXP1_HUMAN.H11MO.0.A	830	-	-0.3002	-11.8741	0.1303	8.0644e-33	6.1890e-32	FOXP1
MA0114.5_HNF4A	684	-	-0.3333	-11.872	0.1307	8.2735e-33	6.3310e-32	HNF4A
MA1135.2_FOSB-JUNB_RC-c1	978	-	-0.2783	-11.8399	0.1311	1.2141e-32	9.2633e-32	FOSB
THB_HUMAN.H11MO.0.C	528	+	0.3857	11.8218	0.1314	1.5066e-32	1.1461e-31	THRB
MA0803.1_TBX15_RC	734	+	0.3246	11.8176	0.1318	1.5822e-32	1.2002e-31	TBX15
NFYB_HUMAN.H11MO.0.A	886	+	0.2928	11.8105	0.1322	1.7229e-32	1.3032e-31	NFYB
EGR2_HUMAN.H11MO.0.A_RC	746	-	-0.3167	-11.7986	0.1326	1.9847e-32	1.4968e-31	EGR2
FOXA1_HUMAN.H11MO.0.A	698	-	-0.3308	-11.7886	0.133	2.2345e-32	1.6803e-31	FOXA1
MA0484.3_HNF4G_RC	600	-	-0.3534	-11.783	0.1334	2.3873e-32	1.7901e-31	HNF4G
MA1954.2_FOXO1-ELK1_RC-c2	966	+	0.2758	11.7704	0.1337	2.7745e-32	2.0745e-31	ELK1
RXRA_HUMAN.H11MO.0.A_RC	664	+	0.3391	11.7593	0.1341	3.1611e-32	2.3569e-31	RXRA
MA0100.4_MYB	834	-	-0.2977	-11.7582	0.1345	3.2055e-32	2.3832e-31	MYB
VDR_HUMAN.H11MO.0.A_RC	936	-	-0.2772	-11.7484	0.1349	3.5975e-32	2.6671e-31	VDR
FOXO4_HUMAN.H11MO.0.C_RC	1002	+	0.2719	11.7192	0.1353	5.0810e-32	3.7562e-31	FOXO4
RXRA_HUMAN.H11MO.0.A	706	+	0.3281	11.7083	0.1357	5.7766e-32	4.2584e-31	RXRA
MA1556.1_RXRG	654	+	0.3362	11.7079	0.136	5.8079e-32	4.2695e-31	RXRG
THB_HUMAN.H11MO.0.C_RC	504	+	0.3904	11.7019	0.1364	6.2331e-32	4.5692e-31	THRB
MA0716.2_PRRX1_RC	480	+	0.4057	11.687	0.1368	7.4256e-32	5.4281e-31	PRRX1
MA0698.2_ZBTB18	912	+	0.2819	11.6568	0.1372	1.0590e-31	7.7196e-31	ZBTB18
FOXA3_HUMAN.H11MO.0.B	672	-	-0.3286	-11.6478	0.1376	1.1766e-31	8.5533e-31	FOXA3
MA2565.1_ZNF70_RC	370	+	0.4468	11.6474	0.1379	1.1831e-31	8.5766e-31	ZNF70
MA1495.2_HOXA1	518	-	-0.3829	-11.6399	0.1383	1.2913e-31	9.3349e-31	HOXA1
FOXA2_HUMAN.H11MO.0.A_RC	572	-	-0.358	-11.6398	0.1387	1.2924e-31	9.3349e-31	FOXA2
MA0665.1_MSC	950	-	-0.2767	-11.6373	0.1391	1.3312e-31	9.5705e-31	MSC
MA0114.5_HNF4A_RC	674	-	-0.3294	-11.6206	0.1395	1.6183e-31	1.1603e-30	HNF4A
NR1H4_HUMAN.H11MO.0.B_RC	614	-	-0.3415	-11.607	0.1399	1.8979e-31	1.3571e-30	NR1H4
MA0850.1_FOXP3_RC	578	-	-0.355	-11.5977	0.1402	2.1177e-31	1.5101e-30	FOXP3
EHF_HUMAN.H11MO.0.B	734	-	-0.3124	-11.5924	0.1406	2.2519e-31	1.6014e-30	EHF
MA0797.1_TGIF2	472	-	-0.3959	-11.5892	0.141	2.3386e-31	1.6585e-30	TGIF2
RXRG_HUMAN.H11MO.0.B	582	+	0.3545	11.5832	0.1414	2.5066e-31	1.7729e-30	RXRG
MA0848.1_FOXO4	1028	+	0.2638	11.5756	0.1418	2.7390e-31	1.9321e-30	FOXO4
MA1980.1_ZNF418_RC	462	+	0.3915	11.5746	0.1421	2.7720e-31	1.9501e-30	ZNF418
MA0780.1_PAX3	570	+	0.3563	11.5632	0.1425	3.1644e-31	2.2202e-30	PAX3
MA2487.1_ZBTB21	356	-	-0.4604	-11.5552	0.1429	3.4747e-31	2.4314e-30	ZBTB21
DBP_HUMAN.H11MO.0.B	604	+	0.3403	11.505	0.1433	6.2256e-31	4.3446e-30	DBP
MA0760.2_ERF	634	-	-0.333	-11.4997	0.1437	6.6149e-31	4.6041e-30	ERF
MA0100.4_MYB_RC	840	-	-0.2899	-11.4778	0.1441	8.5270e-31	5.9191e-30	MYB
MA2554.1_ZNF471_RC	970	+	0.2695	11.4719	0.1444	9.1302e-31	6.3211e-30	ZNF471
MA0684.3_RUNX3	678	-	-0.3239	-11.4564	0.1448	1.0922e-30	7.5415e-30	RUNX3
MA0835.3_BATF3	560	-	-0.3545	-11.4419	0.1452	1.2913e-30	8.8928e-30	BATF3
MA2489.1_ZFP28_RC	1060	+	0.2558	11.4355	0.1456	1.3904e-30	9.5504e-30	ZFP28
BATF3_HUMAN.H11MO.0.B_RC	564	-	-0.35	-11.4259	0.146	1.5520e-30	1.0632e-29	BATF3
MA2469.1_FOXM1_RC	886	-	-0.2825	-11.4254	0.1464	1.5613e-30	1.0668e-29	FOXM1
MA1729.2_ZNF680	746	+	0.3068	11.4194	0.1467	1.6727e-30	1.1400e-29	ZNF680
FOXM1_HUMAN.H11MO.0.A_RC	888	-	-0.2788	-11.4131	0.1471	1.7992e-30	1.2230e-29	FOXM1
MA1146.2_NR1H4-RXRA_RC-c2	678	+	0.3254	11.4123	0.1475	1.8159e-30	1.2311e-29	RXRA
MA0508.4_PRDM1_RC	998	-	-0.2674	-11.4087	0.1479	1.8927e-30	1.2799e-29	PRDM1
MA0835.3_BATF3_RC	594	-	-0.344	-11.4068	0.1483	1.9338e-30	1.3043e-29	BATF3
ZNF41_HUMAN.H11MO.0.C_RC	406	+	0.424	11.3911	0.1486	2.3143e-30	1.5569e-29	ZNF41
MA0161.3_NFIC_RC	848	+	0.2916	11.3621	0.149	3.2271e-30	2.1655e-29	NFIC
MA1655.2_ZNF341	696	+	0.3192	11.3582	0.1494	3.3761e-30	2.2597e-29	ZNF341
MA0137.4_STAT1	1030	-	-0.2598	-11.3523	0.1498	3.6105e-30	2.4103e-29	STAT1
MA1683.2_FOXA3	642	-	-0.3299	-11.3444	0.1502	3.9546e-30	2.6334e-29	FOXA3
MA1146.2_NR1H4-RXRA-c1	588	-	-0.3392	-11.3321	0.1506	4.5485e-30	3.0212e-29	NR1H4
MA2489.1_ZFP28	1110	+	0.2479	11.3265	0.1509	4.8476e-30	3.2117e-29	ZFP28
FOXA3_HUMAN.H11MO.0.B_RC	670	-	-0.3217	-11.3163	0.1513	5.4471e-30	3.5997e-29	FOXA3
MA2554.1_ZNF471	1060	+	0.2533	11.3028	0.1517	6.3582e-30	4.1913e-29	ZNF471
MA0639.2_DBP	570	+	0.3465	11.295	0.1521	6.9466e-30	4.5677e-29	DBP
MA0662.2_MIXL1_RC	504	-	-0.3693	-11.2944	0.1525	6.9954e-30	4.5882e-29	MIXL1
ZFP28_HUMAN.H11MO.0.C_RC	1112	+	0.2472	11.2936	0.1528	7.0555e-30	4.6161e-29	ZFP28
RUNX1_HUMAN.H11MO.0.A	866	-	-0.2804	-11.293	0.1532	7.1032e-30	4.6357e-29	RUNX1
ZN341_HUMAN.H11MO.0.C	720	+	0.3129	11.2919	0.1536	7.1979e-30	4.6858e-29	ZNF341
MA1968.2_TFCP2	422	+	0.4025	11.2853	0.154	7.7561e-30	5.0366e-29	TFCP2
MA0046.3_HNF1A_RC	666	-	-0.3199	-11.2809	0.1544	8.1522e-30	5.2808e-29	HNF1A
MA0641.1_ELF4_RC	890	-	-0.2749	-11.2775	0.1548	8.4722e-30	5.4745e-29	ELF4
MA1936.2_ERF-FOXO1-c1	638	-	-0.3231	-11.2677	0.1551	9.4692e-30	6.1037e-29	ERF
MA1935.2_ERF-FOXI1_RC-c1	650	-	-0.3235	-11.2503	0.1555	1.1536e-29	7.4174e-29	ERF
MA2487.1_ZBTB21_RC	338	-	-0.4636	-11.2322	0.1559	1.4165e-29	9.0859e-29	ZBTB21
MA1935.2_ERF-FOXI1-c1	676	-	-0.3137	-11.2306	0.1563	1.4424e-29	9.2295e-29	ERF
MA1588.1_ZNF136	946	-	-0.2635	-11.2244	0.1567	1.5466e-29	9.8719e-29	ZNF136
MA0662.2_MIXL1	496	-	-0.3693	-11.224	0.1571	1.5540e-29	9.8952e-29	MIXL1
MA0598.4_EHF	744	-	-0.3048	-11.2234	0.1574	1.5650e-29	9.9409e-29	EHF
NFKB1_HUMAN.H11MO.1.B_RC	1188	-	-0.2364	-11.215	0.1578	1.7219e-29	1.0911e-28	NFKB1
HNF1A_HUMAN.H11MO.0.C_RC	596	-	-0.3361	-11.2039	0.1582	1.9513e-29	1.2335e-28	HNF1A
NFIC_HUMAN.H11MO.0.A_RC	894	+	0.2797	11.2037	0.1586	1.9547e-29	1.2335e-28	NFIC
MA0723.3_VAX2	776	+	0.2997	11.1955	0.159	2.1446e-29	1.3491e-28	VAX2
MA0773.1_MEF2D_RC	768	+	0.3016	11.1685	0.1593	2.9075e-29	1.8247e-28	MEF2D
MA0850.1_FOXP3	632	-	-0.3226	-11.1542	0.1597	3.4163e-29	2.1388e-28	FOXP3
RUNX3_HUMAN.H11MO.0.A_RC	674	-	-0.3135	-11.1498	0.1601	3.5890e-29	2.2416e-28	RUNX3
STAT1_HUMAN.H11MO.0.A_RC	1078	-	-0.2467	-11.1479	0.1605	3.6672e-29	2.2850e-28	STAT1
MEF2B_HUMAN.H11MO.0.A_RC	444	-	-0.3876	-11.1475	0.1609	3.6827e-29	2.2892e-28	MEF2B
GATA6_HUMAN.H11MO.0.A	810	-	-0.2842	-11.1467	0.1613	3.7176e-29	2.3054e-28	GATA6
MA2556.1_ZNF510	750	+	0.2956	11.1451	0.1616	3.7821e-29	2.3399e-28	ZNF510
MA0051.2_IRF2_RC	732	-	-0.2963	-11.1316	0.162	4.4042e-29	2.7184e-28	IRF2
KLF15_HUMAN.H11MO.0.A	1086	+	0.2498	11.1314	0.1624	4.4109e-29	2.7184e-28	KLF15
ELF1_HUMAN.H11MO.0.A_RC	1096	-	-0.2443	-11.1308	0.1628	4.4429e-29	2.7293e-28	ELF1
NFKB2_HUMAN.H11MO.0.B	1168	-	-0.2347	-11.1136	0.1632	5.3848e-29	3.3002e-28	NFKB2
MA2589.1_ZNF728_RC	878	+	0.2714	11.1019	0.1635	6.1414e-29	3.7551e-28	ZNF728
MA1574.2_THRB_RC	442	+	0.3947	11.0763	0.1639	8.1780e-29	4.9888e-28	THRB
MA0780.1_PAX3_RC	556	+	0.3459	11.0759	0.1643	8.2069e-29	4.9948e-28	PAX3
MA2535.1_MYPOP_RC	878	+	0.2754	11.0727	0.1647	8.5067e-29	5.1652e-28	MYPOP
MA1105.3_GRHL2_RC	812	-	-0.2825	-11.0697	0.1651	8.8013e-29	5.3317e-28	GRHL2
MA1533.2_NR1I2_RC	516	-	-0.3577	-11.0657	0.1655	9.2002e-29	5.5605e-28	NR1I2
PO2F2_HUMAN.H11MO.0.A_RC	684	-	-0.3121	-11.0527	0.1658	1.0631e-28	6.4107e-28	POU2F2
MA0886.2_EMX2_RC	724	+	0.3059	11.0426	0.1662	1.1901e-28	7.1597e-28	EMX2
MAFB_HUMAN.H11MO.0.B	814	-	-0.2801	-11.0406	0.1666	1.2173e-28	7.3064e-28	MAFB
MA1148.2_PPARA-RXRA_RC-c2	612	+	0.3331	11.032	0.167	1.3385e-28	8.0157e-28	RXRA
MA0047.4_FOXA2_RC	596	-	-0.331	-11.0272	0.1674	1.4127e-28	8.4404e-28	FOXA2
MA1637.2_EBF3	508	+	0.3673	11.026	0.1677	1.4321e-28	8.5372e-28	EBF3
MA2589.1_ZNF728	886	+	0.2691	11.025	0.1681	1.4478e-28	8.6113e-28	ZNF728
MA2509.1_ZBTB5_RC	722	-	-0.3003	-11.0005	0.1685	1.8994e-28	1.1272e-27	ZBTB5
HINFP_HUMAN.H11MO.0.C	414	+	0.3951	10.9909	0.1689	2.1137e-28	1.2515e-27	HINFP
EHF_HUMAN.H11MO.0.B_RC	766	-	-0.2934	-10.9837	0.1693	2.2889e-28	1.3522e-27	EHF
ZBT48_HUMAN.H11MO.0.C	1094	-	-0.2406	-10.968	0.1697	2.7231e-28	1.6051e-27	ZBTB48
MA1495.2_HOXA1_RC	556	-	-0.3477	-10.9661	0.17	2.7822e-28	1.6362e-27	HOXA1
MA1523.2_MSANTD3	592	+	0.3435	10.9587	0.1704	3.0190e-28	1.7715e-27	MSANTD3
MA0687.2_SPIC	590	-	-0.328	-10.9475	0.1708	3.4143e-28	1.9989e-27	SPIC
STAT1_HUMAN.H11MO.0.A	1052	-	-0.2456	-10.9378	0.1712	3.8012e-28	2.2205e-27	STAT1
HXA1_HUMAN.H11MO.0.C_RC	544	-	-0.344	-10.9336	0.1716	3.9817e-28	2.3207e-27	HOXA1
ZNF41_HUMAN.H11MO.0.C	408	+	0.4062	10.9329	0.172	4.0108e-28	2.3325e-27	ZNF41
MA1644.2_NFYC_RC	468	+	0.3808	10.9101	0.1723	5.1556e-28	2.9916e-27	NFYC
ZBT14_HUMAN.H11MO.0.C_RC	448	-	-0.3773	-10.8878	0.1727	6.5896e-28	3.8153e-27	ZBTB14
GATA6_HUMAN.H11MO.0.A_RC	834	-	-0.2752	-10.8865	0.1731	6.6866e-28	3.8629e-27	GATA6
MYB_HUMAN.H11MO.0.A_RC	752	-	-0.2896	-10.8843	0.1735	6.8450e-28	3.9457e-27	MYB
SMAD4_HUMAN.H11MO.0.B_RC	690	+	0.309	10.8818	0.1739	7.0415e-28	4.0500e-27	SMAD4
MEF2D_HUMAN.H11MO.0.A	788	+	0.2903	10.8806	0.1742	7.1306e-28	4.0922e-27	MEF2D
MA1146.2_NR1H4-RXRA_RC-c1	678	-	-0.3029	-10.878	0.1746	7.3372e-28	4.2016e-27	NR1H4
THA_HUMAN.H11MO.0.C_RC	1136	+	0.2352	10.8778	0.175	7.3530e-28	4.2016e-27	THRA
MA0074.1_RXRA-VDR-c2	658	-	-0.3105	-10.8763	0.1754	7.4787e-28	4.2640e-27	VDR
MA1104.3_GATA6_RC	832	-	-0.274	-10.8708	0.1758	7.9418e-28	4.5182e-27	GATA6
USF2_HUMAN.H11MO.0.A	770	+	0.2901	10.8616	0.1762	8.7860e-28	4.9876e-27	USF2
PPARA_HUMAN.H11MO.0.B_RC	678	+	0.3113	10.8579	0.1765	9.1493e-28	5.1826e-27	PPARA
MA0148.5_FOXA1_RC	676	-	-0.3022	-10.8522	0.1769	9.7370e-28	5.5036e-27	FOXA1
MA0159.1_RARA-RXRA-c2	654	+	0.3158	10.8129	0.1773	1.4945e-27	8.4293e-27	RXRA
CREB1_HUMAN.H11MO.0.A_RC	644	-	-0.3122	-10.8091	0.1777	1.5585e-27	8.7711e-27	CREB1
MA0502.3_NFYB_RC	912	+	0.2599	10.8084	0.1781	1.5709e-27	8.8220e-27	NFYB
PPARA_HUMAN.H11MO.0.B	710	+	0.3027	10.7987	0.1784	1.7457e-27	9.7826e-27	PPARA
ZN418_HUMAN.H11MO.0.C	520	+	0.3455	10.7968	0.1788	1.7829e-27	9.9696e-27	ZNF418
FOXA2_HUMAN.H11MO.0.A	614	-	-0.3188	-10.7965	0.1792	1.7876e-27	9.9747e-27	FOXA2
MA1127.1_FOSB-JUN_RC-c1	940	-	-0.2574	-10.7937	0.1796	1.8435e-27	1.0265e-26	FOSB
E2F5_HUMAN.H11MO.0.B_RC	380	-	-0.4053	-10.7825	0.18	2.0814e-27	1.1565e-26	E2F5
MA0472.2_EGR2	792	-	-0.2783	-10.7788	0.1804	2.1670e-27	1.2015e-26	EGR2
MA1980.1_ZNF418	518	+	0.3447	10.777	0.1807	2.2113e-27	1.2235e-26	ZNF418
MA0773.1_MEF2D	728	+	0.3016	10.7767	0.1811	2.2185e-27	1.2248e-26	MEF2D
MA0098.4_ETS1	918	-	-0.2578	-10.7587	0.1815	2.6964e-27	1.4856e-26	ETS1
PO3F1_HUMAN.H11MO.0.C	660	+	0.3038	10.7563	0.1819	2.7682e-27	1.5219e-26	POU3F1
MA0905.2_HOXC10_RC	512	+	0.3546	10.752	0.1823	2.8992e-27	1.5906e-26	HOXC10
ATF6A_HUMAN.H11MO.0.B_RC	508	-	-0.3497	-10.751	0.1827	2.9314e-27	1.6049e-26	ATF6
ZN335_HUMAN.H11MO.0.A	786	-	-0.2811	-10.7408	0.183	3.2729e-27	1.7881e-26	ZNF335
NR1I2_HUMAN.H11MO.0.C	520	-	-0.3483	-10.7388	0.1834	3.3458e-27	1.8242e-26	NR1I2
MA0062.4_GABPA_RC	994	-	-0.2465	-10.7324	0.1838	3.5869e-27	1.9515e-26	GABPA
TGIF1_HUMAN.H11MO.0.A_RC	864	-	-0.2715	-10.7169	0.1842	4.2417e-27	2.3030e-26	TGIF1
MA0671.2_NFIX	588	+	0.3392	10.7143	0.1846	4.3618e-27	2.3633e-26	NFIX
PO2F1_HUMAN.H11MO.0.C_RC	786	+	0.2773	10.7026	0.1849	4.9467e-27	2.6747e-26	POU2F1
IRF2_HUMAN.H11MO.0.A	696	-	-0.2964	-10.7015	0.1853	5.0076e-27	2.7020e-26	IRF2
LEF1_HUMAN.H11MO.0.A	708	-	-0.298	-10.6944	0.1857	5.4082e-27	2.9122e-26	LEF1
FOS_HUMAN.H11MO.0.A_RC	888	-	-0.2646	-10.6928	0.1861	5.4972e-27	2.9540e-26	FOS
MA0665.1_MSC_RC	880	-	-0.2637	-10.6824	0.1865	6.1536e-27	3.3000e-26	MSC
MA0723.3_VAX2_RC	800	+	0.281	10.6658	0.1869	7.3563e-27	3.9369e-26	VAX2
IRF3_HUMAN.H11MO.0.B_RC	658	-	-0.3023	-10.6656	0.1872	7.3692e-27	3.9369e-26	IRF3
MA1127.1_FOSB-JUN-c1	928	-	-0.255	-10.6564	0.1876	8.1368e-27	4.3369e-26	FOSB
MA0786.2_POU3F1	682	+	0.2985	10.6467	0.188	9.0348e-27	4.8057e-26	POU3F1
FOSB_HUMAN.H11MO.0.A	1016	-	-0.2448	-10.6305	0.1884	1.0748e-26	5.7055e-26	FOSB
MA1637.2_EBF3_RC	466	+	0.3687	10.6118	0.1888	1.3137e-26	6.9596e-26	EBF3
KLF6_HUMAN.H11MO.0.A	1124	-	-0.2302	-10.5957	0.1891	1.5605e-26	8.2501e-26	KLF6
MA0018.5_CREB1	626	-	-0.3119	-10.585	0.1895	1.7484e-26	9.2249e-26	CREB1
SP3_HUMAN.H11MO.0.B	1074	-	-0.2364	-10.5817	0.1899	1.8114e-26	9.5381e-26	SP3
ZFP28_HUMAN.H11MO.0.C	1140	+	0.2272	10.5791	0.1903	1.8628e-26	9.7890e-26	ZFP28
MA1588.1_ZNF136_RC	868	-	-0.2589	-10.5655	0.1907	2.1535e-26	1.1294e-25	ZNF136
MA1513.2_KLF15_RC	1062	+	0.2431	10.5371	0.1911	2.9123e-26	1.5243e-25	KLF15
MA1556.1_RXRG_RC	582	+	0.3177	10.5248	0.1914	3.3189e-26	1.7337e-25	RXRG
MA0481.4_FOXP1	836	-	-0.2676	-10.511	0.1918	3.8426e-26	2.0032e-25	FOXP1
MA1148.2_PPARA-RXRA_RC-c1	682	+	0.2994	10.5071	0.1922	4.0056e-26	2.0840e-25	PPARA
ZNF76_HUMAN.H11MO.0.C	574	+	0.325	10.4978	0.1926	4.4215e-26	2.2958e-25	ZNF76
ETS2_HUMAN.H11MO.0.B	882	-	-0.2569	-10.4681	0.193	6.0537e-26	3.1371e-25	ETS2
BHA15_HUMAN.H11MO.0.B_RC	400	-	-0.3849	-10.4606	0.1934	6.5510e-26	3.3881e-25	BHLHA15
NR1I2_HUMAN.H11MO.0.C_RC	590	-	-0.3135	-10.4499	0.1937	7.3353e-26	3.7863e-25	NR1I2
HINFP_HUMAN.H11MO.0.C_RC	354	+	0.4051	10.445	0.1941	7.7231e-26	3.9786e-25	HINFP
NRF1_HUMAN.H11MO.0.A	478	+	0.3494	10.434	0.1945	8.6724e-26	4.4589e-25	NRF1
BCL6_HUMAN.H11MO.0.A	632	+	0.3117	10.4288	0.1949	9.1620e-26	4.7013e-25	BCL6
MA1136.1_FOSB-JUNB-c1	972	-	-0.2441	-10.4248	0.1953	9.5492e-26	4.8905e-25	FOSB
MA2587.1_ZNF672_RC	716	+	0.2933	10.4222	0.1956	9.8139e-26	5.0162e-25	ZNF672
MA0886.2_EMX2	782	+	0.2702	10.4211	0.196	9.9361e-26	5.0688e-25	EMX2
MA0785.2_POU2F1_RC	758	+	0.277	10.4201	0.1964	1.0042e-25	5.1127e-25	POU2F1
MA1717.2_ZNF784_RC	850	+	0.2655	10.4067	0.1968	1.1553e-25	5.8707e-25	ZNF784
KLF4_HUMAN.H11MO.0.A	1118	-	-0.2285	-10.3982	0.1972	1.2634e-25	6.4075e-25	KLF4
FOXO3_HUMAN.H11MO.0.B	514	+	0.3436	10.3923	0.1976	1.3434e-25	6.8000e-25	FOXO3
MA0093.4_USF1	822	+	0.2667	10.3902	0.1979	1.3740e-25	6.9416e-25	USF1
RUNX1_HUMAN.H11MO.0.A_RC	862	-	-0.2558	-10.3659	0.1983	1.7723e-25	8.9364e-25	RUNX1
CREB1_HUMAN.H11MO.0.A	632	-	-0.3007	-10.3592	0.1987	1.8997e-25	9.5607e-25	CREB1
MA1513.2_KLF15	1080	+	0.236	10.3522	0.1991	2.0446e-25	1.0270e-24	KLF15
MA0771.1_HSF4_RC	982	+	0.2414	10.3383	0.1995	2.3638e-25	1.1851e-24	HSF4
MA0671.2_NFIX_RC	612	+	0.318	10.3342	0.1998	2.4686e-25	1.2352e-24	NFIX
PO2F1_HUMAN.H11MO.0.C	788	+	0.2667	10.33	0.2002	2.5792e-25	1.2881e-24	POU2F1
MA0809.3_TEAD4	756	+	0.2811	10.3142	0.2006	3.0396e-25	1.5152e-24	TEAD4
ZBT14_HUMAN.H11MO.0.C	450	-	-0.357	-10.301	0.201	3.4857e-25	1.7342e-24	ZBTB14
MA0809.3_TEAD4_RC	810	+	0.2715	10.3005	0.2014	3.5055e-25	1.7408e-24	TEAD4
MA2470.1_ZBTB48	1048	-	-0.233	-10.2935	0.2018	3.7689e-25	1.8680e-24	ZBTB48
MA1134.2_FOS-JUNB_RC-c1	862	-	-0.2566	-10.2814	0.2021	4.2720e-25	2.1134e-24	FOS
FOXJ2_HUMAN.H11MO.0.C_RC	726	+	0.2829	10.2646	0.2025	5.0874e-25	2.5120e-24	FOXJ2
MA1955.2_FOXO1-ELK3_RC-c2	1012	-	-0.2345	-10.2499	0.2029	5.9245e-25	2.9199e-24	ELK3
GRHL2_HUMAN.H11MO.0.A	858	-	-0.2534	-10.2491	0.2033	5.9711e-25	2.9373e-24	GRHL2
MA1104.3_GATA6	760	-	-0.2723	-10.2418	0.2037	6.4407e-25	3.1624e-24	GATA6
MA0161.3_NFIC	798	+	0.2705	10.2265	0.2041	7.5437e-25	3.6970e-24	NFIC
PO3F1_HUMAN.H11MO.0.C_RC	728	+	0.2755	10.2252	0.2044	7.6428e-25	3.7386e-24	POU3F1
MA1968.2_TFCP2_RC	418	+	0.364	10.215	0.2048	8.4916e-25	4.1460e-24	TFCP2
RFX5_HUMAN.H11MO.0.A_RC	800	-	-0.2633	-10.2103	0.2052	8.9176e-25	4.3459e-24	RFX5
HXB7_HUMAN.H11MO.0.C	408	-	-0.3685	-10.1936	0.2056	1.0588e-24	5.1506e-24	HOXB7
ELF2_HUMAN.H11MO.0.C_RC	624	+	0.2972	10.1798	0.206	1.2198e-24	5.9225e-24	ELF2
MA1655.2_ZNF341_RC	662	+	0.2955	10.1759	0.2063	1.2706e-24	6.1578e-24	ZNF341
MA1533.2_NR1I2	500	-	-0.3327	-10.1715	0.2067	1.3285e-24	6.4263e-24	NR1I2
FOXO3_HUMAN.H11MO.0.B_RC	538	+	0.3277	10.1705	0.2071	1.3423e-24	6.4810e-24	FOXO3
NR1D1_HUMAN.H11MO.0.B	684	+	0.2865	10.1675	0.2075	1.3852e-24	6.6759e-24	NR1D1
MA0760.2_ERF_RC	596	-	-0.3001	-10.1573	0.2079	1.5368e-24	7.3928e-24	ERF
MA0746.3_SP3	1054	-	-0.2286	-10.1489	0.2083	1.6759e-24	8.0474e-24	SP3
MA1725.2_ZNF189	736	+	0.2737	10.1438	0.2086	1.7652e-24	8.4608e-24	ZNF189
FOXP1_HUMAN.H11MO.0.A_RC	776	-	-0.2647	-10.1406	0.209	1.8252e-24	8.7321e-24	FOXP1
MA0639.2_DBP_RC	564	+	0.3113	10.1372	0.2094	1.8883e-24	9.0176e-24	DBP
MA1474.2_CREB3L4_RC	726	-	-0.2723	-10.1278	0.2098	2.0790e-24	9.9103e-24	CREB3L4
MA0783.1_PKNOX2	270	+	0.4642	10.1244	0.2102	2.1529e-24	1.0244e-23	PKNOX2
ZIC1_HUMAN.H11MO.0.B	1178	+	0.2141	10.1104	0.2105	2.4834e-24	1.1795e-23	ZIC1
MA0864.3_E2F2_RC	654	-	-0.2895	-10.1076	0.2109	2.5570e-24	1.2122e-23	E2F2
SP3_HUMAN.H11MO.0.B_RC	1062	-	-0.2257	-10.1055	0.2113	2.6109e-24	1.2356e-23	SP3
MA0481.4_FOXP1_RC	760	-	-0.2686	-10.0973	0.2117	2.8382e-24	1.3407e-23	FOXP1
MA1729.2_ZNF680_RC	826	+	0.2566	10.0932	0.2121	2.9611e-24	1.3963e-23	ZNF680
MYC_HUMAN.H11MO.0.A	1124	-	-0.2181	-10.0827	0.2125	3.2939e-24	1.5504e-23	MYC
MA2469.1_FOXM1	930	-	-0.2423	-10.0778	0.2128	3.4623e-24	1.6267e-23	FOXM1
TGIF1_HUMAN.H11MO.0.A	776	-	-0.2689	-10.0764	0.2132	3.5115e-24	1.6469e-23	TGIF1
MA0051.2_IRF2	736	-	-0.2699	-10.0763	0.2136	3.5177e-24	1.6469e-23	IRF2
MA1141.2_FOS-JUND_RC-c1	896	-	-0.2464	-10.0705	0.214	3.7283e-24	1.7423e-23	FOS
MA0099.4_FOS-JUN_RC-c1	868	-	-0.2492	-10.0654	0.2144	3.9280e-24	1.8324e-23	FOS
MA0786.2_POU3F1_RC	612	+	0.2977	10.0636	0.2147	4.0002e-24	1.8627e-23	POU3F1
RORA_HUMAN.H11MO.0.C	368	+	0.3898	10.0457	0.2151	4.7967e-24	2.2297e-23	RORA
MA0089.3_MAFG-NRF1_RC-c1	552	+	0.3157	10.0352	0.2155	5.3351e-24	2.4755e-23	MAFG
MA0666.3_MSX1	750	+	0.2703	10.028	0.2159	5.7413e-24	2.6593e-23	MSX1
MA1475.2_CREB3L4_RC	782	-	-0.2606	-9.9893	0.2163	8.4852e-24	3.9233e-23	CREB3L4
MA0476.2_FOS	880	-	-0.2481	-9.9893	0.2167	8.4884e-24	3.9233e-23	FOS
ZN418_HUMAN.H11MO.0.C_RC	502	+	0.323	9.9878	0.217	8.6140e-24	3.9688e-23	ZNF418
MA0783.1_PKNOX2_RC	278	+	0.4515	9.9847	0.2174	8.8940e-24	4.0906e-23	PKNOX2
ELK1_HUMAN.H11MO.0.B	938	+	0.2364	9.9712	0.2178	1.0184e-23	4.6755e-23	ELK1
ZBT48_HUMAN.H11MO.0.C_RC	1064	-	-0.2221	-9.9627	0.2182	1.1101e-23	5.0879e-23	ZBTB48
MA1937.2_ERF-HOXB13-c1	598	-	-0.295	-9.9625	0.2186	1.1118e-23	5.0879e-23	ERF
MA1650.2_ZBTB14	474	-	-0.3327	-9.959	0.219	1.1522e-23	5.2621e-23	ZBTB14
MA1148.2_PPARA-RXRA-c1	728	+	0.2741	9.9555	0.2193	1.1930e-23	5.4389e-23	PPARA
MA1564.2_SP9_RC	836	+	0.2513	9.9506	0.2197	1.2536e-23	5.7053e-23	SP9
MA1136.1_FOSB-JUNB_RC-c1	950	-	-0.2338	-9.9419	0.2201	1.3681e-23	6.2157e-23	FOSB
BHA15_HUMAN.H11MO.0.B	420	-	-0.3536	-9.9382	0.2205	1.4196e-23	6.4387e-23	BHLHA15
KLF15_HUMAN.H11MO.0.A_RC	966	+	0.2339	9.9268	0.2209	1.5910e-23	7.2034e-23	KLF15
SNAI1_HUMAN.H11MO.0.C	718	-	-0.2737	-9.924	0.2212	1.6372e-23	7.3998e-23	SNAI1
USF2_HUMAN.H11MO.0.A_RC	682	+	0.2816	9.9221	0.2216	1.6683e-23	7.5275e-23	USF2
MA0098.4_ETS1_RC	892	-	-0.2416	-9.914	0.222	1.8088e-23	8.1473e-23	ETS1
MA0599.1_KLF5	1038	-	-0.2265	-9.9123	0.2224	1.8396e-23	8.2718e-23	KLF5
MA1418.2_IRF3_RC	408	-	-0.3589	-9.912	0.2228	1.8460e-23	8.2865e-23	IRF3
CEBPE_HUMAN.H11MO.0.A	606	-	-0.2924	-9.9097	0.2232	1.8881e-23	8.4609e-23	CEBPE
MA1946.2_ETV5-FOXI1-c1	854	+	0.2464	9.9002	0.2235	2.0779e-23	9.2954e-23	ETV5
MA0477.3_FOSL1	756	-	-0.2634	-9.8981	0.2239	2.1203e-23	9.4689e-23	FOSL1
FOXJ2_HUMAN.H11MO.0.C	720	+	0.2734	9.8738	0.2243	2.7029e-23	1.2050e-22	FOXJ2
MAFB_HUMAN.H11MO.0.B_RC	776	-	-0.2573	-9.8676	0.2247	2.8764e-23	1.2802e-22	MAFB
MA0725.2_VSX1	912	+	0.2394	9.8581	0.2251	3.1623e-23	1.4051e-22	VSX1
MA1950.2_FLI1-FOXI1_RC-c1	702	-	-0.2701	-9.8257	0.2254	4.3648e-23	1.9360e-22	FLI1
IRF2_HUMAN.H11MO.0.A_RC	708	-	-0.2701	-9.8217	0.2258	4.5392e-23	2.0100e-22	IRF2
MA1113.3_PBX2	862	-	-0.2448	-9.8211	0.2262	4.5653e-23	2.0181e-22	PBX2
KAISO_HUMAN.H11MO.0.A	492	-	-0.3217	-9.7975	0.2266	5.7704e-23	2.5466e-22	ZBTB33
FOXM1_HUMAN.H11MO.0.A	884	-	-0.2393	-9.7895	0.227	6.2461e-23	2.7518e-22	FOXM1
E2F7_HUMAN.H11MO.0.B_RC	688	-	-0.2713	-9.7841	0.2274	6.5913e-23	2.8991e-22	E2F7
FOXA1_HUMAN.H11MO.0.A_RC	682	-	-0.2727	-9.7762	0.2277	7.1236e-23	3.1279e-22	FOXA1
MA1115.2_POU5F1_RC	534	-	-0.3139	-9.7697	0.2281	7.5953e-23	3.3295e-22	POU5F1
MA0089.3_MAFG-NRF1-c2	328	+	0.4004	9.7673	0.2285	7.7756e-23	3.4028e-22	NRF1
ETS2_HUMAN.H11MO.0.B_RC	854	-	-0.2425	-9.7613	0.2289	8.2547e-23	3.6064e-22	ETS2
MA0059.2_MAX-MYC_RC-c2	1174	-	-0.2066	-9.7574	0.2293	8.5726e-23	3.7391e-22	MYC
MA0476.2_FOS_RC	924	-	-0.2365	-9.7547	0.2297	8.8083e-23	3.8355e-22	FOS
MA0785.2_POU2F1	842	+	0.2442	9.7544	0.23	8.8318e-23	3.8393e-22	POU2F1
KAISO_HUMAN.H11MO.0.A_RC	430	-	-0.3432	-9.7508	0.2304	9.1474e-23	3.9700e-22	ZBTB33
E2F7_HUMAN.H11MO.0.B	748	-	-0.2589	-9.743	0.2308	9.8775e-23	4.2797e-22	E2F7
PO5F1_HUMAN.H11MO.0.A_RC	498	-	-0.32	-9.7361	0.2312	1.0580e-22	4.5763e-22	POU5F1
MA1559.2_SNAI3	566	+	0.3086	9.731	0.2316	1.1117e-22	4.8008e-22	SNAI3
MA1934.2_ERF-FIGLA_RC-c1	414	-	-0.3502	-9.7253	0.2319	1.1765e-22	5.0725e-22	ERF
MA1941.2_ETV2-FIGLA_RC-c1	510	-	-0.3164	-9.7242	0.2323	1.1892e-22	5.1185e-22	ETV2
MA2582.1_ZNF121_RC	354	-	-0.3902	-9.7198	0.2327	1.2417e-22	5.3358e-22	ZNF121
MA0648.2_GSC	354	+	0.394	9.7175	0.2331	1.2699e-22	5.4481e-22	GSC
MA1717.2_ZNF784	692	+	0.2741	9.708	0.2335	1.3934e-22	5.9679e-22	ZNF784
MA0093.4_USF1_RC	792	+	0.2538	9.7041	0.2339	1.4480e-22	6.1919e-22	USF1
MA0745.3_SNAI2_RC	958	-	-0.232	-9.6996	0.2342	1.5131e-22	6.4598e-22	SNAI2
MA1115.2_POU5F1	554	-	-0.3015	-9.6934	0.2346	1.6081e-22	6.8541e-22	POU5F1
MA1947.2_ETV5-FOXO1-c1	850	+	0.2423	9.6891	0.235	1.6771e-22	7.1363e-22	ETV5
MA2580.1_ZNF20	400	-	-0.3597	-9.6799	0.2354	1.8347e-22	7.7946e-22	ZNF20
MA1955.2_FOXO1-ELK3-c2	1032	-	-0.2191	-9.663	0.2358	2.1650e-22	9.1827e-22	ELK3
MA1152.2_SOX15_RC	700	+	0.2644	9.6488	0.2361	2.4876e-22	1.0534e-21	SOX15
MA1715.1_ZNF707_RC	726	-	-0.2606	-9.6446	0.2365	2.5896e-22	1.0948e-21	ZNF707
MA2330.2_ZBTB24	954	-	-0.2289	-9.6399	0.2369	2.7110e-22	1.1443e-21	ZBTB24
PRD14_HUMAN.H11MO.0.A_RC	774	+	0.2517	9.6398	0.2373	2.7145e-22	1.1443e-21	PRDM14
OTX2_HUMAN.H11MO.0.A	806	+	0.2479	9.6282	0.2377	3.0395e-22	1.2788e-21	OTX2
MA2534.1_ZNF831_RC	578	-	-0.2905	-9.6151	0.2381	3.4537e-22	1.4508e-21	ZNF831
NRF1_HUMAN.H11MO.0.A_RC	470	+	0.3222	9.6092	0.2384	3.6560e-22	1.5333e-21	NRF1
MA1945.2_ETV5-FIGLA_RC-c1	884	+	0.2362	9.6001	0.2388	3.9928e-22	1.6719e-21	ETV5
MA0725.2_VSX1_RC	984	+	0.2239	9.5901	0.2392	4.3984e-22	1.8388e-21	VSX1
MA1418.2_IRF3	406	-	-0.3483	-9.5695	0.2396	5.3690e-22	2.2409e-21	IRF3
MA0059.2_MAX-MYC-c2	1148	-	-0.2052	-9.5606	0.24	5.8563e-22	2.4404e-21	MYC
MA0035.5_GATA1_RC	492	-	-0.3167	-9.5577	0.2404	6.0206e-22	2.5049e-21	GATA1
MA1134.2_FOS-JUNB-c1	834	-	-0.2425	-9.5526	0.2407	6.3257e-22	2.6277e-21	FOS
MA1952.2_FOXJ2-ELF1-c1	726	+	0.2609	9.5483	0.2411	6.5907e-22	2.7334e-21	FOXJ2
MA0147.4_MYC_RC	1188	-	-0.2027	-9.5425	0.2415	6.9688e-22	2.8857e-21	MYC
GABPA_HUMAN.H11MO.0.A	904	-	-0.2303	-9.5383	0.2419	7.2576e-22	3.0005e-21	GABPA
MA1483.3_ELF2_RC	558	+	0.291	9.531	0.2423	7.7898e-22	3.2155e-21	ELF2
FLI1_HUMAN.H11MO.0.A_RC	706	-	-0.2603	-9.5177	0.2426	8.8568e-22	3.6501e-21	FLI1
MA1489.1_FOXN3	510	+	0.3066	9.5145	0.243	9.1316e-22	3.7575e-21	FOXN3
SNAI2_HUMAN.H11MO.0.A	1008	-	-0.2211	-9.5142	0.2434	9.1559e-22	3.7616e-21	SNAI2
HNF1A_HUMAN.H11MO.0.C	554	-	-0.2973	-9.5102	0.2438	9.5137e-22	3.9024e-21	HNF1A
ATF6A_HUMAN.H11MO.0.B	438	-	-0.3291	-9.5097	0.2442	9.5636e-22	3.9167e-21	ATF6
MA0745.3_SNAI2	1008	-	-0.222	-9.4981	0.2446	1.0683e-21	4.3685e-21	SNAI2
USF1_HUMAN.H11MO.0.A_RC	792	+	0.249	9.4935	0.2449	1.1172e-21	4.5612e-21	USF1
MA0072.2_RORA_RC	386	+	0.3571	9.4928	0.2453	1.1249e-21	4.5857e-21	RORA
MA0864.3_E2F2	578	-	-0.2882	-9.4876	0.2457	1.1822e-21	4.8115e-21	E2F2
MA0746.3_SP3_RC	1074	-	-0.2115	-9.48	0.2461	1.2717e-21	5.1677e-21	SP3
MA1657.2_ZNF652	568	+	0.2913	9.4742	0.2465	1.3442e-21	5.4540e-21	ZNF652
MA0074.1_RXRA-VDR_RC-c1	490	+	0.3167	9.4721	0.2468	1.3711e-21	5.5545e-21	RXRA
MA2333.1_ZNF35_RC	434	+	0.3299	9.4087	0.2472	2.5118e-21	1.0160e-20	ZNF35
MA0099.4_FOS-JUN-c1	856	-	-0.2347	-9.3954	0.2476	2.8512e-21	1.1515e-20	FOS
MA2680.1_IRX5_RC	396	+	0.3579	9.3936	0.248	2.8988e-21	1.1689e-20	IRX5
MA0766.3_GATA5_RC	474	-	-0.3217	-9.3909	0.2484	2.9750e-21	1.1978e-20	GATA5
CDX2_HUMAN.H11MO.0.A_RC	378	-	-0.3549	-9.3879	0.2488	3.0615e-21	1.2307e-20	CDX2
MA0599.1_KLF5_RC	972	-	-0.2211	-9.3802	0.2491	3.2909e-21	1.3209e-20	KLF5
MA0089.3_MAFG-NRF1-c1	600	+	0.2825	9.3771	0.2495	3.3918e-21	1.3593e-20	MAFG
MA1105.3_GRHL2	824	-	-0.2377	-9.3745	0.2499	3.4763e-21	1.3911e-20	GRHL2
CEBPG_HUMAN.H11MO.0.B	532	+	0.3038	9.3674	0.2503	3.7154e-21	1.4844e-20	CEBPG
MA0074.1_RXRA-VDR-c1	534	+	0.3021	9.3666	0.2507	3.7439e-21	1.4936e-20	RXRA
HXA1_HUMAN.H11MO.0.C	504	-	-0.3065	-9.3617	0.2511	3.9238e-21	1.5630e-20	HOXA1
STA5B_HUMAN.H11MO.0.A_RC	446	+	0.3275	9.3578	0.2514	4.0717e-21	1.6194e-20	STAT5B
PO2F2_HUMAN.H11MO.0.A	690	-	-0.2607	-9.3524	0.2518	4.2839e-21	1.7012e-20	POU2F2
E2F2_HUMAN.H11MO.0.B	904	-	-0.2236	-9.3454	0.2522	4.5781e-21	1.8153e-20	E2F2
MA0802.2_TBR1_RC	942	+	0.2224	9.3414	0.2526	4.7542e-21	1.8822e-20	TBR1
MA1147.2_NR4A2-RXRA-c2	588	+	0.2849	9.335	0.253	5.0503e-21	1.9965e-20	RXRA
MA1129.1_FOSL1-JUN_RC-c1	684	-	-0.2591	-9.3309	0.2533	5.2474e-21	2.0713e-20	FOSL1
MA0699.2_LBX2_RC	562	-	-0.2845	-9.3244	0.2537	5.5808e-21	2.1996e-20	LBX2
MA0140.3_GATA1-TAL1_RC-c1	442	-	-0.326	-9.3185	0.2541	5.9011e-21	2.3223e-20	GATA1
MA0712.3_OTX2_RC	688	+	0.2644	9.3081	0.2545	6.5091e-21	2.5577e-20	OTX2
MA1546.2_PAX3	374	+	0.3551	9.3062	0.2549	6.6268e-21	2.6000e-20	PAX3
ZN467_HUMAN.H11MO.0.C_RC	416	-	-0.3353	-9.3051	0.2553	6.6920e-21	2.6217e-20	ZNF467
MA1528.2_NFIX_RC	594	+	0.2857	9.2945	0.2556	7.3966e-21	2.8934e-20	NFIX
OTX2_HUMAN.H11MO.0.A_RC	814	+	0.2376	9.2884	0.256	7.8288e-21	3.0579e-20	OTX2
MA1638.2_HAND2	804	-	-0.2392	-9.2777	0.2564	8.6564e-21	3.3761e-20	HAND2
RORA_HUMAN.H11MO.0.C_RC	404	+	0.3413	9.2749	0.2568	8.8868e-21	3.4608e-20	RORA
MA0905.2_HOXC10	462	+	0.3215	9.2552	0.2572	1.0691e-20	4.1571e-20	HOXC10
SMCA5_HUMAN.H11MO.0.C	556	-	-0.2881	-9.2539	0.2575	1.0824e-20	4.2029e-20	SMARCA5
MA0031.2_FOXD1_RC	880	+	0.2261	9.2332	0.2579	1.3136e-20	5.0928e-20	FOXD1
MA1152.2_SOX15	694	+	0.2545	9.2283	0.2583	1.3747e-20	5.3218e-20	SOX15
GABPA_HUMAN.H11MO.0.A_RC	938	-	-0.2185	-9.2277	0.2587	1.3831e-20	5.3465e-20	GABPA
ZIC3_HUMAN.H11MO.0.B	1216	+	0.1927	9.2104	0.2591	1.6239e-20	6.2680e-20	ZIC3
MA1529.2_NHLH2_RC	1006	+	0.2129	9.2095	0.2595	1.6388e-20	6.3162e-20	NHLH2
MA1574.2_THRB	462	+	0.3189	9.209	0.2598	1.6460e-20	6.3347e-20	THRB
MA1956.2_FOXO1-FLI1_RC-c2	706	-	-0.2512	-9.2048	0.2602	1.7120e-20	6.5790e-20	FLI1
MA1126.2_FOS-JUN_RC-c1	858	-	-0.2296	-9.2007	0.2606	1.7783e-20	6.8237e-20	FOS
OLIG2_HUMAN.H11MO.0.B_RC	1078	+	0.204	9.1968	0.261	1.8435e-20	7.0636e-20	OLIG2
MA0148.5_FOXA1	640	-	-0.2645	-9.196	0.2614	1.8577e-20	7.1077e-20	FOXA1
E2F2_HUMAN.H11MO.0.B_RC	870	-	-0.2248	-9.1936	0.2618	1.9004e-20	7.2603e-20	E2F2
MA1952.2_FOXJ2-ELF1_RC-c1	690	+	0.256	9.1919	0.2621	1.9306e-20	7.3651e-20	FOXJ2
MA1475.2_CREB3L4	780	-	-0.2384	-9.1771	0.2625	2.2144e-20	8.4352e-20	CREB3L4
MA1944.2_ETV5-DRGX-c1	802	+	0.235	9.1755	0.2629	2.2482e-20	8.5516e-20	ETV5
MA1483.3_ELF2	576	+	0.2777	9.1693	0.2633	2.3814e-20	9.0453e-20	ELF2
MA0465.3_CDX2	396	-	-0.3405	-9.1687	0.2637	2.3938e-20	9.0790e-20	CDX2
MA1142.2_FOSL1-JUND-c1	736	-	-0.2463	-9.161	0.264	2.5706e-20	9.7355e-20	FOSL1
MA1464.2_ARNT2_RC	1054	+	0.2075	9.1602	0.2644	2.5892e-20	9.7918e-20	ARNT2
MA2330.2_ZBTB24_RC	936	-	-0.218	-9.1466	0.2648	2.9373e-20	1.1092e-19	ZBTB24
MA1501.2_HOXB7	410	-	-0.3327	-9.1214	0.2652	3.7093e-20	1.3987e-19	HOXB7
MA2535.1_MYPOP	734	+	0.2462	9.1183	0.2656	3.8172e-20	1.4374e-19	MYPOP
RFX5_HUMAN.H11MO.0.A	822	-	-0.2312	-9.1003	0.266	4.5021e-20	1.6928e-19	RFX5
MA1501.2_HOXB7_RC	390	-	-0.3429	-9.0822	0.2663	5.3201e-20	1.9975e-19	HOXB7
MYC_HUMAN.H11MO.0.A_RC	1198	-	-0.1922	-9.0787	0.2667	5.4934e-20	2.0596e-19	MYC
NFIC_HUMAN.H11MO.0.A	836	+	0.2334	9.0693	0.2671	5.9881e-20	2.2419e-19	NFIC
SNAI2_HUMAN.H11MO.0.A_RC	1046	-	-0.2083	-9.0655	0.2675	6.1991e-20	2.3176e-19	SNAI2
MA2509.1_ZBTB5	746	-	-0.2417	-9.0649	0.2679	6.2344e-20	2.3274e-19	ZBTB5
MA1642.2_NEUROG2	912	+	0.2216	9.0613	0.2682	6.4475e-20	2.4036e-19	NEUROG2
MA1523.2_MSANTD3_RC	644	+	0.2683	9.0493	0.2686	7.1954e-20	2.6786e-19	MSANTD3
MA2579.1_ZBTB8B_RC	1094	+	0.2017	9.0436	0.269	7.5772e-20	2.8167e-19	ZBTB8B
MA0089.3_MAFG-NRF1_RC-c2	304	+	0.3835	9.0436	0.2694	7.5783e-20	2.8167e-19	NRF1
MA0744.3_SCRT2	986	+	0.2101	9.0429	0.2698	7.6297e-20	2.8282e-19	SCRT2
GRHL2_HUMAN.H11MO.0.A_RC	820	-	-0.2283	-9.0397	0.2702	7.8547e-20	2.9074e-19	GRHL2
MA1141.2_FOS-JUND-c1	832	-	-0.2295	-9.0305	0.2705	8.5413e-20	3.1571e-19	FOS
ZNF76_HUMAN.H11MO.0.C_RC	574	+	0.2797	9.0235	0.2709	9.1084e-20	3.3620e-19	ZNF76
MA1564.2_SP9	852	+	0.2233	8.9847	0.2713	1.2975e-19	4.7823e-19	SP9
ZN341_HUMAN.H11MO.0.C_RC	718	+	0.2468	8.9809	0.2717	1.3431e-19	4.9436e-19	ZNF341
MA1715.1_ZNF707	646	-	-0.257	-8.9798	0.2721	1.3560e-19	4.9840e-19	ZNF707
MA0878.3_CDX1	406	-	-0.3278	-8.9781	0.2724	1.3772e-19	5.0550e-19	CDX1
HXB7_HUMAN.H11MO.0.C_RC	356	-	-0.3462	-8.9718	0.2728	1.4591e-19	5.3480e-19	HOXB7
MA2559.1_NACC2_RC	938	+	0.2141	8.9672	0.2732	1.5201e-19	5.5639e-19	NACC2
MA2629.1_GSC-TBX21-c2	362	-	-0.3435	-8.9559	0.2736	1.6844e-19	6.1566e-19	TBX21
MA2511.1_ZNF335_RC	992	-	-0.2088	-8.9415	0.274	1.9200e-19	7.0078e-19	ZNF335
MA0751.2_ZIC4_RC	1152	+	0.1915	8.9413	0.2744	1.9223e-19	7.0078e-19	ZIC4
MA1657.2_ZNF652_RC	598	+	0.2673	8.9407	0.2747	1.9331e-19	7.0359e-19	ZNF652
MA0762.2_ETV2	424	-	-0.3162	-8.9339	0.2751	2.0557e-19	7.4719e-19	ETV2
MA1147.2_NR4A2-RXRA_RC-c2	644	+	0.259	8.9324	0.2755	2.0853e-19	7.5689e-19	RXRA
MA1575.2_THRB	338	+	0.3666	8.9304	0.2759	2.1217e-19	7.6903e-19	THRB
MA1559.2_SNAI3_RC	534	+	0.291	8.9294	0.2763	2.1410e-19	7.7495e-19	SNAI3
MA0018.5_CREB1_RC	604	-	-0.2653	-8.9255	0.2767	2.2176e-19	8.0157e-19	CREB1
MA1529.2_NHLH2	1058	+	0.2004	8.9223	0.277	2.2827e-19	8.2399e-19	NHLH2
NFKB1_HUMAN.H11MO.1.B	1202	-	-0.1867	-8.9156	0.2774	2.4252e-19	8.7420e-19	NFKB1
ELK1_HUMAN.H11MO.0.B_RC	990	+	0.2045	8.9088	0.2778	2.5783e-19	9.2811e-19	ELK1
MA0740.2_KLF14_RC	274	+	0.3999	8.8939	0.2782	2.9495e-19	1.0603e-18	KLF14
MA1979.2_ZNF416_RC	360	+	0.3414	8.8893	0.2786	3.0749e-19	1.1039e-18	ZNF416
MA2580.1_ZNF20_RC	432	-	-0.3147	-8.8881	0.2789	3.1093e-19	1.1147e-18	ZNF20
MA1137.2_FOSL1-JUNB-c1	794	-	-0.2287	-8.8851	0.2793	3.1918e-19	1.1427e-18	FOSL1
MA0607.2_BHLHA15_RC	378	-	-0.3344	-8.885	0.2797	3.1949e-19	1.1427e-18	BHLHA15
MA0743.3_SCRT1_RC	986	+	0.2065	8.8794	0.2801	3.3599e-19	1.1996e-18	SCRT1
LEF1_HUMAN.H11MO.0.A_RC	632	-	-0.2613	-8.8791	0.2805	3.3695e-19	1.2014e-18	LEF1
MA1146.2_NR1H4-RXRA-c2	632	+	0.2607	8.8789	0.2809	3.3753e-19	1.2018e-18	RXRA
ETV5_HUMAN.H11MO.0.C	854	+	0.2211	8.8656	0.2812	3.8056e-19	1.3532e-18	ETV5
MA0071.1_RORA_RC	390	+	0.3323	8.8628	0.2816	3.9005e-19	1.3850e-18	RORA
FLI1_HUMAN.H11MO.0.A	740	-	-0.2362	-8.855	0.282	4.1838e-19	1.4836e-18	FLI1
ZN467_HUMAN.H11MO.0.C	502	-	-0.2872	-8.8541	0.2824	4.2189e-19	1.4940e-18	ZNF467
MA2510.1_ZBTB41_RC	914	+	0.2135	8.8512	0.2828	4.3294e-19	1.5311e-18	ZBTB41
OVOL1_HUMAN.H11MO.0.C_RC	568	-	-0.2707	-8.8441	0.2831	4.6138e-19	1.6295e-18	OVOL1
MA1463.2_ARGFX_RC	648	+	0.255	8.8435	0.2835	4.6371e-19	1.6355e-18	ARGFX
ZIC3_HUMAN.H11MO.0.B_RC	1268	+	0.1814	8.8376	0.2839	4.8909e-19	1.7227e-18	ZIC3
MA0666.3_MSX1_RC	728	+	0.2429	8.8265	0.2843	5.4009e-19	1.8998e-18	MSX1
MA1942.2_ETV2-FOXI1_RC-c1	426	-	-0.309	-8.8223	0.2847	5.6061e-19	1.9693e-18	ETV2
MA1638.2_HAND2_RC	760	-	-0.2338	-8.822	0.2851	5.6211e-19	1.9719e-18	HAND2
MA1941.2_ETV2-FIGLA-c1	526	-	-0.2796	-8.8145	0.2854	6.0133e-19	2.1067e-18	ETV2
MA0482.3_GATA4	366	-	-0.3373	-8.8133	0.2858	6.0741e-19	2.1251e-18	GATA4
MA2600.1_TPRX1	428	+	0.3103	8.8041	0.2862	6.5940e-19	2.3039e-18	TPRX1
MA0642.3_EN2_RC	598	+	0.2648	8.7988	0.2866	6.9131e-19	2.4122e-18	EN2
CDX1_HUMAN.H11MO.0.C_RC	462	-	-0.3044	-8.783	0.287	7.9604e-19	2.7740e-18	CDX1
MA1946.2_ETV5-FOXI1_RC-c1	822	+	0.2228	8.7826	0.2874	7.9874e-19	2.7797e-18	ETV5
MA1143.2_FOSL1-JUND-c1	690	-	-0.2414	-8.7822	0.2877	8.0151e-19	2.7856e-18	FOSL1
MA1129.1_FOSL1-JUN-c1	710	-	-0.2401	-8.7803	0.2881	8.1526e-19	2.8296e-18	FOSL1
MA2566.1_ZNF395_RC	372	-	-0.3376	-8.7784	0.2885	8.2942e-19	2.8750e-18	ZNF395
ZN547_HUMAN.H11MO.0.C_RC	984	+	0.2043	8.7711	0.2889	8.8459e-19	3.0621e-18	ZNF547
BCL6_HUMAN.H11MO.0.A_RC	644	+	0.2569	8.7573	0.2893	9.9967e-19	3.4559e-18	BCL6
MA2098.1_ZNF766_RC	752	-	-0.231	-8.7511	0.2896	1.0567e-18	3.6483e-18	ZNF766
MA2520.1_ZNF678	290	-	-0.3801	-8.7504	0.29	1.0633e-18	3.6662e-18	ZNF678
MA0119.1_NFIC-TLX1-c1	624	+	0.2599	8.7405	0.2904	1.1608e-18	3.9971e-18	NFIC
MA0751.2_ZIC4	1150	+	0.1876	8.721	0.2908	1.3790e-18	4.7422e-18	ZIC4
MA2510.1_ZBTB41	1008	+	0.1998	8.7172	0.2912	1.4261e-18	4.8978e-18	ZBTB41
MA0724.1_VENTX_RC	338	-	-0.3449	-8.7163	0.2916	1.4371e-18	4.9291e-18	VENTX
MA1464.2_ARNT2	1194	+	0.1859	8.7155	0.2919	1.4480e-18	4.9599e-18	ARNT2
MA2525.1_ZNF699	426	-	-0.3169	-8.7141	0.2923	1.4654e-18	5.0129e-18	ZNF699
MA2517.1_ZSCAN25_RC	1124	-	-0.1907	-8.7133	0.2927	1.4753e-18	5.0403e-18	ZSCAN25
NKX32_HUMAN.H11MO.0.C_RC	414	-	-0.3107	-8.7128	0.2931	1.4826e-18	5.0587e-18	NKX3-2
TEAD4_HUMAN.H11MO.0.A	806	+	0.2298	8.7113	0.2935	1.5024e-18	5.1194e-18	TEAD4
MA0894.2_HESX1	386	-	-0.3297	-8.7085	0.2938	1.5398e-18	5.2402e-18	HESX1
MA1463.2_ARGFX	718	+	0.2378	8.7074	0.2942	1.5544e-18	5.2830e-18	ARGFX
PBX2_HUMAN.H11MO.0.C_RC	838	-	-0.217	-8.6929	0.2946	1.7659e-18	5.9940e-18	PBX2
MA1517.2_KLF6	1090	-	-0.1925	-8.6738	0.295	2.0897e-18	7.0839e-18	KLF6
MA2567.1_ZNF497_RC	386	-	-0.3257	-8.6694	0.2954	2.1728e-18	7.3562e-18	ZNF497
MA2567.1_ZNF497	346	-	-0.3475	-8.6692	0.2958	2.1757e-18	7.3564e-18	ZNF497
MA0743.3_SCRT1	1038	+	0.196	8.6638	0.2961	2.2821e-18	7.7060e-18	SCRT1
MA0147.4_MYC	1160	-	-0.1849	-8.6628	0.2965	2.3006e-18	7.7586e-18	MYC
MA1558.2_SNAI1	636	-	-0.2547	-8.6608	0.2969	2.3413e-18	7.8858e-18	SNAI1
MA0762.2_ETV2_RC	298	-	-0.3632	-8.6575	0.2973	2.4121e-18	8.1136e-18	ETV2
MA0062.4_GABPA	1054	-	-0.1936	-8.6555	0.2977	2.4532e-18	8.2413e-18	GABPA
ELF2_HUMAN.H11MO.0.C	636	+	0.2496	8.6553	0.2981	2.4579e-18	8.2465e-18	ELF2
MA0820.2_FIGLA	292	+	0.3694	8.6505	0.2984	2.5631e-18	8.5884e-18	FIGLA
MA2593.1_ZNF362	592	+	0.2585	8.6461	0.2988	2.6644e-18	8.9166e-18	ZNF362
MA0670.2_NFIA_RC	858	+	0.2162	8.644	0.2992	2.7141e-18	9.0714e-18	NFIA
CEBPE_HUMAN.H11MO.0.A_RC	600	-	-0.2577	-8.6395	0.2996	2.8223e-18	9.4209e-18	CEBPE
CEBPG_HUMAN.H11MO.0.B_RC	468	+	0.3	8.6351	0.3	2.9326e-18	9.7764e-18	CEBPG
MA1128.2_FOSL1-JUN-c1	762	-	-0.2291	-8.6334	0.3003	2.9784e-18	9.9166e-18	FOSL1
MA0130.1_ZNF354C_RC	352	+	0.3428	8.6311	0.3007	3.0374e-18	1.0100e-17	ZNF354C
SOX3_HUMAN.H11MO.0.B	790	+	0.2247	8.6239	0.3011	3.2346e-18	1.0742e-17	SOX3
MA1137.2_FOSL1-JUNB_RC-c1	736	-	-0.2318	-8.62	0.3015	3.3488e-18	1.1108e-17	FOSL1
MA2328.1_ZBED4	1022	-	-0.1967	-8.6089	0.3019	3.6873e-18	1.2215e-17	ZBED4
PRD14_HUMAN.H11MO.0.A	796	+	0.2197	8.6066	0.3023	3.7626e-18	1.2449e-17	PRDM14
MEF2D_HUMAN.H11MO.0.A_RC	724	+	0.2394	8.6063	0.3026	3.7740e-18	1.2470e-17	MEF2D
TF65_HUMAN.H11MO.0.A_RC	1042	-	-0.1954	-8.5946	0.303	4.1773e-18	1.3786e-17	RELA
MA1938.2_ERF-NHLH1-c1	304	-	-0.3621	-8.585	0.3034	4.5410e-18	1.4967e-17	ERF
GATA1_HUMAN.H11MO.0.A	458	-	-0.2919	-8.5821	0.3038	4.6582e-18	1.5334e-17	GATA1
MA1474.2_CREB3L4	812	-	-0.2182	-8.5809	0.3042	4.7052e-18	1.5469e-17	CREB3L4
MA1962.1_POU2F1-SOX2-c1	646	+	0.2456	8.5801	0.3045	4.7409e-18	1.5567e-17	POU2F1
NFE2_HUMAN.H11MO.0.A_RC	622	-	-0.2511	-8.5752	0.3049	4.9452e-18	1.6217e-17	NFE2
MA1484.2_ETS2_RC	758	-	-0.225	-8.5733	0.3053	5.0265e-18	1.6463e-17	ETS2
MA1517.2_KLF6_RC	1112	-	-0.1885	-8.5564	0.3057	5.8241e-18	1.9052e-17	KLF6
MA0472.2_EGR2_RC	740	-	-0.2294	-8.5452	0.3061	6.4171e-18	2.0966e-17	EGR2
MA1642.2_NEUROG2_RC	884	+	0.2112	8.5419	0.3065	6.6028e-18	2.1546e-17	NEUROG2
KLF6_HUMAN.H11MO.0.A_RC	1142	-	-0.1833	-8.5401	0.3068	6.7032e-18	2.1846e-17	KLF6
MA1484.2_ETS2	830	-	-0.2146	-8.54	0.3072	6.7084e-18	2.1846e-17	ETS2
MA2593.1_ZNF362_RC	656	+	0.2428	8.539	0.3076	6.7690e-18	2.2006e-17	ZNF362
MA2534.1_ZNF831	566	-	-0.2598	-8.5348	0.308	7.0188e-18	2.2789e-17	ZNF831
NR2C1_HUMAN.H11MO.0.C_RC	314	+	0.3531	8.5329	0.3084	7.1364e-18	2.3143e-17	NR2C1
MA1509.1_IRF6	388	-	-0.3167	-8.5316	0.3088	7.2167e-18	2.3374e-17	IRF6
MA2577.1_ZXDC_RC	400	+	0.3171	8.5227	0.3091	7.7916e-18	2.5205e-17	ZXDC
MA0648.2_GSC_RC	424	+	0.3074	8.5215	0.3095	7.8772e-18	2.5450e-17	GSC
HXC9_HUMAN.H11MO.0.C_RC	410	+	0.3112	8.5163	0.3099	8.2391e-18	2.6587e-17	HOXC9
KLF5_HUMAN.H11MO.0.A_RC	1046	-	-0.1917	-8.5139	0.3103	8.4069e-18	2.7095e-17	KLF5
MA2517.1_ZSCAN25	1028	-	-0.1948	-8.5134	0.3107	8.4439e-18	2.7180e-17	ZSCAN25
MA0724.1_VENTX	348	-	-0.3327	-8.5037	0.311	9.1819e-18	2.9520e-17	VENTX
KLF5_HUMAN.H11MO.0.A	950	-	-0.2011	-8.4827	0.3114	1.0998e-17	3.5314e-17	KLF5
MA2559.1_NACC2	926	+	0.204	8.4765	0.3118	1.1599e-17	3.7201e-17	NACC2
MA0079.5_SP1	1132	-	-0.1868	-8.4709	0.3122	1.2180e-17	3.9015e-17	SP1
MA0527.2_ZBTB33_RC	358	-	-0.324	-8.4707	0.3126	1.2200e-17	3.9030e-17	ZBTB33
TEAD4_HUMAN.H11MO.0.A_RC	776	+	0.2261	8.4704	0.313	1.2231e-17	3.9081e-17	TEAD4
SMCA5_HUMAN.H11MO.0.C_RC	494	-	-0.2779	-8.4697	0.3133	1.2297e-17	3.9247e-17	SMARCA5
MA2341.1_FEZF2	968	+	0.1995	8.4681	0.3137	1.2471e-17	3.9753e-17	FEZF2
MA1941.2_ETV2-FIGLA-c2	346	+	0.3315	8.459	0.3141	1.3489e-17	4.2944e-17	FIGLA
ETV2_HUMAN.H11MO.0.B	508	-	-0.2732	-8.457	0.3145	1.3712e-17	4.3602e-17	ETV2
MA0463.3_BCL6_RC	538	+	0.2725	8.447	0.3149	1.4939e-17	4.7445e-17	BCL6
MA2689.1_ZNF470_RC	1084	+	0.1868	8.4466	0.3152	1.4992e-17	4.7557e-17	ZNF470
MA0790.2_POU4F1	760	+	0.2244	8.4431	0.3156	1.5452e-17	4.8957e-17	POU4F1
MA0074.1_RXRA-VDR_RC-c2	654	-	-0.2383	-8.4195	0.316	1.8912e-17	5.9847e-17	VDR
MA1565.2_TBX18_RC	430	+	0.2943	8.3996	0.3164	2.2394e-17	7.0778e-17	TBX18
MA2579.1_ZBTB8B	1014	+	0.1943	8.3973	0.3168	2.2837e-17	7.2092e-17	ZBTB8B
MA0692.2_TFEB	650	+	0.2483	8.3958	0.3172	2.3144e-17	7.2974e-17	TFEB
SNAI1_HUMAN.H11MO.0.C_RC	654	-	-0.2424	-8.3955	0.3175	2.3203e-17	7.3071e-17	SNAI1
ZIC1_HUMAN.H11MO.0.B_RC	1044	+	0.1895	8.3762	0.3179	2.7328e-17	8.5958e-17	ZIC1
MA2333.1_ZNF35	414	+	0.2985	8.3759	0.3183	2.7396e-17	8.6069e-17	ZNF35
ELF5_HUMAN.H11MO.0.A_RC	326	-	-0.3378	-8.3534	0.3187	3.3176e-17	1.0410e-16	ELF5
MA1113.3_PBX2_RC	792	-	-0.2164	-8.3531	0.3191	3.3252e-17	1.0422e-16	PBX2
MA0821.2_HES5_RC	962	+	0.197	8.3525	0.3194	3.3418e-17	1.0461e-16	HES5
MA2582.1_ZNF121	318	-	-0.3471	-8.3392	0.3198	3.7392e-17	1.1691e-16	ZNF121
MA1636.2_CEBPG_RC	470	+	0.2865	8.3335	0.3202	3.9239e-17	1.2254e-16	CEBPG
MA1956.2_FOXO1-FLI1-c2	536	-	-0.2601	-8.3247	0.3206	4.2278e-17	1.3187e-16	FLI1
MA0744.3_SCRT2_RC	972	+	0.1945	8.3237	0.321	4.2627e-17	1.3280e-16	SCRT2
MA0630.2_SHOX_RC	470	+	0.2868	8.3207	0.3214	4.3731e-17	1.3608e-16	SHOX
MA0130.1_ZNF354C	322	+	0.3448	8.307	0.3217	4.9086e-17	1.5256e-16	ZNF354C
MA1941.2_ETV2-FIGLA_RC-c2	362	+	0.3187	8.3037	0.3221	5.0460e-17	1.5665e-16	FIGLA
MA0107.1_RELA_RC	1110	-	-0.1812	-8.3011	0.3225	5.1574e-17	1.5992e-16	RELA
MA0107.1_RELA	1078	-	-0.1836	-8.2956	0.3229	5.4024e-17	1.6732e-16	RELA
MA1984.2_ZNF667_RC	1056	+	0.1855	8.2918	0.3233	1.6682e-16	5.1604e-16	ZNF667
MA0766.3_GATA5	542	-	-0.2628	-8.2771	0.3237	1.7413e-16	5.3800e-16	GATA5
MA0712.3_OTX2	818	+	0.2152	8.2694	0.324	1.7836e-16	5.5042e-16	OTX2
MA2600.1_TPRX1_RC	434	+	0.2875	8.2666	0.3244	1.7993e-16	5.5463e-16	TPRX1
MA0894.2_HESX1_RC	378	-	-0.3151	-8.2637	0.3248	1.8161e-16	5.5915e-16	HESX1
MA1636.2_CEBPG	478	+	0.2833	8.2478	0.3252	1.9171e-16	5.8955e-16	CEBPG
HEN1_HUMAN.H11MO.0.C_RC	778	+	0.2162	8.2371	0.3256	1.9927e-16	6.1206e-16	NHLH1
MA0642.3_EN2	586	+	0.2488	8.2355	0.3259	2.0044e-16	6.1494e-16	EN2
MA2552.1_ZNF367	668	-	-0.2339	-8.234	0.3263	2.0158e-16	6.1771e-16	ZNF367
MA1962.1_POU2F1-SOX2_RC-c1	678	+	0.2296	8.2307	0.3267	2.0407e-16	6.2461e-16	POU2F1
ELF5_HUMAN.H11MO.0.A	314	-	-0.3415	-8.229	0.3271	2.0538e-16	6.2788e-16	ELF5
MA2511.1_ZNF335	922	-	-0.1985	-8.2256	0.3275	2.0811e-16	6.3549e-16	ZNF335
MA2098.1_ZNF766	742	-	-0.2189	-8.2252	0.3279	2.0849e-16	6.3591e-16	ZNF766
MA0071.1_RORA	398	+	0.3061	8.2205	0.3282	2.1236e-16	6.4697e-16	RORA
MA1547.2_PITX2_RC	324	+	0.3516	8.2197	0.3286	2.1299e-16	6.4813e-16	PITX2
MA1546.2_PAX3_RC	348	+	0.3219	8.2168	0.329	2.1555e-16	6.5518e-16	PAX3
MA1971.2_ZBED2_RC	428	-	-0.2896	-8.216	0.3294	2.1624e-16	6.5648e-16	ZBED2
MA0893.3_GSX2	880	+	0.2037	8.2051	0.3298	2.2619e-16	6.8590e-16	GSX2
LHX2_HUMAN.H11MO.0.A_RC	976	+	0.1914	8.1955	0.3301	2.3583e-16	7.1430e-16	LHX2
MA1950.2_FLI1-FOXI1-c1	698	-	-0.2252	-8.195	0.3305	2.3631e-16	7.1495e-16	FLI1
NKX28_HUMAN.H11MO.0.C	730	+	0.2213	8.1923	0.3309	2.3916e-16	7.2272e-16	NKX2-8
MA1945.2_ETV5-FIGLA-c1	822	+	0.2086	8.1888	0.3313	2.4296e-16	7.3335e-16	ETV5
GFI1B_HUMAN.H11MO.0.A_RC	492	-	-0.2673	-8.1872	0.3317	2.4475e-16	7.3791e-16	GFI1B
NANOG_HUMAN.H11MO.0.A_RC	652	+	0.2324	8.1867	0.3321	2.4531e-16	7.3874e-16	NANOG
MA2587.1_ZNF672	646	+	0.2418	8.1844	0.3324	2.4782e-16	7.4546e-16	ZNF672
ZN263_HUMAN.H11MO.0.A	272	-	-0.3799	-8.1743	0.3328	2.5985e-16	7.8074e-16	ZNF263
MAFG_HUMAN.H11MO.0.A_RC	314	+	0.3445	8.1692	0.3332	2.6626e-16	7.9907e-16	MAFG
SMAD3_HUMAN.H11MO.0.B_RC	636	+	0.2407	8.157	0.3336	3.9375e-16	1.1804e-15	SMAD3
FOSL1_HUMAN.H11MO.0.A_RC	628	-	-0.2402	-8.1523	0.334	4.0053e-16	1.1993e-15	FOSL1
MA1945.2_ETV5-FIGLA_RC-c2	348	+	0.3192	8.1522	0.3344	4.0068e-16	1.1993e-15	FIGLA
MA2520.1_ZNF678_RC	234	-	-0.3986	-8.1474	0.3347	4.0796e-16	1.2188e-15	ZNF678
MA0028.3_ELK1	790	+	0.2104	8.1386	0.3351	4.2206e-16	1.2594e-15	ELK1
MA1934.2_ERF-FIGLA-c1	386	-	-0.3054	-8.1381	0.3355	4.2283e-16	1.2603e-15	ERF
MA1117.2_RELB_RC	520	-	-0.2654	-8.1294	0.3359	4.3772e-16	1.3032e-15	RELB
ZN263_HUMAN.H11MO.0.A_RC	268	-	-0.3846	-8.1271	0.3363	4.4184e-16	1.3140e-15	ZNF263
PBX2_HUMAN.H11MO.0.C	806	-	-0.2075	-8.1255	0.3366	4.4482e-16	1.3213e-15	PBX2
ZN384_HUMAN.H11MO.0.C_RC	918	-	-0.1943	-8.1254	0.337	4.4502e-16	1.3213e-15	ZNF384
MA0771.1_HSF4	1012	+	0.1857	8.1182	0.3374	4.5857e-16	1.3591e-15	HSF4
MA2328.1_ZBED4_RC	1080	-	-0.1805	-8.1181	0.3378	4.5889e-16	1.3591e-15	ZBED4
ETV2_HUMAN.H11MO.0.B_RC	464	-	-0.2748	-8.1168	0.3382	4.6128e-16	1.3640e-15	ETV2
MA1535.2_NR2C1_RC	276	+	0.3561	8.1017	0.3386	4.9306e-16	1.4564e-15	NR2C1
MA1489.1_FOXN3_RC	550	+	0.2507	8.0993	0.3389	4.9834e-16	1.4703e-15	FOXN3
ZN667_HUMAN.H11MO.0.C	1172	+	0.1718	8.0957	0.3393	6.1774e-16	1.8205e-15	ZNF667
MA0507.3_POU2F2_RC	436	-	-0.2842	-8.0944	0.3397	6.2079e-16	1.8275e-15	POU2F2
MA1143.2_FOSL1-JUND_RC-c1	624	-	-0.2345	-8.082	0.3401	6.5172e-16	1.9164e-15	FOSL1
MA0442.3_SOX10_RC	896	+	0.1969	8.0752	0.3405	6.6978e-16	1.9673e-15	SOX10
PO3F2_HUMAN.H11MO.0.A_RC	1002	+	0.1852	8.0681	0.3408	6.9005e-16	2.0245e-15	POU3F2
MA2548.1_ZNF226	468	-	-0.2782	-8.0607	0.3412	7.1240e-16	2.0878e-15	ZNF226
PAX6_HUMAN.H11MO.0.C_RC	1050	+	0.1794	8.0586	0.3416	7.1904e-16	2.1048e-15	PAX6
MA2575.1_ZNF536	996	+	0.187	8.0535	0.342	8.4630e-16	2.4746e-15	ZNF536
MA1558.2_SNAI1_RC	622	-	-0.2391	-8.0527	0.3424	8.4914e-16	2.4801e-15	SNAI1
ZFP42_HUMAN.H11MO.0.A	398	+	0.298	8.0477	0.3428	8.6575e-16	2.5258e-15	ZFP42
MA2566.1_ZNF395	370	-	-0.3053	-8.039	0.3431	8.9713e-16	2.6145e-15	ZNF395
MA2598.1_MSANTD1	880	+	0.1966	8.0377	0.3435	9.0197e-16	2.6256e-15	MSANTD1
MA1509.1_IRF6_RC	458	-	-0.2726	-8.0314	0.3439	9.2596e-16	2.6925e-15	IRF6
MA1531.2_NR1D1_RC	366	+	0.3104	8.0194	0.3443	1.0863e-15	3.1553e-15	NR1D1
LYL1_HUMAN.H11MO.0.A	556	-	-0.2437	-8.007	0.3447	1.1427e-15	3.3154e-15	LYL1
MA0702.3_LMX1A_RC	268	+	0.3637	8.0066	0.3451	1.1446e-15	3.3170e-15	LMX1A
MA2598.1_MSANTD1_RC	862	+	0.198	8.0016	0.3454	1.2801e-15	3.7057e-15	MSANTD1
MA0733.2_EGR4	1034	+	0.1817	7.9993	0.3458	1.2919e-15	3.7359e-15	EGR4
MA1979.2_ZNF416	320	+	0.3279	7.9841	0.3462	1.3738e-15	3.9683e-15	ZNF416
MA1945.2_ETV5-FIGLA-c2	324	+	0.3232	7.9832	0.3466	1.3789e-15	3.9787e-15	FIGLA
MA1531.2_NR1D1	346	+	0.3205	7.9831	0.347	1.3794e-15	3.9787e-15	NR1D1
EGR2_HUMAN.H11MO.0.A	706	-	-0.2184	-7.9821	0.3473	1.3856e-15	3.9890e-15	EGR2
ETV5_HUMAN.H11MO.0.C_RC	868	+	0.1959	7.9775	0.3477	1.5240e-15	4.3827e-15	ETV5
MA0039.5_KLF4	1014	-	-0.1836	-7.9766	0.3481	1.5291e-15	4.3926e-15	KLF4
MA2527.1_ZNF726	364	-	-0.3112	-7.976	0.3485	1.5332e-15	4.3996e-15	ZNF726
ZN121_HUMAN.H11MO.0.C	346	-	-0.3179	-7.97	0.3489	1.5705e-15	4.5017e-15	ZNF121
MA0670.2_NFIA	894	+	0.1943	7.9608	0.3493	1.7430e-15	4.9905e-15	NFIA
USF1_HUMAN.H11MO.0.A	606	+	0.2379	7.9608	0.3496	1.7431e-15	4.9905e-15	USF1
KLF4_HUMAN.H11MO.0.A_RC	1066	-	-0.1792	-7.9591	0.35	1.7543e-15	5.0120e-15	KLF4
GATA4_HUMAN.H11MO.0.A_RC	344	-	-0.3155	-7.9494	0.3504	1.8251e-15	5.2087e-15	GATA4
MA2586.1_ZNF518B_RC	224	+	0.3907	7.9482	0.3508	1.9455e-15	5.5461e-15	ZNF518B
MA1721.2_ZNF93_RC	628	-	-0.2319	-7.9414	0.3512	1.9988e-15	5.6918e-15	ZNF93
CRX_HUMAN.H11MO.0.B	416	+	0.2816	7.9334	0.3515	2.1765e-15	6.1911e-15	CRX
MA0882.2_DLX6	472	+	0.2642	7.9256	0.3519	2.2455e-15	6.3805e-15	DLX6
MA0132.3_PDX1	288	-	-0.3483	-7.9198	0.3523	2.4111e-15	6.8438e-15	PDX1
MA1478.2_DMRTA2_RC	652	+	0.2292	7.9092	0.3527	2.6271e-15	7.4488e-15	DMRTA2
ATOH1_HUMAN.H11MO.0.B_RC	398	-	-0.2923	-7.9061	0.3531	2.6600e-15	7.5339e-15	ATOH1
MA0119.1_NFIC-TLX1_RC-c1	718	+	0.2186	7.8929	0.3535	2.9192e-15	8.2589e-15	NFIC
MA1985.1_ZNF669	584	-	-0.2367	-7.8899	0.3538	3.0668e-15	8.6672e-15	ZNF669
MA0856.1_RXRG_RC	256	+	0.3626	7.8796	0.3542	3.3069e-15	9.3356e-15	RXRG
MA0031.2_FOXD1	888	+	0.1897	7.8605	0.3546	3.8006e-15	1.0718e-14	FOXD1
MA1947.2_ETV5-FOXO1_RC-c1	868	+	0.1939	7.8598	0.355	3.8107e-15	1.0735e-14	ETV5
MA1532.2_NR1D2_RC	154	+	0.4824	7.8587	0.3554	3.8282e-15	1.0772e-14	NR1D2
MA0475.3_FLI1_RC	602	-	-0.2332	-7.8573	0.3558	3.9608e-15	1.1134e-14	FLI1
MA0722.2_VAX1	788	+	0.2043	7.8451	0.3561	4.2732e-15	1.1999e-14	VAX1
MA0777.1_MYBL2	306	-	-0.3239	-7.8409	0.3565	4.4576e-15	1.2503e-14	MYBL2
MA0726.2_VSX2_RC	348	+	0.3095	7.8374	0.3569	4.6305e-15	1.2974e-14	VSX2
PPARG_HUMAN.H11MO.0.A_RC	726	-	-0.2111	-7.8338	0.3573	4.6984e-15	1.3151e-14	PPARG
MA1547.2_PITX2	288	+	0.3555	7.8313	0.3577	4.8560e-15	1.3577e-14	PITX2
MA0442.3_SOX10	950	+	0.1859	7.8279	0.358	4.9231e-15	1.3750e-14	SOX10
MA0477.3_FOSL1_RC	728	-	-0.213	-7.8266	0.3584	5.0593e-15	1.4115e-14	FOSL1
MA0028.3_ELK1_RC	764	+	0.2066	7.8228	0.3588	5.1374e-15	1.4318e-14	ELK1
MA1142.2_FOSL1-JUND_RC-c1	728	-	-0.2118	-7.8124	0.3592	5.5819e-15	1.5540e-14	FOSL1
MA2575.1_ZNF536_RC	984	+	0.1816	7.8073	0.3596	5.8086e-15	1.6154e-14	ZNF536
ERG_HUMAN.H11MO.0.A	736	-	-0.2108	-7.8055	0.36	5.9610e-15	1.6561e-14	ERG
MA0844.2_XBP1_RC	406	-	-0.2806	-7.7905	0.3603	6.6689e-15	1.8507e-14	XBP1
NDF2_HUMAN.H11MO.0.B	1188	+	0.1663	7.7832	0.3607	7.0889e-15	1.9652e-14	NEUROD2
MA1943.2_ETV2-HOXB13_RC-c1	268	-	-0.3521	-7.7765	0.3611	7.5017e-15	2.0774e-14	ETV2
MA1942.2_ETV2-FOXI1-c1	412	-	-0.2794	-7.772	0.3615	7.7493e-15	2.1438e-14	ETV2
MA0692.2_TFEB_RC	598	+	0.2369	7.7494	0.3619	9.2804e-15	2.5646e-14	TFEB
MA0669.1_NEUROG2_RC	720	+	0.2095	7.7473	0.3622	9.3577e-15	2.5832e-14	NEUROG2
MA2601.1_USF3	620	+	0.232	7.7353	0.3626	1.0265e-14	2.8308e-14	USF3
ZN667_HUMAN.H11MO.0.C_RC	1098	+	0.1691	7.7332	0.363	1.0461e-14	2.8816e-14	ZNF667
STA5A_HUMAN.H11MO.0.A_RC	920	-	-0.1876	-7.7286	0.3634	1.0877e-14	2.9933e-14	STAT5A
MA0878.3_CDX1_RC	442	-	-0.2681	-7.7278	0.3638	1.0912e-14	2.9997e-14	CDX1
MA0678.1_OLIG2_RC	1000	+	0.1771	7.7255	0.3642	1.1122e-14	3.0542e-14	OLIG2
MA0507.3_POU2F2	424	-	-0.2749	-7.7201	0.3645	1.1585e-14	3.1779e-14	POU2F2
COT1_HUMAN.H11MO.0.C	734	-	-0.2077	-7.7111	0.3649	1.2453e-14	3.4126e-14	NR2F1
MA0868.3_SOX8_RC	1006	+	0.177	7.7038	0.3653	1.3152e-14	3.6004e-14	SOX8
MA0825.2_MNT	612	-	-0.2259	-7.7028	0.3657	1.3317e-14	3.6416e-14	MNT
STA5B_HUMAN.H11MO.0.A	474	+	0.2601	7.6905	0.3661	1.4653e-14	4.0029e-14	STAT5B
MA0592.4_ESRRA	846	+	0.1974	7.6737	0.3665	1.6685e-14	4.5531e-14	ESRRA
MA2507.1_NACC2	458	+	0.2614	7.6691	0.3668	1.7317e-14	4.7208e-14	NACC2
TYY1_HUMAN.H11MO.0.A_RC	734	-	-0.2062	-7.6621	0.3672	1.8247e-14	4.9689e-14	YY1
MA0035.5_GATA1	498	-	-0.2511	-7.6536	0.3676	1.9540e-14	5.3157e-14	GATA1
MA1957.1_HOXB2-ELK1-c2	520	+	0.2438	7.6536	0.368	1.9543e-14	5.3157e-14	ELK1
MA0138.3_REST_RC	204	-	-0.398	-7.6524	0.3684	1.9743e-14	5.3598e-14	REST
MA1948.2_ETV5-HOXA2_RC-c1	714	+	0.2084	7.6475	0.3687	2.0463e-14	5.5495e-14	ETV5
ATF3_HUMAN.H11MO.0.A	772	-	-0.1986	-7.645	0.3691	2.0882e-14	5.6572e-14	ATF3
FEZF1_HUMAN.H11MO.0.C	756	+	0.2028	7.6449	0.3695	2.0890e-14	5.6572e-14	FEZF1
ATF3_HUMAN.H11MO.0.A_RC	758	-	-0.2023	-7.6416	0.3699	2.1494e-14	5.8108e-14	ATF3
MA0501.2_MAF-NFE2_RC-c2	420	-	-0.2715	-7.6387	0.3703	2.1966e-14	5.9324e-14	NFE2
SOX2_HUMAN.H11MO.0.A	982	+	0.1779	7.6249	0.3707	2.4423e-14	6.5892e-14	SOX2
MA1971.2_ZBED2	342	-	-0.3064	-7.6245	0.371	2.4459e-14	6.5922e-14	ZBED2
MA0654.2_ISX	336	-	-0.3014	-7.6242	0.3714	2.4603e-14	6.6240e-14	ISX
MA1725.2_ZNF189_RC	770	+	0.1997	7.6208	0.3718	2.5146e-14	6.7634e-14	ZNF189
MA2548.1_ZNF226_RC	498	-	-0.2502	-7.6201	0.3722	2.5326e-14	6.8047e-14	ZNF226
NFE2_HUMAN.H11MO.0.A	626	-	-0.2188	-7.6078	0.3726	2.7929e-14	7.4964e-14	NFE2
MA2553.1_ZNF407_RC	226	+	0.364	7.5982	0.3729	3.0006e-14	8.0456e-14	ZNF407
MA1944.2_ETV5-DRGX_RC-c1	794	+	0.1955	7.596	0.3733	3.0596e-14	8.1955e-14	ETV5
MA2525.1_ZNF699_RC	386	-	-0.2894	-7.5935	0.3737	3.1110e-14	8.3246e-14	ZNF699
MA1585.2_ZKSCAN1	378	-	-0.2844	-7.5922	0.3741	3.1495e-14	8.4189e-14	ZKSCAN1
MA0721.2_UNCX	780	+	0.1975	7.587	0.3745	3.2687e-14	8.7288e-14	UNCX
MA0820.2_FIGLA_RC	334	+	0.3037	7.5824	0.3749	3.3950e-14	9.0568e-14	FIGLA
OVOL1_HUMAN.H11MO.0.C	562	-	-0.2337	-7.5629	0.3752	3.9471e-14	1.0519e-13	OVOL1
MA0463.3_BCL6	460	+	0.263	7.5608	0.3756	4.0019e-14	1.0654e-13	BCL6
MA0607.2_BHLHA15	330	-	-0.3001	-7.5494	0.376	4.3726e-14	1.1629e-13	BHLHA15
MA1128.2_FOSL1-JUN_RC-c1	700	-	-0.2081	-7.5463	0.3764	4.4823e-14	1.1909e-13	FOSL1
MA0079.5_SP1_RC	1086	-	-0.1678	-7.5439	0.3768	4.5565e-14	1.2094e-13	SP1
MA1716.2_ZNF76_RC	396	+	0.2779	7.5345	0.3771	4.9045e-14	1.3004e-13	ZNF76
MA1651.2_ZFP42_RC	428	+	0.2643	7.5301	0.3775	5.0657e-14	1.3418e-13	ZFP42
PAX5_HUMAN.H11MO.0.A	544	-	-0.2361	-7.5252	0.3779	5.2622e-14	1.3924e-13	PAX5
MBD2_HUMAN.H11MO.0.B_RC	1036	-	-0.1703	-7.5208	0.3783	5.4412e-14	1.4384e-13	MBD2
CDX1_HUMAN.H11MO.0.C	446	-	-0.2587	-7.5151	0.3787	5.6853e-14	1.5013e-13	CDX1
MA2629.1_GSC-TBX21_RC-c2	330	-	-0.3035	-7.5145	0.3791	5.7104e-14	1.5065e-13	TBX21
MA0105.4_NFKB1_RC	440	-	-0.2612	-7.5072	0.3794	6.0400e-14	1.5918e-13	NFKB1
E2F4_HUMAN.H11MO.0.A_RC	976	-	-0.1731	-7.506	0.3798	6.1013e-14	1.6063e-13	E2F4
CDX2_HUMAN.H11MO.0.A	406	-	-0.2693	-7.4961	0.3802	6.5725e-14	1.7287e-13	CDX2
MA2583.1_ZNF142_RC	660	+	0.2143	7.4955	0.3806	6.5987e-14	1.7338e-13	ZNF142
MA2101.1_ZNF677	302	+	0.3112	7.4768	0.381	7.6154e-14	1.9989e-13	ZNF677
SOX10_HUMAN.H11MO.0.B_RC	922	+	0.1793	7.4653	0.3814	8.3072e-14	2.1783e-13	SOX10
MA0740.2_KLF14	224	+	0.3703	7.4496	0.3817	9.3676e-14	2.4540e-13	KLF14
MA0066.2_PPARG	404	-	-0.2717	-7.4479	0.3821	9.4817e-14	2.4813e-13	PPARG
MA0844.2_XBP1	472	-	-0.2504	-7.4459	0.3825	9.6322e-14	2.5182e-13	XBP1
MA0722.2_VAX1_RC	838	+	0.1886	7.4385	0.3829	1.0189e-13	2.6610e-13	VAX1
MA1947.2_ETV5-FOXO1-c2	548	+	0.235	7.4363	0.3833	1.0350e-13	2.7004e-13	FOXO1
MA1654.2_ZNF16	162	+	0.4383	7.4343	0.3836	1.0508e-13	2.7389e-13	ZNF16
MA1940.2_ETV2-DRGX-c1	428	-	-0.2594	-7.432	0.384	1.0700e-13	2.7863e-13	ETV2
MA1953.2_FOXO1-ELF1_RC-c1	594	+	0.224	7.4248	0.3844	1.1297e-13	2.9388e-13	FOXO1
MA0801.1_MGA_RC	306	+	0.3117	7.4114	0.3848	1.2500e-13	3.2486e-13	MGA
MA0527.2_ZBTB33	302	-	-0.3075	-7.4025	0.3852	1.3364e-13	3.4695e-13	ZBTB33
MA0842.3_NRL	354	+	0.2877	7.3972	0.3856	1.3905e-13	3.6064e-13	NRL
MA0763.2_ETV3	564	-	-0.228	-7.397	0.3859	1.3926e-13	3.6083e-13	ETV3
MA0526.5_USF2	434	+	0.2634	7.3957	0.3863	1.4060e-13	3.6393e-13	USF2
MA2586.1_ZNF518B	220	+	0.3683	7.3955	0.3867	1.4094e-13	3.6448e-13	ZNF518B
MA0106.3_TP53_RC	168	-	-0.4279	-7.3841	0.3871	1.5344e-13	3.9641e-13	TP53
MA0069.1_PAX6_RC	996	+	0.1696	7.3825	0.3875	1.5538e-13	4.0101e-13	PAX6
MA1575.2_THRB_RC	290	+	0.3291	7.3782	0.3878	1.6035e-13	4.1344e-13	THRB
MA2519.1_ZNF606	516	-	-0.2404	-7.3698	0.3882	1.7095e-13	4.4032e-13	ZNF606
ERR1_HUMAN.H11MO.0.A_RC	782	+	0.1977	7.3511	0.3886	1.9654e-13	5.0575e-13	ESRRA
P63_HUMAN.H11MO.0.A	412	+	0.267	7.3343	0.389	2.2291e-13	5.7305e-13	TP63
COE1_HUMAN.H11MO.0.A_RC	378	+	0.2749	7.334	0.3894	2.2335e-13	5.7360e-13	EBF1
CRX_HUMAN.H11MO.0.B_RC	428	+	0.2572	7.333	0.3898	2.2497e-13	5.7721e-13	CRX
MA0072.2_RORA	228	+	0.3549	7.3329	0.3901	2.2516e-13	5.7721e-13	RORA
MA0701.3_LHX9	652	+	0.2102	7.3311	0.3905	2.2823e-13	5.8443e-13	LHX9
MA1948.2_ETV5-HOXA2-c1	618	+	0.2126	7.3253	0.3909	2.3845e-13	6.0999e-13	ETV5
MA0707.3_MNX1_RC	230	-	-0.3605	-7.3239	0.3913	2.4092e-13	6.1572e-13	MNX1
ZN350_HUMAN.H11MO.0.C	272	-	-0.3287	-7.3235	0.3917	2.4158e-13	6.1681e-13	ZNF350
MA1984.2_ZNF667	1066	+	0.1633	7.3231	0.3921	2.4224e-13	6.1788e-13	ZNF667
NKX25_HUMAN.H11MO.0.B_RC	278	+	0.3342	7.3207	0.3924	2.4667e-13	6.2857e-13	NKX2-5
MA2522.1_ZNF683_RC	224	-	-0.3629	-7.3203	0.3928	2.4736e-13	6.2970e-13	ZNF683
MA0528.3_ZNF263	290	-	-0.3263	-7.32	0.3932	2.4785e-13	6.3034e-13	ZNF263
PDX1_HUMAN.H11MO.0.A_RC	308	-	-0.2997	-7.2906	0.3936	3.0866e-13	7.8423e-13	PDX1
MA0465.3_CDX2_RC	400	-	-0.264	-7.2845	0.394	3.2287e-13	8.1954e-13	CDX2
MA1713.2_ZNF610_RC	1110	+	0.1586	7.2829	0.3943	3.2668e-13	8.2840e-13	ZNF610
MA0821.2_HES5	902	+	0.1763	7.2713	0.3947	3.5612e-13	9.0220e-13	HES5
SMAD3_HUMAN.H11MO.0.B	634	+	0.213	7.2643	0.3951	3.7487e-13	9.4877e-13	SMAD3
MA0516.3_SP2_RC	884	+	0.1799	7.2633	0.3955	3.7771e-13	9.5504e-13	SP2
MA0014.4_PAX5	562	-	-0.2201	-7.2618	0.3959	3.8194e-13	9.6479e-13	PAX5
SP2_HUMAN.H11MO.0.A	838	+	0.1825	7.2536	0.3963	4.0588e-13	1.0243e-12	SP2
MA0647.2_GRHL1	394	-	-0.2656	-7.2526	0.3966	4.0874e-13	1.0305e-12	GRHL1
MA0647.2_GRHL1_RC	370	-	-0.2768	-7.2522	0.397	4.0995e-13	1.0326e-12	GRHL1
MA0630.2_SHOX	444	+	0.2556	7.2463	0.3974	4.2832e-13	1.0778e-12	SHOX
MA0790.2_POU4F1_RC	786	+	0.1881	7.2441	0.3978	4.3519e-13	1.0940e-12	POU4F1
MA0039.5_KLF4_RC	990	-	-0.169	-7.2374	0.3982	4.5720e-13	1.1483e-12	KLF4
MA1716.2_ZNF76	476	+	0.2448	7.2362	0.3985	4.6143e-13	1.1578e-12	ZNF76
MA2601.1_USF3_RC	622	+	0.2166	7.23	0.3989	4.8290e-13	1.2105e-12	USF3
PO5F1_HUMAN.H11MO.0.A	524	-	-0.229	-7.229	0.3993	4.8647e-13	1.2183e-12	POU5F1
MA2552.1_ZNF367_RC	620	-	-0.2119	-7.2251	0.3997	5.0053e-13	1.2523e-12	ZNF367
MA2674.1_HIF3A_RC	640	+	0.213	7.2235	0.4001	5.0648e-13	1.2660e-12	HIF3A
MA0140.3_GATA1-TAL1-c1	454	-	-0.2481	-7.2205	0.4005	5.1801e-13	1.2935e-12	GATA1
MA0825.2_MNT_RC	632	-	-0.2082	-7.2163	0.4008	5.3443e-13	1.3333e-12	MNT
MA0592.4_ESRRA_RC	780	+	0.1933	7.2036	0.4012	5.8639e-13	1.4615e-12	ESRRA
SUH_HUMAN.H11MO.0.A	622	+	0.2119	7.203	0.4016	5.8925e-13	1.4672e-12	RBPJ
MA0845.1_FOXB1	930	+	0.1722	7.1997	0.402	6.0355e-13	1.5014e-12	FOXB1
MA0699.2_LBX2	498	-	-0.2392	-7.1945	0.4024	6.2705e-13	1.5584e-12	LBX2
MA0868.3_SOX8	1010	+	0.1665	7.193	0.4028	6.3392e-13	1.5740e-12	SOX8
MA0636.1_BHLHE41	308	+	0.3031	7.1759	0.4031	7.1853e-13	1.7824e-12	BHLHE41
SOX3_HUMAN.H11MO.0.B_RC	788	+	0.1853	7.1747	0.4035	7.2449e-13	1.7954e-12	SOX3
NR2C1_HUMAN.H11MO.0.C	300	+	0.3049	7.1691	0.4039	7.5478e-13	1.8687e-12	NR2C1
MA1565.2_TBX18	388	+	0.2637	7.1674	0.4043	7.6430e-13	1.8905e-12	TBX18
MA1940.2_ETV2-DRGX_RC-c1	400	-	-0.2597	-7.1652	0.4047	7.7696e-13	1.9200e-12	ETV2
MA0069.1_PAX6	1034	+	0.1617	7.1647	0.405	7.7941e-13	1.9243e-12	PAX6
MA1936.2_ERF-FOXO1-c2	518	+	0.2305	7.1642	0.4054	7.8253e-13	1.9301e-12	FOXO1
PDX1_HUMAN.H11MO.0.A	294	-	-0.3036	-7.1635	0.4058	7.8623e-13	1.9374e-12	PDX1
MA0056.3_MZF1_RC	638	-	-0.2064	-7.1635	0.4062	7.8646e-13	1.9374e-12	MZF1
ZFP42_HUMAN.H11MO.0.A_RC	400	+	0.2579	7.1559	0.4066	8.3137e-13	2.0448e-12	ZFP42
MA0485.3_HOXC9_RC	266	+	0.3268	7.1541	0.407	8.4245e-13	2.0701e-12	HOXC9
TFAP4_HUMAN.H11MO.0.A	684	-	-0.1995	-7.1423	0.4073	9.1750e-13	2.2524e-12	TFAP4
THA11_HUMAN.H11MO.0.B_RC	318	+	0.3001	7.1256	0.4077	1.0361e-12	2.5412e-12	THAP11
ZN335_HUMAN.H11MO.0.A_RC	726	-	-0.1925	-7.1223	0.4081	1.0616e-12	2.6014e-12	ZNF335
MA1955.2_FOXO1-ELK3_RC-c1	574	+	0.2183	7.1149	0.4085	1.1204e-12	2.7428e-12	FOXO1
MA1931.1_ELK1-HOXA1-c2	270	-	-0.3191	-7.1122	0.4089	1.1424e-12	2.7942e-12	HOXA1
PRDM6_HUMAN.H11MO.0.C	338	-	-0.2827	-7.1095	0.4092	1.1649e-12	2.8464e-12	PRDM6
MA2680.1_IRX5	384	+	0.274	7.102	0.4096	1.2299e-12	3.0024e-12	IRX5
MA2553.1_ZNF407	322	+	0.2874	7.0809	0.41	1.4322e-12	3.4930e-12	ZNF407
SOX2_HUMAN.H11MO.0.A_RC	1002	+	0.1638	7.0704	0.4104	1.5454e-12	3.7657e-12	SOX2
ZN121_HUMAN.H11MO.0.C_RC	316	-	-0.2947	-7.0625	0.4108	1.6358e-12	3.9823e-12	ZNF121
MA0105.4_NFKB1	398	-	-0.2593	-7.0601	0.4112	1.6640e-12	4.0470e-12	NFKB1
MZF1_HUMAN.H11MO.0.B	624	-	-0.2053	-7.0552	0.4115	1.7238e-12	4.1886e-12	MZF1
ZFX_HUMAN.H11MO.0.A_RC	298	+	0.2993	7.0493	0.4119	1.7988e-12	4.3668e-12	ZFX
MA0636.1_BHLHE41_RC	304	+	0.2974	7.0448	0.4123	1.8570e-12	4.5039e-12	BHLHE41
MA0721.2_UNCX_RC	752	+	0.1864	7.0435	0.4127	1.8747e-12	4.5427e-12	UNCX
MA0066.2_PPARG_RC	374	-	-0.264	-7.0381	0.4131	1.9484e-12	4.7169e-12	PPARG
MA0678.1_OLIG2	1026	+	0.1591	7.0351	0.4135	1.9909e-12	4.8153e-12	OLIG2
LHX2_HUMAN.H11MO.0.A	942	+	0.1664	7.0268	0.4138	2.1126e-12	5.1049e-12	LHX2
MA2537.1_SALL3	940	+	0.1703	7.025	0.4142	2.1414e-12	5.1697e-12	SALL3
KLF1_HUMAN.H11MO.0.A	466	-	-0.2384	-7.0165	0.4146	2.2755e-12	5.4884e-12	KLF1
P63_HUMAN.H11MO.0.A_RC	444	+	0.2458	7.0086	0.415	2.4066e-12	5.7992e-12	TP63
FOS_HUMAN.H11MO.0.A	806	-	-0.1799	-6.9821	0.4154	2.9088e-12	7.0031e-12	FOS
MA0702.3_LMX1A	276	+	0.3115	6.9809	0.4157	2.9330e-12	7.0548e-12	LMX1A
MA1596.1_ZNF460_RC	986	+	0.163	6.9693	0.4161	3.1857e-12	7.6556e-12	ZNF460
MA2682.1_MYT1L_RC	936	+	0.1654	6.9676	0.4165	3.2228e-12	7.7377e-12	MYT1L
MA0787.1_POU3F2_RC	958	+	0.1638	6.9666	0.4169	3.2461e-12	7.7864e-12	POU3F2
ZKSC1_HUMAN.H11MO.0.B_RC	440	-	-0.2409	-6.9597	0.4173	3.4110e-12	8.1746e-12	ZKSCAN1
SMCA1_HUMAN.H11MO.0.C	632	+	0.2004	6.9574	0.4177	3.4656e-12	8.2979e-12	SMARCA1
MA0048.3_NHLH1_RC	1158	+	0.1491	6.9524	0.418	3.5920e-12	8.5925e-12	NHLH1
MA0613.1_FOXG1	664	+	0.1975	6.9502	0.4184	3.6473e-12	8.7169e-12	FOXG1
MA0154.5_EBF1	406	+	0.2528	6.9474	0.4188	3.7195e-12	8.8813e-12	EBF1
MA2334.1_ZNF547_RC	868	+	0.1718	6.9455	0.4192	3.7709e-12	8.9959e-12	ZNF547
MA1126.2_FOS-JUN-c1	776	-	-0.1804	-6.9425	0.4196	3.8518e-12	9.1806e-12	FOS
MA1478.2_DMRTA2	644	+	0.2021	6.94	0.4199	3.9207e-12	9.3361e-12	DMRTA2
NDF2_HUMAN.H11MO.0.B_RC	1220	+	0.1458	6.9365	0.4203	4.0179e-12	9.5590e-12	NEUROD2
MA0048.3_NHLH1	1166	+	0.1487	6.9357	0.4207	4.0428e-12	9.6093e-12	NHLH1
MA0882.2_DLX6_RC	462	+	0.2352	6.9238	0.4211	4.3960e-12	1.0440e-11	DLX6
MA0787.1_POU3F2	996	+	0.1602	6.9227	0.4215	4.4309e-12	1.0513e-11	POU3F2
MA0628.2_POU6F1	398	+	0.2545	6.9151	0.4219	4.6752e-12	1.1082e-11	POU6F1
MA0772.2_IRF7	686	-	-0.1931	-6.9142	0.4222	4.7065e-12	1.1146e-11	IRF7
MA2577.1_ZXDC	408	+	0.2518	6.9063	0.4226	4.9736e-12	1.1768e-11	ZXDC
MA0654.2_ISX_RC	342	-	-0.2718	-6.9051	0.423	5.0175e-12	1.1862e-11	ISX
MA1532.2_NR1D2	148	+	0.4314	6.9039	0.4234	5.0611e-12	1.1954e-11	NR1D2
MA2341.1_FEZF2_RC	1046	+	0.1551	6.8973	0.4238	5.2982e-12	1.2503e-11	FEZF2
MA2585.1_ZNF500_RC	706	-	-0.1889	-6.8886	0.4241	5.6337e-12	1.3282e-11	ZNF500
ZN350_HUMAN.H11MO.0.C_RC	282	-	-0.2991	-6.8683	0.4245	6.4975e-12	1.5305e-11	ZNF350
NKX32_HUMAN.H11MO.0.C	396	-	-0.2539	-6.8682	0.4249	6.5032e-12	1.5305e-11	NKX3-2
ANDR_HUMAN.H11MO.0.A	516	+	0.2217	6.8674	0.4253	6.5368e-12	1.5370e-11	AR
ZN394_HUMAN.H11MO.0.C_RC	676	-	-0.1896	-6.8525	0.4257	7.2569e-12	1.7048e-11	ZNF394
MA1528.2_NFIX	420	+	0.2495	6.8503	0.4261	7.3718e-12	1.7302e-11	NFIX
MA2682.1_MYT1L	930	+	0.1662	6.848	0.4264	7.4864e-12	1.7555e-11	MYT1L
ZN143_HUMAN.H11MO.0.A_RC	270	+	0.3042	6.8449	0.4268	7.6514e-12	1.7926e-11	ZNF143
MA1949.2_FLI1-DRGX_RC-c1	556	-	-0.2092	-6.838	0.4272	8.0333e-12	1.8804e-11	FLI1
FOSL1_HUMAN.H11MO.0.A	672	-	-0.1945	-6.8363	0.4276	8.1281e-12	1.9009e-11	FOSL1
MA0485.3_HOXC9	246	+	0.3261	6.8345	0.428	8.2305e-12	1.9231e-11	HOXC9
ZFX_HUMAN.H11MO.0.A	234	+	0.3233	6.83	0.4284	8.4930e-12	1.9827e-11	ZFX
SP1_HUMAN.H11MO.0.A	1096	-	-0.1509	-6.8219	0.4287	8.9840e-12	2.0955e-11	SP1
NFIA_HUMAN.H11MO.0.C_RC	896	+	0.1653	6.8147	0.4291	9.4462e-12	2.2013e-11	NFIA
MA1951.2_FOS_RC	362	-	-0.2605	-6.7875	0.4295	1.1406e-11	2.6557e-11	FOS
NFIA_HUMAN.H11MO.0.C	868	+	0.1669	6.785	0.4299	1.1612e-11	2.7011e-11	NFIA
MA1931.1_ELK1-HOXA1_RC-c2	204	-	-0.3462	-6.7715	0.4303	1.2741e-11	2.9613e-11	HOXA1
FOXQ1_HUMAN.H11MO.0.C	278	-	-0.2965	-6.771	0.4306	1.2790e-11	2.9700e-11	FOXQ1
MA0143.5_SOX2_RC	974	+	0.1583	6.7704	0.431	1.2845e-11	2.9801e-11	SOX2
MA1721.2_ZNF93	618	-	-0.2	-6.7687	0.4314	1.2998e-11	3.0128e-11	ZNF93
MA1485.1_FERD3L_RC	592	+	0.2046	6.7668	0.4318	1.3162e-11	3.0482e-11	FERD3L
MA0632.3_TCFL5	1082	+	0.1495	6.7644	0.4322	1.3385e-11	3.0972e-11	TCFL5
MA1503.2_HOXB9_RC	226	-	-0.3312	-6.7552	0.4326	1.4261e-11	3.2969e-11	HOXB9
MA0759.3_ELK3	850	-	-0.1674	-6.7528	0.4329	1.4498e-11	3.3487e-11	ELK3
MA1125.2_ZNF384_RC	914	-	-0.1606	-6.7511	0.4333	1.4669e-11	3.3852e-11	ZNF384
GFI1B_HUMAN.H11MO.0.A	486	-	-0.2231	-6.7488	0.4337	1.4906e-11	3.4370e-11	GFI1B
GATA1_HUMAN.H11MO.0.A_RC	438	-	-0.2338	-6.7337	0.4341	1.6542e-11	3.8107e-11	GATA1
MA2117.1_FOXP4_RC	634	-	-0.195	-6.7277	0.4345	1.7235e-11	3.9669e-11	FOXP4
MA0017.3_NR2F1	740	-	-0.1808	-6.7252	0.4348	1.7533e-11	4.0320e-11	NR2F1
MA1956.2_FOXO1-FLI1_RC-c1	560	+	0.2081	6.7243	0.4352	1.7646e-11	4.0544e-11	FOXO1
MA1139.2_FOSL2-JUNB-c2	566	-	-0.2061	-6.719	0.4356	1.8301e-11	4.2011e-11	JUNB
GATA3_HUMAN.H11MO.0.A	244	-	-0.3173	-6.7141	0.436	1.8923e-11	4.3402e-11	GATA3
MA1519.2_LHX5	732	+	0.1805	6.7	0.4364	2.0843e-11	4.7763e-11	LHX5
COE1_HUMAN.H11MO.0.A	398	+	0.2451	6.696	0.4368	2.1421e-11	4.9046e-11	EBF1
MA2675.1_HOMEZ_RC	164	+	0.3885	6.6898	0.4371	2.2346e-11	5.1119e-11	HOMEZ
MA1576.2_THRB_RC	162	+	0.3959	6.6861	0.4375	2.2913e-11	5.2370e-11	THRB
MA2536.1_PRDM13_RC	620	+	0.1949	6.6832	0.4379	2.3380e-11	5.3390e-11	PRDM13
MA0635.2_BARHL2	638	+	0.1905	6.6813	0.4383	2.3681e-11	5.4030e-11	BARHL2
MA0056.3_MZF1	614	-	-0.1962	-6.6696	0.4387	2.5645e-11	5.8460e-11	MZF1
MA2101.1_ZNF677_RC	328	+	0.2673	6.6689	0.4391	2.5773e-11	5.8702e-11	ZNF677
MA1107.3_KLF9_RC	834	+	0.1705	6.6667	0.4394	2.6154e-11	5.9516e-11	KLF9
MA0691.1_TFAP4	696	-	-0.1843	-6.6658	0.4398	2.6321e-11	5.9845e-11	TFAP4
MA0892.2_GSX1	504	+	0.2208	6.6561	0.4402	2.8121e-11	6.3883e-11	GSX1
MA0701.3_LHX9_RC	702	+	0.1836	6.6549	0.4406	2.8344e-11	6.4334e-11	LHX9
PAX6_HUMAN.H11MO.0.C	1034	+	0.1502	6.6429	0.441	3.0764e-11	6.9765e-11	PAX6
MA0833.3_ATF4_RC	366	+	0.2623	6.641	0.4413	3.1164e-11	7.0611e-11	ATF4
TF65_HUMAN.H11MO.0.A	1002	-	-0.1523	-6.6379	0.4417	3.1819e-11	7.2034e-11	RELA
ATOH1_HUMAN.H11MO.0.B	384	-	-0.2476	-6.6355	0.4421	3.2335e-11	7.3137e-11	ATOH1
MA0802.2_TBR1	904	+	0.1607	6.631	0.4425	3.3344e-11	7.5355e-11	TBR1
COT1_HUMAN.H11MO.0.C_RC	736	-	-0.1799	-6.6255	0.4429	3.4598e-11	7.8122e-11	NR2F1
MA2590.1_ZNF841_RC	180	-	-0.3678	-6.6141	0.4433	3.7391e-11	8.4355e-11	ZNF841
MA0726.2_VSX2	302	+	0.2792	6.6127	0.4436	3.7744e-11	8.5078e-11	VSX2
ZN680_HUMAN.H11MO.0.C_RC	252	+	0.302	6.6048	0.444	3.9798e-11	8.9631e-11	ZNF680
MA0700.3_LHX2	974	+	0.1567	6.6032	0.4444	4.0234e-11	9.0535e-11	LHX2
MA1711.2_ZNF343_RC	166	+	0.3745	6.5998	0.4448	4.1162e-11	9.2544e-11	ZNF343
MA0754.3_CUX1_RC	268	+	0.299	6.5983	0.4452	4.1593e-11	9.3432e-11	CUX1
MA1960.2_MGA-EVX1-c1	254	+	0.3021	6.5916	0.4455	4.3521e-11	9.7680e-11	MGA
MA1116.2_RBPJ	670	+	0.1855	6.5892	0.4459	4.4230e-11	9.9186e-11	RBPJ
MA0856.1_RXRG	192	+	0.3514	6.5868	0.4463	4.4956e-11	1.0073e-10	RXRG
MA1493.1_HES6_RC	740	+	0.1758	6.5756	0.4467	4.8461e-11	1.0849e-10	HES6
SP2_HUMAN.H11MO.0.A_RC	906	+	0.1597	6.5661	0.4471	5.1639e-11	1.1550e-10	SP2
MA0696.1_ZIC1	458	+	0.2246	6.5654	0.4475	5.1904e-11	1.1600e-10	ZIC1
KLF9_HUMAN.H11MO.0.C	910	+	0.1613	6.5648	0.4478	5.2099e-11	1.1633e-10	KLF9
MA1949.2_FLI1-DRGX-c1	530	-	-0.2045	-6.5643	0.4482	5.2263e-11	1.1660e-10	FLI1
MA1107.3_KLF9	816	+	0.1689	6.5591	0.4486	5.4119e-11	1.2064e-10	KLF9
MA1139.2_FOSL2-JUNB_RC-c2	624	-	-0.192	-6.556	0.449	5.5268e-11	1.2310e-10	JUNB
MA1964.2_SMAD2_RC	172	+	0.3634	6.5451	0.4494	5.9455e-11	1.3231e-10	SMAD2
MA0106.3_TP53	156	-	-0.3868	-6.5397	0.4498	6.1631e-11	1.3703e-10	TP53
MA0811.2_TFAP2B_RC	350	+	0.2524	6.5225	0.4501	6.9140e-11	1.5360e-10	TFAP2B
ATF4_HUMAN.H11MO.0.A_RC	384	+	0.2517	6.5178	0.4505	7.1336e-11	1.5834e-10	ATF4
SOX10_HUMAN.H11MO.0.B	912	+	0.1563	6.5127	0.4509	7.3790e-11	1.6365e-10	SOX10
MA2531.1_ZNF775	840	+	0.1642	6.5118	0.4513	7.4266e-11	1.6457e-10	ZNF775
MA1124.1_ZNF24	752	+	0.1725	6.5101	0.4517	7.5095e-11	1.6626e-10	ZNF24
NANOG_HUMAN.H11MO.0.A	686	+	0.1802	6.5055	0.452	7.7410e-11	1.7124e-10	NANOG
OLIG2_HUMAN.H11MO.0.B	1130	+	0.1415	6.5046	0.4524	7.7910e-11	1.7220e-10	OLIG2
MA1596.1_ZNF460	930	+	0.1571	6.4978	0.4528	8.1484e-11	1.7995e-10	ZNF460
MA1494.2_HNF4A_RC	176	-	-0.3587	-6.4943	0.4532	8.3403e-11	1.8404e-10	HNF4A
ZN394_HUMAN.H11MO.0.C	608	-	-0.1886	-6.4874	0.4536	8.7305e-11	1.9248e-10	ZNF394
MA0788.1_POU3F3	914	+	0.1552	6.4812	0.454	9.0991e-11	2.0044e-10	POU3F3
MA0628.2_POU6F1_RC	392	+	0.2408	6.4658	0.4543	1.0076e-10	2.2178e-10	POU6F1
FOXO1_HUMAN.H11MO.0.A	530	+	0.2077	6.4637	0.4547	1.0215e-10	2.2464e-10	FOXO1
MA0845.1_FOXB1_RC	858	+	0.1608	6.4559	0.4551	1.0758e-10	2.3640e-10	FOXB1
MA1651.2_ZFP42	386	+	0.2357	6.4505	0.4555	1.1149e-10	2.4478e-10	ZFP42
PPARG_HUMAN.H11MO.0.A	758	-	-0.1702	-6.449	0.4559	1.1259e-10	2.4699e-10	PPARG
MA2629.1_GSC-TBX21-c1	144	+	0.401	6.4399	0.4562	1.1957e-10	2.6207e-10	GSC
MA1133.2_JUN-JUNB-c2	678	-	-0.1792	-6.4268	0.4566	1.3032e-10	2.8539e-10	JUNB
MA0482.3_GATA4_RC	338	-	-0.2555	-6.4167	0.457	1.3927e-10	3.0473e-10	GATA4
MA0849.1_FOXO6_RC	940	+	0.1524	6.4124	0.4574	1.4322e-10	3.1312e-10	FOXO6
MAFG_HUMAN.H11MO.0.A	338	+	0.2557	6.386	0.4578	1.7026e-10	3.7192e-10	MAFG
LYL1_HUMAN.H11MO.0.A_RC	506	-	-0.2036	-6.3828	0.4582	1.7383e-10	3.7942e-10	LYL1
MA1957.1_HOXB2-ELK1_RC-c2	464	+	0.2162	6.3808	0.4585	1.7615e-10	3.8415e-10	ELK1
MA0812.2_TFAP2B_RC	298	+	0.2718	6.3643	0.4589	1.9616e-10	4.2743e-10	TFAP2B
MA1535.2_NR2C1	292	+	0.2723	6.3615	0.4593	1.9973e-10	4.3485e-10	NR2C1
MA0910.3_HOXD8	580	-	-0.1939	-6.359	0.4597	2.0312e-10	4.4187e-10	HOXD8
MA2531.1_ZNF775_RC	858	+	0.1578	6.3488	0.4601	2.1703e-10	4.7173e-10	ZNF775
ZN274_HUMAN.H11MO.0.A_RC	276	+	0.2803	6.3466	0.4605	2.2008e-10	4.7797e-10	ZNF274
MA2526.1_ZNF721	646	-	-0.1829	-6.33	0.4608	2.4524e-10	5.3217e-10	ZNF721
MA0893.3_GSX2_RC	892	+	0.1556	6.3282	0.4612	2.4811e-10	5.3795e-10	GSX2
MA0669.1_NEUROG2	562	+	0.1938	6.3276	0.4616	2.4897e-10	5.3936e-10	NEUROG2
MA1503.2_HOXB9	226	-	-0.3122	-6.323	0.462	2.5656e-10	5.5535e-10	HOXB9
MA0143.5_SOX2	1028	+	0.1439	6.3167	0.4624	2.6719e-10	5.7789e-10	SOX2
MA0842.3_NRL_RC	348	+	0.2469	6.3145	0.4627	2.7108e-10	5.8580e-10	NRL
MA0838.1_CEBPG_RC	258	+	0.2901	6.3055	0.4631	2.8734e-10	6.2043e-10	CEBPG
MA1481.2_DRGX_RC	652	+	0.1827	6.305	0.4635	2.8818e-10	6.2173e-10	DRGX
MA1938.2_ERF-NHLH1_RC-c1	276	-	-0.2786	-6.2998	0.4639	2.9796e-10	6.4231e-10	ERF
MA2334.1_ZNF547	614	+	0.1841	6.2992	0.4643	2.9926e-10	6.4458e-10	ZNF547
ERR1_HUMAN.H11MO.0.A	822	+	0.1646	6.2983	0.4647	3.0096e-10	6.4772e-10	ESRRA
MA0132.3_PDX1_RC	278	-	-0.2768	-6.2978	0.465	3.0199e-10	6.4940e-10	PDX1
MA1576.2_THRB	144	+	0.3957	6.2895	0.4654	3.1858e-10	6.8450e-10	THRB
MEIS1_HUMAN.H11MO.0.A	328	-	-0.2541	-6.2839	0.4658	3.3015e-10	7.0878e-10	MEIS1
MA0516.3_SP2	942	+	0.1516	6.2739	0.4662	3.5218e-10	7.5545e-10	SP2
MA2507.1_NACC2_RC	422	+	0.223	6.2725	0.4666	3.5536e-10	7.6164e-10	NACC2
MA0891.2_GSC2	278	+	0.2753	6.2705	0.4669	3.5984e-10	7.7061e-10	GSC2
MA1964.2_SMAD2	148	+	0.3826	6.2705	0.4673	3.5992e-10	7.7061e-10	SMAD2
MA0685.2_SP4	454	+	0.215	6.2624	0.4677	3.7909e-10	8.1051e-10	SP4
MA2458.1_ZNF146_RC	156	+	0.3721	6.2543	0.4681	3.9932e-10	8.5308e-10	ZNF146
ZN384_HUMAN.H11MO.0.C	930	-	-0.148	-6.2335	0.4685	4.5623e-10	9.7385e-10	ZNF384
MA1577.2_TLX2	372	+	0.2378	6.2285	0.4689	4.7092e-10	1.0044e-9	TLX2
MA0718.2_RAX	322	+	0.2568	6.2266	0.4692	4.7677e-10	1.0160e-9	RAX
MA0683.2_POU4F2_RC	468	+	0.2098	6.2212	0.4696	4.9349e-10	1.0508e-9	POU4F2
MA0833.3_ATF4	344	+	0.2531	6.2209	0.47	4.9426e-10	1.0516e-9	ATF4
MA1124.1_ZNF24_RC	754	+	0.1644	6.2096	0.4704	5.3121e-10	1.1293e-9	ZNF24
MA2538.1_CGGBP1	1028	-	-0.1414	-6.2096	0.4708	5.3125e-10	1.1293e-9	CGGBP1
NF2L2_HUMAN.H11MO.0.A	276	-	-0.2753	-6.2093	0.4712	5.3238e-10	1.1300e-9	NFE2L2
SP1_HUMAN.H11MO.0.A_RC	1112	-	-0.1356	-6.2091	0.4715	5.3272e-10	1.1300e-9	SP1
MA2527.1_ZNF726_RC	346	-	-0.2475	-6.2047	0.4719	5.4786e-10	1.1609e-9	ZNF726
MA0635.2_BARHL2_RC	646	+	0.1753	6.1932	0.4723	5.8973e-10	1.2487e-9	BARHL2
MA1585.2_ZKSCAN1_RC	346	-	-0.2427	-6.1898	0.4727	6.0251e-10	1.2747e-9	ZKSCAN1
MA0679.3_ONECUT1_RC	376	-	-0.2338	-6.1848	0.4731	6.2179e-10	1.3144e-9	ONECUT1
MBD2_HUMAN.H11MO.0.B	1110	-	-0.1355	-6.1761	0.4734	6.5708e-10	1.3879e-9	MBD2
MA0068.2_PAX4	266	-	-0.2766	-6.1716	0.4738	6.7600e-10	1.4267e-9	PAX4
MA0159.1_RARA-RXRA-c1	1012	-	-0.141	-6.166	0.4742	7.0029e-10	1.4768e-9	RARA
MA2572.1_ZNF827	284	+	0.2697	6.1644	0.4746	7.0768e-10	1.4911e-9	ZNF827
MA1125.2_ZNF384	876	-	-0.1534	-6.164	0.475	7.0919e-10	1.4931e-9	ZNF384
MA0877.4_BARHL1	770	+	0.1609	6.1635	0.4754	7.1145e-10	1.4967e-9	BARHL1
MA2537.1_SALL3_RC	1014	+	0.1425	6.1621	0.4757	7.1800e-10	1.5092e-9	SALL3
MA1639.2_MEIS1_RC	376	-	-0.2319	-6.1586	0.4761	7.3394e-10	1.5415e-9	MEIS1
MA1136.1_FOSB-JUNB-c2	676	-	-0.1717	-6.1521	0.4765	7.6484e-10	1.6051e-9	JUNB
MA0796.1_TGIF1	112	-	-0.4463	-6.1495	0.4769	7.7733e-10	1.6300e-9	TGIF1
MA0733.2_EGR4_RC	1012	+	0.141	6.148	0.4773	7.8460e-10	1.6440e-9	EGR4
MA0073.2_RREB1_RC	910	-	-0.1488	-6.1396	0.4776	8.2750e-10	1.7324e-9	RREB1
NF2L2_HUMAN.H11MO.0.A_RC	330	-	-0.25	-6.1371	0.478	8.4026e-10	1.7578e-9	NFE2L2
MA2536.1_PRDM13	570	+	0.1876	6.1359	0.4784	8.4689e-10	1.7702e-9	PRDM13
MA2508.1_CASZ1	690	+	0.1734	6.1266	0.4788	8.9785e-10	1.8752e-9	CASZ1
ZN274_HUMAN.H11MO.0.A	274	+	0.271	6.1225	0.4792	9.2132e-10	1.9227e-9	ZNF274
MA2508.1_CASZ1_RC	714	+	0.168	6.1204	0.4796	9.3352e-10	1.9466e-9	CASZ1
MA1643.2_NFIB_RC	580	+	0.1867	6.1202	0.4799	9.3487e-10	1.9479e-9	NFIB
MA2689.1_ZNF470	1152	+	0.1318	6.1146	0.4803	9.6774e-10	2.0148e-9	ZNF470
MA1931.1_ELK1-HOXA1-c1	480	+	0.2029	6.1128	0.4807	9.7888e-10	2.0364e-9	ELK1
CUX1_HUMAN.H11MO.0.C_RC	348	+	0.2412	6.1037	0.4811	1.0364e-9	2.1543e-9	CUX1
STA5A_HUMAN.H11MO.0.A	974	-	-0.1422	-6.1017	0.4815	1.0496e-9	2.1801e-9	STAT5A
ATF4_HUMAN.H11MO.0.A	348	+	0.2453	6.0952	0.4818	1.0931e-9	2.2685e-9	ATF4
MA0468.1_DUX4	506	+	0.1983	6.0881	0.4822	1.1428e-9	2.3699e-9	DUX4
MA2117.1_FOXP4	618	-	-0.1791	-6.0865	0.4826	1.1540e-9	2.3912e-9	FOXP4
MA2585.1_ZNF500	732	-	-0.1637	-6.0809	0.483	1.1950e-9	2.4741e-9	ZNF500
MA0501.2_MAF-NFE2-c2	514	-	-0.1951	-6.0808	0.4834	1.1958e-9	2.4741e-9	NFE2
SMAD2_HUMAN.H11MO.0.A_RC	202	+	0.3088	6.0699	0.4838	1.2799e-9	2.6457e-9	SMAD2
MA0696.1_ZIC1_RC	722	+	0.1653	6.0657	0.4841	1.3137e-9	2.7134e-9	ZIC1
MA0772.2_IRF7_RC	704	-	-0.1666	-6.0651	0.4845	1.3188e-9	2.7218e-9	IRF7
MA1149.2_RARA-RXRG-c1	1008	-	-0.1391	-6.0612	0.4849	1.3512e-9	2.7864e-9	RARA
ZN143_HUMAN.H11MO.0.A	258	+	0.2742	6.0579	0.4853	1.3789e-9	2.8413e-9	ZNF143
MA0741.1_KLF16_RC	558	-	-0.1879	-6.0556	0.4857	1.3989e-9	2.8804e-9	KLF16
MA0777.1_MYBL2_RC	264	-	-0.2679	-6.0549	0.4861	1.4050e-9	2.8906e-9	MYBL2
FEZF1_HUMAN.H11MO.0.C_RC	810	+	0.1546	6.0513	0.4864	1.4366e-9	2.9533e-9	FEZF1
MA0526.5_USF2_RC	296	+	0.2616	6.0501	0.4868	1.4471e-9	2.9727e-9	USF2
MA1122.2_TFDP1_RC	830	+	0.1514	6.0225	0.4872	1.7171e-9	3.5244e-9	TFDP1
MA0707.3_MNX1	244	-	-0.2859	-6.0218	0.4876	1.7251e-9	3.5380e-9	MNX1
MA1933.2_ELK1-SREBF2-c1	392	+	0.2211	6.0206	0.488	1.7374e-9	3.5605e-9	ELK1
MA1150.2_RORB	450	+	0.2057	6.0198	0.4883	1.7461e-9	3.5755e-9	RORB
NKX25_HUMAN.H11MO.0.B	296	+	0.2635	6.0191	0.4887	1.7534e-9	3.5877e-9	NKX2-5
MA1494.2_HNF4A	148	-	-0.3688	-6.0188	0.4891	1.7573e-9	3.5929e-9	HNF4A
MA0475.3_FLI1	632	-	-0.1728	-6.0178	0.4895	1.7683e-9	3.6126e-9	FLI1
MA0652.2_IRF8_RC	180	-	-0.3278	-6.0159	0.4899	1.7891e-9	3.6522e-9	IRF8
MA2675.1_HOMEZ	176	+	0.3331	6.0155	0.4903	1.7932e-9	3.6578e-9	HOMEZ
MA2578.1_ZBTB8A_RC	764	+	0.1595	6.0101	0.4906	1.8536e-9	3.7779e-9	ZBTB8A
NKX28_HUMAN.H11MO.0.C_RC	776	+	0.1566	6.0016	0.491	1.9541e-9	3.9796e-9	NKX2-8
MA2588.1_FAM200B_RC	1200	+	0.1243	5.9926	0.4914	2.0652e-9	4.2026e-9	FAM200B
MA2570.1_ZNF746	400	-	-0.219	-5.9869	0.4918	2.1387e-9	4.3489e-9	ZNF746
MA1522.2_MAZ	854	+	0.1525	5.9726	0.4922	2.3348e-9	4.7439e-9	MAZ
MA1149.2_RARA-RXRG_RC-c1	1058	-	-0.1331	-5.9527	0.4925	2.6376e-9	5.3551e-9	RARA
MA0891.2_GSC2_RC	312	+	0.2418	5.9523	0.4929	2.6443e-9	5.3645e-9	GSC2
MA2685.1_TLX3	602	+	0.1772	5.9459	0.4933	2.7499e-9	5.5744e-9	TLX3
EGR1_HUMAN.H11MO.0.A	930	-	-0.1423	-5.9415	0.4937	2.8243e-9	5.7207e-9	EGR1
MA1643.2_NFIB	718	+	0.1626	5.938	0.4941	2.8856e-9	5.8405e-9	NFIB
MA0710.2_NOTO	800	+	0.1546	5.9379	0.4945	2.8864e-9	5.8405e-9	NOTO
MA0736.1_GLIS2	486	-	-0.1961	-5.9306	0.4948	3.0178e-9	6.0984e-9	GLIS2
CREM_HUMAN.H11MO.0.C_RC	286	+	0.2552	5.9274	0.4952	3.0768e-9	6.2130e-9	CREM
MA1962.1_POU2F1-SOX2-c2	778	+	0.1544	5.9256	0.4956	3.1109e-9	6.2770e-9	SOX2
MA1534.2_NR1I3	372	-	-0.2247	-5.9246	0.496	3.1307e-9	6.3121e-9	NR1I3
MA1136.1_FOSB-JUNB_RC-c2	664	-	-0.1674	-5.9098	0.4964	3.4254e-9	6.9009e-9	JUNB
MA0838.1_CEBPG	318	+	0.2445	5.8868	0.4968	3.9378e-9	7.9272e-9	CEBPG
MA1934.2_ERF-FIGLA-c2	176	+	0.3235	5.8839	0.4971	4.0082e-9	8.0626e-9	FIGLA
SMAD2_HUMAN.H11MO.0.A	170	+	0.3273	5.8807	0.4975	4.0843e-9	8.2095e-9	SMAD2
MA1723.2_PRDM9_RC	908	+	0.1428	5.8796	0.4979	4.1123e-9	8.2593e-9	PRDM9
MA1122.2_TFDP1	780	+	0.152	5.8753	0.4983	4.2201e-9	8.4693e-9	TFDP1
GCR_HUMAN.H11MO.0.A_RC	518	+	0.1921	5.8731	0.4987	4.2769e-9	8.5767e-9	NR3C1
MA0528.3_ZNF263_RC	260	-	-0.2759	-5.8693	0.499	4.3770e-9	8.7708e-9	ZNF263
ZN549_HUMAN.H11MO.0.C_RC	398	+	0.2149	5.8508	0.4994	4.8913e-9	9.7937e-9	ZNF549
MA0691.1_TFAP4_RC	682	-	-0.163	-5.8495	0.4998	4.9304e-9	9.8647e-9	TFAP4
MA0041.3_FOXD3_RC	320	+	0.2438	5.848	0.5002	4.9753e-9	9.9467e-9	FOXD3
MA1109.2_NEUROD1_RC	882	+	0.1442	5.8478	0.5006	4.9827e-9	9.9539e-9	NEUROD1
MA0014.4_PAX5_RC	566	-	-0.1768	-5.8316	0.501	5.4898e-9	1.0959e-8	PAX5
MA1966.2_TFAP4-ETV1-c1	780	-	-0.1518	-5.8295	0.5013	5.5586e-9	1.1088e-8	TFAP4
MA1977.2_ZNF324_RC	194	-	-0.3006	-5.8259	0.5017	5.6820e-9	1.1325e-8	ZNF324
CUX1_HUMAN.H11MO.0.C	268	+	0.2638	5.8172	0.5021	5.9850e-9	1.1920e-8	CUX1
HEN1_HUMAN.H11MO.0.C	834	+	0.1475	5.8162	0.5025	6.0185e-9	1.1978e-8	NHLH1
MA0750.4_ZBTB7A_RC	510	+	0.1915	5.8118	0.5029	6.1820e-9	1.2294e-8	ZBTB7A
MA0718.2_RAX_RC	304	+	0.2409	5.8032	0.5032	6.5067e-9	1.2929e-8	RAX
MA2578.1_ZBTB8A	766	+	0.1527	5.8016	0.5036	6.5669e-9	1.3039e-8	ZBTB8A
PRDM6_HUMAN.H11MO.0.C_RC	384	-	-0.2123	-5.8014	0.504	6.5755e-9	1.3046e-8	PRDM6
MA1116.2_RBPJ_RC	652	+	0.1665	5.8008	0.5044	6.5995e-9	1.3084e-8	RBPJ
MA2120.1_ZNF184_RC	422	-	-0.2056	-5.7913	0.5048	6.9831e-9	1.3834e-8	ZNF184
ELK4_HUMAN.H11MO.0.A	372	-	-0.2159	-5.7904	0.5052	7.0232e-9	1.3903e-8	ELK4
MA0892.2_GSX1_RC	514	+	0.1886	5.7848	0.5055	7.2611e-9	1.4363e-8	GSX1
MA1938.2_ERF-NHLH1_RC-c2	476	+	0.193	5.7753	0.5059	7.6838e-9	1.5188e-8	NHLH1
MA0763.2_ETV3_RC	532	-	-0.1799	-5.7738	0.5063	7.7509e-9	1.5309e-8	ETV3
MA1134.2_FOS-JUNB_RC-c2	742	-	-0.1561	-5.7694	0.5067	7.9540e-9	1.5698e-8	JUNB
MA0717.2_RAX2	460	+	0.1955	5.7618	0.5071	8.3204e-9	1.6409e-8	RAX2
MA1542.2_OSR1_RC	704	-	-0.1594	-5.7519	0.5075	8.8264e-9	1.7394e-8	OSR1
MA2506.1_MYT1	1016	+	0.1329	5.7458	0.5078	9.1503e-9	1.8018e-8	MYT1
MA2523.1_ZNF689	254	+	0.2611	5.74	0.5082	9.4691e-9	1.8632e-8	ZNF689
MA0788.1_POU3F3_RC	924	+	0.1371	5.7309	0.5086	9.9873e-9	1.9637e-8	POU3F3
KLF1_HUMAN.H11MO.0.A_RC	488	-	-0.1883	-5.7286	0.509	1.0127e-8	1.9897e-8	KLF1
MA1711.2_ZNF343	172	+	0.3187	5.7278	0.5094	1.0173e-8	1.9972e-8	ZNF343
IRF7_HUMAN.H11MO.0.C_RC	692	-	-0.1587	-5.7139	0.5097	1.1042e-8	2.1663e-8	IRF7
MA0138.3_REST	186	-	-0.3079	-5.7127	0.5101	1.1117e-8	2.1793e-8	REST
KLF9_HUMAN.H11MO.0.C_RC	826	+	0.1461	5.7096	0.5105	1.1326e-8	2.2187e-8	KLF9
MA0017.3_NR2F1_RC	682	-	-0.1595	-5.7025	0.5109	1.1804e-8	2.3105e-8	NR2F1
MA2549.1_ZNF234	496	-	-0.1858	-5.6963	0.5113	1.2246e-8	2.3953e-8	ZNF234
THA11_HUMAN.H11MO.0.B	250	+	0.2712	5.689	0.5117	1.2779e-8	2.4976e-8	THAP11
ZN322_HUMAN.H11MO.0.B_RC	602	+	0.1671	5.6866	0.512	1.2959e-8	2.5309e-8	ZNF322
MA0913.3_HOXD9_RC	562	-	-0.1753	-5.6816	0.5124	1.3344e-8	2.6041e-8	HOXD9
HXC9_HUMAN.H11MO.0.C	416	+	0.203	5.6768	0.5128	1.3727e-8	2.6768e-8	HOXC9
PO3F2_HUMAN.H11MO.0.A	1112	+	0.1235	5.6727	0.5132	1.4057e-8	2.7391e-8	POU3F2
MA1954.2_FOXO1-ELK1-c1	578	+	0.1734	5.6688	0.5136	1.4378e-8	2.7996e-8	FOXO1
MA2574.1_ZNF878_RC	184	-	-0.3028	-5.6652	0.5139	1.4688e-8	2.8579e-8	ZNF878
BACH1_HUMAN.H11MO.0.A	414	-	-0.2033	-5.6641	0.5143	1.4781e-8	2.8739e-8	BACH1
MA2546.1_ZNF131_RC	436	+	0.1964	5.6615	0.5147	1.5004e-8	2.9150e-8	ZNF131
MA1955.2_FOXO1-ELK3-c1	550	+	0.178	5.6563	0.5151	1.5464e-8	3.0021e-8	FOXO1
MA2546.1_ZNF131	476	+	0.1874	5.652	0.5155	1.5861e-8	3.0769e-8	ZNF131
MA1707.2_DMRTA1_RC	446	-	-0.1945	-5.6505	0.5159	1.5996e-8	3.1009e-8	DMRTA1
MA0793.2_POU6F2	578	+	0.1722	5.6467	0.5162	1.6358e-8	3.1686e-8	POU6F2
MA0652.2_IRF8	156	-	-0.3279	-5.6427	0.5166	1.6744e-8	3.2411e-8	IRF8
MA1954.2_FOXO1-ELK1_RC-c1	590	+	0.1707	5.6405	0.517	1.6959e-8	3.2802e-8	FOXO1
RORG_HUMAN.H11MO.0.C_RC	930	+	0.1367	5.6388	0.5174	1.7127e-8	3.3102e-8	RORC
MA1936.2_ERF-FOXO1_RC-c2	550	+	0.1771	5.6303	0.5178	1.7990e-8	3.4745e-8	FOXO1
MA0801.1_MGA	244	+	0.2628	5.6271	0.5182	1.8325e-8	3.5365e-8	MGA
MA0719.2_RHOXF1	806	+	0.1436	5.6249	0.5185	1.8562e-8	3.5797e-8	RHOXF1
EGR1_HUMAN.H11MO.0.A_RC	834	-	-0.1419	-5.6248	0.5189	1.8572e-8	3.5797e-8	EGR1
MA0877.4_BARHL1_RC	758	+	0.1469	5.6187	0.5193	1.9240e-8	3.7050e-8	BARHL1
MA2572.1_ZNF827_RC	270	+	0.2499	5.6181	0.5197	1.9305e-8	3.7149e-8	ZNF827
MA0616.3_HES2	322	-	-0.2297	-5.6131	0.5201	1.9869e-8	3.8206e-8	HES2
MA1562.2_SOX14	612	+	0.1662	5.6052	0.5204	2.0800e-8	3.9966e-8	SOX14
MA2541.1_CREB3L3	284	-	-0.2443	-5.6019	0.5208	2.1205e-8	4.0714e-8	CREB3L3
MA1960.2_MGA-EVX1_RC-c1	244	+	0.2618	5.5953	0.5212	2.2028e-8	4.2263e-8	MGA
MA1419.2_IRF4	154	-	-0.3282	-5.5859	0.5216	2.3251e-8	4.4577e-8	IRF4
MA0754.3_CUX1	230	+	0.2751	5.5808	0.522	2.3939e-8	4.5863e-8	CUX1
MA1485.1_FERD3L	470	+	0.1894	5.5756	0.5224	2.4669e-8	4.7226e-8	FERD3L
ZKSC1_HUMAN.H11MO.0.B	422	-	-0.1957	-5.5755	0.5227	2.4681e-8	4.7226e-8	ZKSCAN1
MA1966.2_TFAP4-ETV1_RC-c1	694	-	-0.1537	-5.5685	0.5231	2.5692e-8	4.9113e-8	TFAP4
MA0849.1_FOXO6	914	+	0.1353	5.5629	0.5235	2.6538e-8	5.0693e-8	FOXO6
MA0736.1_GLIS2_RC	460	-	-0.1884	-5.5625	0.5239	2.6588e-8	5.0751e-8	GLIS2
GATA4_HUMAN.H11MO.0.A	342	-	-0.2184	-5.5611	0.5243	2.6809e-8	5.1137e-8	GATA4
NR1I3_HUMAN.H11MO.0.C_RC	452	-	-0.1894	-5.5609	0.5246	2.6845e-8	5.1167e-8	NR1I3
MA1931.1_ELK1-HOXA1_RC-c1	386	+	0.2068	5.5563	0.525	2.7554e-8	5.2481e-8	ELK1
MA1970.2_TRPS1	510	+	0.1793	5.548	0.5254	2.8901e-8	5.5006e-8	TRPS1
HNF6_HUMAN.H11MO.0.B	332	-	-0.2235	-5.5419	0.5258	2.9920e-8	5.6905e-8	ONECUT1
MA0717.2_RAX2_RC	440	+	0.1917	5.5381	0.5262	3.0572e-8	5.8103e-8	RAX2
MA0653.1_IRF9	134	-	-0.3559	-5.5358	0.5266	3.0986e-8	5.8846e-8	IRF9
MA0913.3_HOXD9	594	-	-0.1675	-5.5343	0.5269	3.1249e-8	5.9303e-8	HOXD9
MA0609.3_CREM_RC	330	+	0.2217	5.5248	0.5273	3.2980e-8	6.2543e-8	CREM
ASCL1_HUMAN.H11MO.0.A	1134	+	0.1207	5.5176	0.5277	3.4361e-8	6.5115e-8	ASCL1
MA1958.2_HOXD12-ELK1-c2	244	+	0.2551	5.5107	0.5281	3.5734e-8	6.7667e-8	ELK1
MA0775.2_MEIS3_RC	872	+	0.138	5.51	0.5285	3.5890e-8	6.7913e-8	MEIS3
MA2573.1_ZNF836_RC	96	-	-0.4276	-5.5091	0.5288	3.6061e-8	6.8188e-8	ZNF836
MA0605.3_ATF3_RC	342	-	-0.2186	-5.5079	0.5292	3.6307e-8	6.8603e-8	ATF3
MA0879.3_DLX1_RC	736	+	0.1505	5.5063	0.5296	3.6637e-8	6.9178e-8	DLX1
MEIS1_HUMAN.H11MO.0.A_RC	358	-	-0.2115	-5.5022	0.53	3.7502e-8	7.0758e-8	MEIS1
MA0634.2_ALX3_RC	212	+	0.2774	5.4956	0.5304	3.8946e-8	7.3431e-8	ALX3
MA1545.2_OVOL2_RC	318	-	-0.2253	-5.4952	0.5308	3.9024e-8	7.3525e-8	OVOL2
MA0839.2_CREB3L1_RC	240	-	-0.2583	-5.4921	0.5311	3.9723e-8	7.4788e-8	CREB3L1
MA2683.1_NPAS3	1046	+	0.1259	5.4874	0.5315	4.0779e-8	7.6721e-8	NPAS3
MA0708.3_MSX2	178	+	0.3043	5.4841	0.5319	4.1565e-8	7.8143e-8	MSX2
ZN563_HUMAN.H11MO.0.C_RC	426	-	-0.1938	-5.4796	0.5323	4.2638e-8	8.0104e-8	ZNF563
MA0609.3_CREM	340	+	0.2179	5.4763	0.5327	4.3426e-8	8.1524e-8	CREM
ERG_HUMAN.H11MO.0.A_RC	668	-	-0.1549	-5.4707	0.5331	4.4837e-8	8.4113e-8	ERG
RARA_HUMAN.H11MO.0.A	980	-	-0.1279	-5.4688	0.5334	4.5300e-8	8.4921e-8	RARA
NDF1_HUMAN.H11MO.0.A_RC	878	+	0.1353	5.4644	0.5338	4.6449e-8	8.7013e-8	NEUROD1
MA1549.2_POU6F1	388	+	0.2062	5.4556	0.5342	4.8821e-8	9.1392e-8	POU6F1
MA1150.2_RORB_RC	382	+	0.2035	5.4473	0.5346	5.1133e-8	9.5651e-8	RORB
MA1961.2_PATZ1_RC	344	-	-0.2172	-5.4468	0.535	5.1272e-8	9.5842e-8	PATZ1
NR2E3_HUMAN.H11MO.0.C	246	+	0.2538	5.4228	0.5353	5.8679e-8	1.0961e-7	NR2E3
MA2564.1_ZNF43_RC	512	-	-0.1743	-5.4178	0.5357	6.0334e-8	1.1262e-7	ZNF43
MA0753.3_ZNF740	224	-	-0.2628	-5.4114	0.5361	6.2543e-8	1.1666e-7	ZNF740
JUNB_HUMAN.H11MO.0.A_RC	700	-	-0.1501	-5.4059	0.5365	6.4479e-8	1.2019e-7	JUNB
MA1151.2_RORC_RC	860	+	0.135	5.4044	0.5369	6.5023e-8	1.2111e-7	RORC
MA1639.2_MEIS1	328	-	-0.2188	-5.4031	0.5373	6.5490e-8	1.2190e-7	MEIS1
MA0793.2_POU6F2_RC	548	+	0.1686	5.3911	0.5376	7.0020e-8	1.3024e-7	POU6F2
MA0796.1_TGIF1_RC	120	-	-0.3737	-5.3905	0.538	7.0258e-8	1.3059e-7	TGIF1
MA1956.2_FOXO1-FLI1-c1	360	+	0.2078	5.3744	0.5384	7.6823e-8	1.4269e-7	FOXO1
MA2599.1_TIGD3	726	+	0.1452	5.3669	0.5388	8.0100e-8	1.4867e-7	TIGD3
MA0068.2_PAX4_RC	242	-	-0.2502	-5.3636	0.5392	8.1595e-8	1.5134e-7	PAX4
MA0837.3_CEBPE_RC	218	-	-0.2609	-5.3631	0.5395	8.1791e-8	1.5159e-7	CEBPE
HTF4_HUMAN.H11MO.0.A	116	-	-0.3719	-5.3582	0.5399	8.4032e-8	1.5563e-7	TCF12
MA1137.2_FOSL1-JUNB-c2	736	-	-0.1438	-5.3578	0.5403	8.4227e-8	1.5588e-7	JUNB
MA0651.3_HOXC11	120	+	0.3656	5.3528	0.5407	8.6584e-8	1.6014e-7	HOXC11
TAF1_HUMAN.H11MO.0.A	306	+	0.2212	5.3432	0.5411	9.1305e-8	1.6875e-7	TAF1
MA0789.1_POU3F4_RC	948	+	0.1259	5.3362	0.5415	9.4905e-8	1.7528e-7	POU3F4
MA1519.2_LHX5_RC	756	+	0.1418	5.3351	0.5418	9.5490e-8	1.7623e-7	LHX5
MA1707.2_DMRTA1	428	-	-0.188	-5.3335	0.5422	9.6356e-8	1.7770e-7	DMRTA1
MA1947.2_ETV5-FOXO1_RC-c2	606	+	0.1591	5.3287	0.5426	9.8937e-8	1.8234e-7	FOXO1
REST_HUMAN.H11MO.0.A_RC	156	-	-0.3142	-5.3284	0.543	9.9061e-8	1.8244e-7	REST
AIRE_HUMAN.H11MO.0.C_RC	922	+	0.1279	5.3273	0.5434	9.9666e-8	1.8342e-7	AIRE
MA2683.1_NPAS3_RC	1036	+	0.1223	5.3266	0.5438	1.0009e-7	1.8408e-7	NPAS3
MA0154.5_EBF1_RC	390	+	0.1949	5.3229	0.5441	1.0210e-7	1.8764e-7	EBF1
MA1587.1_ZNF135	526	+	0.1717	5.3218	0.5445	1.0276e-7	1.8871e-7	ZNF135
MA1713.2_ZNF610	1082	+	0.1166	5.3204	0.5449	1.0354e-7	1.9001e-7	ZNF610
MA1728.2_ZNF549	698	+	0.1463	5.3177	0.5453	1.0510e-7	1.9275e-7	ZNF549
RFX1_HUMAN.H11MO.0.B	630	-	-0.1546	-5.3022	0.5457	1.1442e-7	2.0969e-7	RFX1
MA0632.3_TCFL5_RC	1084	+	0.1178	5.2992	0.546	1.1633e-7	2.1304e-7	TCFL5
MA0683.2_POU4F2	488	+	0.1747	5.2987	0.5464	1.1665e-7	2.1349e-7	POU4F2
MA2493.1_ZNF322_RC	588	+	0.1569	5.2962	0.5468	1.1821e-7	2.1618e-7	ZNF322
MA1135.2_FOSB-JUNB-c2	778	-	-0.1391	-5.294	0.5472	1.1969e-7	2.1873e-7	JUNB
MA0073.2_RREB1	896	-	-0.1288	-5.2903	0.5476	1.2211e-7	2.2300e-7	RREB1
MA1631.2_ASCL1_RC	1108	+	0.117	5.2866	0.548	1.2460e-7	2.2739e-7	ASCL1
MA0679.3_ONECUT1	356	-	-0.2052	-5.2795	0.5483	1.2951e-7	2.3618e-7	ONECUT1
MA0753.3_ZNF740_RC	254	-	-0.2423	-5.2791	0.5487	1.2985e-7	2.3664e-7	ZNF740
MA2581.1_ZNF66	984	+	0.1243	5.2755	0.5491	1.3243e-7	2.4118e-7	ZNF66
MA0077.2_SOX9	818	+	0.1332	5.2701	0.5495	1.3638e-7	2.4820e-7	SOX9
NFAC4_HUMAN.H11MO.0.C_RC	608	-	-0.1558	-5.2645	0.5499	1.4059e-7	2.5568e-7	NFATC4
MA2685.1_TLX3_RC	570	+	0.1612	5.2524	0.5502	1.5011e-7	2.7280e-7	TLX3
GCR_HUMAN.H11MO.0.A	540	+	0.1672	5.2493	0.5506	1.5266e-7	2.7724e-7	NR3C1
NKX61_HUMAN.H11MO.0.B	600	+	0.1564	5.2474	0.551	1.5428e-7	2.8000e-7	NKX6-1
MA0159.1_RARA-RXRA_RC-c1	1056	-	-0.1171	-5.2441	0.5514	1.5705e-7	2.8482e-7	RARA
RFX1_HUMAN.H11MO.0.B_RC	692	-	-0.1457	-5.2335	0.5518	1.6633e-7	3.0145e-7	RFX1
MA0804.2_TBX19_RC	98	-	-0.3826	-5.2266	0.5522	1.7270e-7	3.1276e-7	TBX19
MA1656.2_ZNF449	586	+	0.1566	5.2177	0.5525	1.8115e-7	3.2786e-7	ZNF449
TFDP1_HUMAN.H11MO.0.C	768	+	0.1365	5.2123	0.5529	1.8651e-7	3.3731e-7	TFDP1
MA0812.2_TFAP2B	306	+	0.217	5.2028	0.5533	1.9634e-7	3.5485e-7	TFAP2B
MA0638.2_CREB3_RC	392	+	0.1903	5.2025	0.5537	1.9664e-7	3.5515e-7	CREB3
MA0605.3_ATF3	270	-	-0.2328	-5.1967	0.5541	2.0290e-7	3.6619e-7	ATF3
ZN134_HUMAN.H11MO.0.C_RC	242	+	0.2438	5.1915	0.5545	2.0866e-7	3.7633e-7	ZNF134
MA1481.2_DRGX	704	+	0.1425	5.1841	0.5548	2.1711e-7	3.9130e-7	DRGX
ZN449_HUMAN.H11MO.0.C_RC	608	+	0.1522	5.1582	0.5552	2.4940e-7	4.4919e-7	ZNF449
ZN680_HUMAN.H11MO.0.C	232	+	0.2508	5.158	0.5556	2.4964e-7	4.4932e-7	ZNF680
MA1534.2_NR1I3_RC	396	-	-0.1897	-5.1376	0.556	2.7830e-7	5.0055e-7	NR1I3
MA0914.2_ISL2	170	-	-0.2942	-5.1371	0.5564	2.7901e-7	5.0149e-7	ISL2
NKX31_HUMAN.H11MO.0.C_RC	106	+	0.3892	5.1209	0.5567	3.0415e-7	5.4629e-7	NKX3-1
MA0498.3_MEIS1_RC	372	-	-0.1942	-5.1192	0.5571	3.0690e-7	5.5086e-7	MEIS1
RFX3_HUMAN.H11MO.0.B_RC	320	+	0.2119	5.1184	0.5575	3.0812e-7	5.5267e-7	RFX3
MA0077.2_SOX9_RC	776	+	0.1332	5.1088	0.5579	3.2426e-7	5.8122e-7	SOX9
MA1500.2_HOXB6_RC	244	-	-0.2416	-5.1005	0.5583	3.3884e-7	6.0695e-7	HOXB6
SRBP1_HUMAN.H11MO.0.A_RC	442	-	-0.1773	-5.1004	0.5587	3.3902e-7	6.0695e-7	SREBF1
MA0634.2_ALX3	220	+	0.2518	5.0981	0.559	3.4308e-7	6.1370e-7	ALX3
TFAP4_HUMAN.H11MO.0.A_RC	714	-	-0.1399	-5.095	0.5594	3.4878e-7	6.2347e-7	TFAP4
MA0646.2_GCM1_RC	124	+	0.3453	5.094	0.5598	3.5060e-7	6.2629e-7	GCM1
MA2458.1_ZNF146	148	+	0.3085	5.0898	0.5602	3.5836e-7	6.3972e-7	ZNF146
MA0759.3_ELK3_RC	602	-	-0.1503	-5.0842	0.5606	3.6924e-7	6.5868e-7	ELK3
MA2692.1_ZNF43	484	-	-0.1673	-5.0834	0.5609	3.7069e-7	6.6083e-7	ZNF43
MA0493.3_KLF1_RC	504	-	-0.1686	-5.0807	0.5613	3.7597e-7	6.6978e-7	KLF1
SOX9_HUMAN.H11MO.0.B_RC	914	+	0.1216	5.0726	0.5617	3.9234e-7	6.9847e-7	SOX9
MA0084.2_SRY	162	+	0.2915	5.0692	0.5621	3.9956e-7	7.1085e-7	SRY
MA1545.2_OVOL2	308	-	-0.2106	-5.0577	0.5625	4.2429e-7	7.5432e-7	OVOL2
MA1132.2_JUN-JUNB-c2	718	-	-0.138	-5.0566	0.5629	4.2670e-7	7.5810e-7	JUNB
MA1983.2_ZNF582_RC	292	+	0.2164	5.0418	0.5632	4.6121e-7	8.1886e-7	ZNF582
MA2488.1_ZBTB40_RC	266	-	-0.225	-5.0414	0.5636	4.6202e-7	8.1974e-7	ZBTB40
MA0879.3_DLX1	710	+	0.1393	5.0409	0.564	4.6340e-7	8.2163e-7	DLX1
MA0036.4_GATA2_RC	464	-	-0.1693	-5.0379	0.5644	4.7060e-7	8.3382e-7	GATA2
MA1939.2_ERF-SREBF2-c1	136	-	-0.321	-5.0362	0.5648	4.7477e-7	8.4064e-7	ERF
ZN563_HUMAN.H11MO.0.C	446	-	-0.1721	-5.0355	0.5652	4.7652e-7	8.4318e-7	ZNF563
MA0904.3_HOXB5_RC	132	-	-0.3275	-5.033	0.5655	4.8276e-7	8.5364e-7	HOXB5
MA2602.1_ZBED5	848	-	-0.1266	-5.0323	0.5659	4.8475e-7	8.5657e-7	ZBED5
MA0703.3_LMX1B	430	+	0.1778	5.0322	0.5663	4.8497e-7	8.5657e-7	LMX1B
MA0468.1_DUX4_RC	436	+	0.175	5.0315	0.5667	4.8670e-7	8.5886e-7	DUX4
MA0841.2_NFE2_RC	194	-	-0.2644	-5.0306	0.5671	4.8897e-7	8.6229e-7	NFE2
ZN214_HUMAN.H11MO.0.C	484	+	0.1636	5.0305	0.5674	4.8928e-7	8.6229e-7	ZNF214
NFAC3_HUMAN.H11MO.0.B_RC	444	+	0.1753	5.0284	0.5678	4.9462e-7	8.7108e-7	NFATC3
PAX5_HUMAN.H11MO.0.A_RC	548	-	-0.1563	-5.0273	0.5682	4.9733e-7	8.7526e-7	PAX5
KLF8_HUMAN.H11MO.0.C_RC	914	-	-0.1207	-5.0249	0.5686	5.0359e-7	8.8568e-7	KLF8
MA2329.1_ZBTB11_RC	666	-	-0.1405	-5.0231	0.569	5.0846e-7	8.9365e-7	ZBTB11
SP4_HUMAN.H11MO.0.A_RC	416	+	0.1772	5.0205	0.5694	5.1535e-7	9.0515e-7	SP4
MZF1_HUMAN.H11MO.0.B_RC	634	-	-0.1449	-5.015	0.5697	5.3042e-7	9.3098e-7	MZF1
TYY1_HUMAN.H11MO.0.A	772	-	-0.1313	-5.0079	0.5701	5.5021e-7	9.6508e-7	YY1
MA1975.2_ZNF214	528	+	0.1574	5.0076	0.5705	5.5121e-7	9.6619e-7	ZNF214
SP4_HUMAN.H11MO.0.A	400	+	0.1806	5.0025	0.5709	5.6587e-7	9.9122e-7	SP4
MECP2_HUMAN.H11MO.0.C_RC	518	+	0.1639	5.0008	0.5713	5.7086e-7	9.9930e-7	MECP2
MA0613.1_FOXG1_RC	704	+	0.1385	4.999	0.5716	5.7622e-7	1.008e-06	FOXG1
MA1522.2_MAZ_RC	824	+	0.1292	4.9952	0.572	5.8774e-7	1.02746e-06	MAZ
ZN322_HUMAN.H11MO.0.B	596	+	0.1467	4.9777	0.5724	6.4347e-7	1.12415e-06	ZNF322
MA0834.2_ATF7	194	+	0.2659	4.9758	0.5728	6.4973e-7	1.13431e-06	ATF7
MA2576.1_ZXDB_RC	278	-	-0.2232	-4.9743	0.5732	6.5500e-7	1.14275e-06	ZXDB
MA1957.1_HOXB2-ELK1_RC-c1	260	-	-0.2258	-4.9724	0.5736	6.6140e-7	1.15315e-06	HOXB2
ASCL1_HUMAN.H11MO.0.A_RC	1088	+	0.1105	4.96	0.5739	7.0496e-7	1.22828e-06	ASCL1
MA2574.1_ZNF878	194	-	-0.2579	-4.9577	0.5743	7.1328e-7	1.24195e-06	ZNF878
MA1138.2_FOSL2-JUNB-c2	734	-	-0.1348	-4.9576	0.5747	7.1354e-7	1.24195e-06	JUNB
NDF1_HUMAN.H11MO.0.A	850	+	0.1239	4.9566	0.5751	7.1746e-7	1.24757e-06	NEUROD1
FOXC1_HUMAN.H11MO.0.C_RC	430	+	0.1723	4.9566	0.5755	7.1748e-7	1.24757e-06	FOXC1
MA2526.1_ZNF721_RC	644	-	-0.1412	-4.9531	0.5759	7.3050e-7	1.26856e-06	ZNF721
MA0115.1_NR1H2-RXRA_RC-c2	76	+	0.4338	4.9483	0.5762	7.4863e-7	1.29917e-06	RXRA
MA0789.1_POU3F4	894	+	0.1205	4.9474	0.5766	7.5222e-7	1.30454e-06	POU3F4
MA0490.3_JUNB	710	-	-0.1347	-4.9306	0.577	8.1980e-7	1.4208e-06	JUNB
MA2332.1_ZNF175	310	+	0.2035	4.9281	0.5774	8.3052e-7	1.43842e-06	ZNF175
MA0765.4_ETV5	586	+	0.1478	4.9204	0.5778	8.6388e-7	1.49522e-06	ETV5
SOX9_HUMAN.H11MO.0.B	880	+	0.1201	4.9076	0.5781	9.2195e-7	1.59468e-06	SOX9
MA2515.1_ZNF865	482	+	0.1666	4.9053	0.5785	9.3292e-7	1.61258e-06	ZNF865
MA1138.2_FOSL2-JUNB_RC-c2	664	-	-0.1396	-4.8836	0.5789	1.04169e-06	1.7994e-06	JUNB
MA0811.2_TFAP2B	332	+	0.1947	4.8823	0.5793	1.04878e-06	1.81046e-06	TFAP2B
MA1970.2_TRPS1_RC	524	+	0.1551	4.8776	0.5797	1.07394e-06	1.85266e-06	TRPS1
ZBT7A_HUMAN.H11MO.0.A	460	+	0.1675	4.8735	0.5801	1.09639e-06	1.89016e-06	ZBTB7A
MA2522.1_ZNF683	194	-	-0.2537	-4.8733	0.5804	1.09742e-06	1.89069e-06	ZNF683
MA1135.2_FOSB-JUNB_RC-c2	708	-	-0.1344	-4.871	0.5808	1.11036e-06	1.91172e-06	JUNB
MA1935.2_ERF-FOXI1-c2	186	-	-0.2587	-4.8642	0.5812	1.14948e-06	1.97777e-06	FOXI1
MA1983.2_ZNF582	318	+	0.1997	4.8641	0.5816	1.15002e-06	1.97777e-06	ZNF582
MA1525.3_NFATC4	618	-	-0.1437	-4.8638	0.582	1.15175e-06	1.97907e-06	NFATC4
GATA3_HUMAN.H11MO.0.A_RC	234	-	-0.234	-4.863	0.5823	1.15591e-06	1.98492e-06	GATA3
MA0088.3_ZNF143_RC	128	+	0.3133	4.8555	0.5827	1.20073e-06	2.06053e-06	ZNF143
MA0685.2_SP4_RC	418	+	0.1726	4.8551	0.5831	1.20326e-06	2.06351e-06	SP4
MA2521.1_FIZ1	304	+	0.2042	4.8539	0.5835	1.21077e-06	2.07504e-06	FIZ1
MA0700.3_LHX2_RC	946	+	0.117	4.8524	0.5839	1.21955e-06	2.08872e-06	LHX2
NR1I3_HUMAN.H11MO.0.C	406	-	-0.175	-4.8522	0.5843	1.22104e-06	2.0899e-06	NR1I3
MA0730.1_RARA	128	-	-0.322	-4.852	0.5846	1.22221e-06	2.09054e-06	RARA
DUX4_HUMAN.H11MO.0.A	354	+	0.1892	4.8482	0.585	1.24581e-06	2.12951e-06	DUX4
MA0910.3_HOXD8_RC	562	-	-0.1505	-4.8425	0.5854	1.28185e-06	2.18969e-06	HOXD8
MA2512.1_ZNF648	838	+	0.1219	4.8358	0.5858	1.32629e-06	2.26412e-06	ZNF648
MA1419.2_IRF4_RC	160	-	-0.2752	-4.8349	0.5862	1.33183e-06	2.27209e-06	IRF4
MA0837.3_CEBPE	226	-	-0.2307	-4.8339	0.5865	1.33894e-06	2.28273e-06	CEBPE
MA1977.2_ZNF324	232	-	-0.2307	-4.8336	0.5869	1.34118e-06	2.28508e-06	ZNF324
HSF1_HUMAN.H11MO.0.A	750	+	0.1303	4.8284	0.5873	1.37615e-06	2.34313e-06	HSF1
MA0841.2_NFE2	218	-	-0.239	-4.8256	0.5877	1.39614e-06	2.37561e-06	NFE2
MA0765.4_ETV5_RC	476	+	0.1615	4.8214	0.5881	1.42569e-06	2.42433e-06	ETV5
MA0904.3_HOXB5	132	-	-0.3123	-4.8213	0.5885	1.42656e-06	2.42433e-06	HOXB5
MA1527.2_NFIC_RC	314	+	0.2033	4.8183	0.5888	1.4479e-06	2.45889e-06	NFIC
MA1549.2_POU6F1_RC	358	+	0.188	4.8142	0.5892	1.47763e-06	2.50775e-06	POU6F1
MA0119.1_NFIC-TLX1_RC-c2	188	-	-0.2552	-4.8088	0.5896	1.51871e-06	2.5758e-06	TLX1
MA2564.1_ZNF43	530	-	-0.1524	-4.807	0.59	1.53196e-06	2.59659e-06	ZNF43
MA0686.2_SPDEF	286	-	-0.2064	-4.8032	0.5904	1.56121e-06	2.64446e-06	SPDEF
MA1527.2_NFIC	280	+	0.2151	4.8004	0.5908	1.58356e-06	2.68058e-06	NFIC
AIRE_HUMAN.H11MO.0.C	912	+	0.1163	4.7949	0.5911	1.62728e-06	2.75281e-06	AIRE
MA0498.3_MEIS1	364	-	-0.1829	-4.7886	0.5915	1.67973e-06	2.83969e-06	MEIS1
MA2493.1_ZNF322	628	+	0.1375	4.7748	0.5919	1.79859e-06	3.03867e-06	ZNF322
MA0791.2_POU4F3	460	+	0.1621	4.774	0.5923	1.80637e-06	3.04985e-06	POU4F3
MA1934.2_ERF-FIGLA_RC-c2	220	+	0.2349	4.7696	0.5927	1.84598e-06	3.11472e-06	FIGLA
MA0162.5_EGR1_RC	882	-	-0.1172	-4.7671	0.593	1.86923e-06	3.15192e-06	EGR1
MA2602.1_ZBED5_RC	874	-	-0.1184	-4.7652	0.5934	1.8869e-06	3.17966e-06	ZBED5
MA1953.2_FOXO1-ELF1-c1	560	+	0.1487	4.7634	0.5938	1.90351e-06	3.20559e-06	FOXO1
E2F4_HUMAN.H11MO.0.A	906	-	-0.1148	-4.7618	0.5942	1.91867e-06	3.22905e-06	E2F4
MA2596.1_ZXDA	188	+	0.2513	4.7572	0.5946	1.96294e-06	3.30143e-06	ZXDA
MA0764.4_ETV4	504	-	-0.1523	-4.7428	0.595	2.108e-06	3.54312e-06	ETV4
NFYA_HUMAN.H11MO.0.A	518	-	-0.1519	-4.7425	0.5953	2.1111e-06	3.54605e-06	NFYA
MA1577.2_TLX2_RC	390	+	0.1776	4.7395	0.5957	2.14214e-06	3.59589e-06	TLX2
SRF_HUMAN.H11MO.0.A_RC	818	+	0.1224	4.7393	0.5961	2.1443e-06	3.5972e-06	SRF
MA1466.2_ATF6_RC	84	-	-0.3827	-4.7389	0.5965	2.14931e-06	3.60329e-06	ATF6
MA2590.1_ZNF841	100	-	-0.3539	-4.7377	0.5969	2.16109e-06	3.62073e-06	ZNF841
MA0741.1_KLF16	468	-	-0.1587	-4.7377	0.5972	2.16129e-06	3.62073e-06	KLF16
MA1584.2_ZIC5_RC	456	+	0.1616	4.7329	0.5976	2.21325e-06	3.70337e-06	ZIC5
MAZ_HUMAN.H11MO.0.A	736	+	0.1281	4.7273	0.598	2.27557e-06	3.80521e-06	MAZ
MA1512.2_KLF11	988	-	-0.1098	-4.7223	0.5984	2.33183e-06	3.89681e-06	KLF11
ANDR_HUMAN.H11MO.0.A_RC	486	+	0.1565	4.7222	0.5988	2.33345e-06	3.89702e-06	AR
MA1631.2_ASCL1	1092	+	0.1049	4.7209	0.5992	2.34856e-06	3.91976e-06	ASCL1
MA2538.1_CGGBP1_RC	1042	-	-0.1079	-4.7173	0.5995	2.38961e-06	3.98573e-06	CGGBP1
DUX4_HUMAN.H11MO.0.A_RC	326	+	0.1913	4.7103	0.5999	2.47296e-06	4.12212e-06	DUX4
FOXO1_HUMAN.H11MO.0.A_RC	528	+	0.1506	4.7052	0.6003	2.53613e-06	4.22472e-06	FOXO1
MA1730.2_ZNF708_RC	702	+	0.1287	4.695	0.6007	2.66641e-06	4.43893e-06	ZNF708
MA2583.1_ZNF142	554	+	0.1468	4.6934	0.6011	2.68743e-06	4.47108e-06	ZNF142
MA0070.2_PBX1_RC	564	+	0.1423	4.6899	0.6015	2.73318e-06	4.5443e-06	PBX1
MA2692.1_ZNF43_RC	502	-	-0.1528	-4.6886	0.6018	2.75043e-06	4.57008e-06	ZNF43
MA0663.1_MLX_RC	520	+	0.1512	4.6862	0.6022	2.78286e-06	4.62103e-06	MLX
BACH1_HUMAN.H11MO.0.A_RC	426	-	-0.1652	-4.685	0.6026	2.79965e-06	4.64596e-06	BACH1
MA0032.2_FOXC1	412	+	0.1674	4.6732	0.603	2.96481e-06	4.91693e-06	FOXC1
MA2120.1_ZNF184	458	-	-0.159	-4.6568	0.6034	3.21178e-06	5.32313e-06	ZNF184
MA0115.1_NR1H2-RXRA-c2	74	+	0.4113	4.6565	0.6037	3.21675e-06	5.328e-06	RXRA
MA2332.1_ZNF175_RC	300	+	0.1967	4.6519	0.6041	3.28919e-06	5.44453e-06	ZNF175
MA0890.2_GBX2	800	+	0.1212	4.6492	0.6045	3.33227e-06	5.51236e-06	GBX2
ZBTB6_HUMAN.H11MO.0.C_RC	334	+	0.1835	4.6485	0.6049	3.34286e-06	5.52639e-06	ZBTB6
MA0813.1_TFAP2B	304	+	0.1955	4.6484	0.6053	3.34582e-06	5.52779e-06	TFAP2B
MA1986.2_ZNF692_RC	936	+	0.1118	4.6464	0.6057	3.3773e-06	5.57628e-06	ZNF692
MA0076.3_ELK4	326	-	-0.1856	-4.642	0.606	3.45036e-06	5.69332e-06	ELK4
SRBP1_HUMAN.H11MO.0.A	470	-	-0.1566	-4.6398	0.6064	3.48796e-06	5.75173e-06	SREBF1
MA2581.1_ZNF66_RC	960	+	0.1099	4.6343	0.6068	3.58114e-06	5.90167e-06	ZNF66
MA0804.2_TBX19	124	-	-0.3	-4.6325	0.6072	3.61253e-06	5.94964e-06	TBX19
MA1562.2_SOX14_RC	612	+	0.1373	4.6237	0.6076	3.76985e-06	6.20484e-06	SOX14
MA0646.2_GCM1	114	+	0.3213	4.6182	0.6079	3.87054e-06	6.36656e-06	GCM1
MA2688.1_ZNF347	466	+	0.1563	4.6137	0.6083	3.95514e-06	6.50164e-06	ZNF347
HNF6_HUMAN.H11MO.0.B_RC	286	-	-0.1994	-4.6115	0.6087	3.99793e-06	6.56785e-06	ONECUT1
MA1570.1_TFAP4	562	-	-0.1408	-4.6103	0.6091	4.01995e-06	6.59988e-06	TFAP4
MA1466.2_ATF6	52	-	-0.4864	-4.6091	0.6095	4.04458e-06	6.63616e-06	ATF6
MA1946.2_ETV5-FOXI1-c2	192	-	-0.2413	-4.5861	0.6099	4.51625e-06	7.4054e-06	FOXI1
MA0826.1_OLIG1	556	+	0.1416	4.5858	0.6102	4.52184e-06	7.40992e-06	OLIG1
Z324A_HUMAN.H11MO.0.C_RC	180	-	-0.2462	-4.5794	0.6106	4.66296e-06	7.6364e-06	ZNF324
NR2E3_HUMAN.H11MO.0.C_RC	274	+	0.2022	4.5751	0.611	4.76069e-06	7.79158e-06	NR2E3
MA2570.1_ZNF746_RC	390	-	-0.168	-4.5674	0.6114	4.93842e-06	8.0774e-06	ZNF746
MA2688.1_ZNF347_RC	412	+	0.1634	4.5667	0.6118	4.9554e-06	8.10011e-06	ZNF347
MA0694.2_ZBTB7B	806	-	-0.1176	-4.5634	0.6122	5.03236e-06	8.22078e-06	ZBTB7B
MA2506.1_MYT1_RC	1044	+	0.1043	4.5626	0.6125	5.05155e-06	8.24698e-06	MYT1
MA0706.2_MEOX2_RC	726	+	0.1256	4.5587	0.6129	5.14776e-06	8.39881e-06	MEOX2
MA0041.3_FOXD3	368	+	0.1757	4.5577	0.6133	5.17065e-06	8.43091e-06	FOXD3
MA0490.3_JUNB_RC	670	-	-0.1287	-4.5576	0.6137	5.17378e-06	8.43091e-06	JUNB
NKX61_HUMAN.H11MO.0.B_RC	562	+	0.1397	4.5521	0.6141	5.31153e-06	8.64982e-06	NKX6-1
MA0658.2_LHX6_RC	244	+	0.2141	4.5463	0.6144	5.45903e-06	8.88451e-06	LHX6
PBX1_HUMAN.H11MO.0.A	640	+	0.1303	4.5445	0.6148	5.50633e-06	8.95591e-06	PBX1
MA0719.2_RHOXF1_RC	782	+	0.1179	4.5386	0.6152	5.66302e-06	9.20505e-06	RHOXF1
MA2496.1_ZNF596_RC	714	+	0.1219	4.5094	0.6156	6.50116e-06	1.05609e-05	ZNF596
MA2504.1_BCL11A	702	-	-0.1248	-4.5081	0.616	6.53967e-06	1.06168e-05	BCL11A
COT2_HUMAN.H11MO.0.A	580	-	-0.1357	-4.5059	0.6164	6.60896e-06	1.07227e-05	NR2F2
MA2504.1_BCL11A_RC	698	-	-0.125	-4.5038	0.6167	6.67444e-06	1.08222e-05	BCL11A
ZN770_HUMAN.H11MO.0.C	192	+	0.2388	4.5	0.6171	6.79394e-06	1.10091e-05	ZNF770
SUH_HUMAN.H11MO.0.A_RC	592	+	0.1345	4.4946	0.6175	6.97046e-06	1.12882e-05	RBPJ
FOXK1_HUMAN.H11MO.0.A_RC	258	+	0.2039	4.489	0.6179	7.15608e-06	1.15816e-05	FOXK1
NFAC4_HUMAN.H11MO.0.C	634	-	-0.1282	-4.4813	0.6183	7.4189e-06	1.19996e-05	NFATC4
MA1951.2_FOS	290	-	-0.1903	-4.4763	0.6186	7.5963e-06	1.22789e-05	FOS
MA0653.1_IRF9_RC	130	-	-0.2869	-4.4744	0.619	7.66114e-06	1.23761e-05	IRF9
MA0826.1_OLIG1_RC	564	+	0.1367	4.4722	0.6194	7.74308e-06	1.25007e-05	OLIG1
MA0616.3_HES2_RC	370	-	-0.1682	-4.4716	0.6198	7.76474e-06	1.25279e-05	HES2
AP2B_HUMAN.H11MO.0.B	286	+	0.1917	4.4699	0.6202	7.8247e-06	1.26169e-05	TFAP2B
ZN547_HUMAN.H11MO.0.C	834	+	0.1117	4.4691	0.6206	7.85461e-06	1.26573e-05	ZNF547
MA1100.3_ASCL1_RC	1110	+	0.0985	4.4655	0.6209	7.9866e-06	1.28621e-05	ASCL1
SMCA1_HUMAN.H11MO.0.C_RC	592	+	0.1336	4.4647	0.6213	8.01717e-06	1.29034e-05	SMARCA1
MA0686.2_SPDEF_RC	300	-	-0.1858	-4.4595	0.6217	8.21404e-06	1.32121e-05	SPDEF
MA1602.2_ZSCAN29	96	+	0.3336	4.4555	0.6221	8.3717e-06	1.34575e-05	ZSCAN29
MA1554.2_RFX7	518	+	0.142	4.4537	0.6225	8.43942e-06	1.3558e-05	RFX7
MA2681.1_KLF8_RC	892	-	-0.1088	-4.4513	0.6229	8.53715e-06	1.37066e-05	KLF8
MA0852.3_FOXK1_RC	276	+	0.1968	4.4455	0.6232	8.76809e-06	1.40687e-05	FOXK1
MA1134.2_FOS-JUNB-c2	714	-	-0.1219	-4.4432	0.6236	8.86124e-06	1.42095e-05	JUNB
SRF_HUMAN.H11MO.0.A	812	+	0.1149	4.4345	0.624	9.22917e-06	1.47904e-05	SRF
MA2681.1_KLF8	856	-	-0.11	-4.43	0.6244	9.42263e-06	1.50912e-05	KLF8
MA1109.2_NEUROD1	828	+	0.1131	4.4276	0.6248	9.52824e-06	1.5251e-05	NEUROD1
MA0595.1_SREBF1_RC	478	-	-0.148	-4.4259	0.6251	9.60277e-06	1.53609e-05	SREBF1
MA1512.2_KLF11_RC	990	-	-0.1028	-4.4239	0.6255	9.69129e-06	1.5493e-05	KLF11
MA0149.1_EWSR1-FLI1-c2	174	-	-0.2445	-4.4198	0.6259	9.88007e-06	1.57852e-05	FLI1
MA0470.3_E2F4	492	-	-0.1448	-4.4131	0.6263	1.01877e-05	1.62668e-05	E2F4
MA1932.2_ELK1-HOXB13-c1	192	+	0.2295	4.4127	0.6267	1.02068e-05	1.62874e-05	ELK1
MA0901.3_HOXB13	120	-	-0.2968	-4.4111	0.6271	1.02849e-05	1.6402e-05	HOXB13
MA2549.1_ZNF234_RC	462	-	-0.1469	-4.389	0.6274	1.1386e-05	1.81468e-05	ZNF234
ZN549_HUMAN.H11MO.0.C	468	+	0.1495	4.384	0.6278	1.16502e-05	1.85566e-05	ZNF549
MA0655.1_JDP2	260	-	-0.1962	-4.3766	0.6282	1.20571e-05	1.91931e-05	JDP2
MA0813.1_TFAP2B_RC	334	+	0.1751	4.3677	0.6286	1.25573e-05	1.99772e-05	TFAP2B
MA1126.2_FOS-JUN_RC-c2	852	-	-0.1087	-4.3671	0.629	1.25888e-05	2.00151e-05	JUN
MA1985.1_ZNF669_RC	418	-	-0.1552	-4.3659	0.6293	1.26579e-05	2.01127e-05	ZNF669
MA2588.1_FAM200B	1160	+	0.0916	4.3581	0.6297	1.31167e-05	2.08291e-05	FAM200B
MA1965.2_SP5_RC	374	-	-0.1636	-4.3554	0.6301	1.32805e-05	2.10765e-05	SP5
SRY_HUMAN.H11MO.0.B_RC	160	+	0.2483	4.3392	0.6305	1.42979e-05	2.26773e-05	SRY
WT1_HUMAN.H11MO.0.C_RC	470	-	-0.1466	-4.3369	0.6309	1.44527e-05	2.29089e-05	WT1
MA1967.2_TFAP4-FLI1_RC-c2	128	-	-0.283	-4.3353	0.6313	1.45532e-05	2.30544e-05	FLI1
MA0866.1_SOX21_RC	96	+	0.3349	4.3165	0.6316	1.58555e-05	2.51021e-05	SOX21
MA1581.2_ZBTB6	364	+	0.1634	4.314	0.632	1.60361e-05	2.53727e-05	ZBTB6
MA0795.1_SMAD3	296	+	0.1862	4.3132	0.6324	1.60903e-05	2.5443e-05	SMAD3
MA0756.3_ONECUT2	236	-	-0.2039	-4.301	0.6328	1.70035e-05	2.68708e-05	ONECUT2
CREM_HUMAN.H11MO.0.C	342	+	0.1696	4.2983	0.6332	1.72115e-05	2.71831e-05	CREM
TAF1_HUMAN.H11MO.0.A_RC	332	+	0.1705	4.2968	0.6335	1.7328e-05	2.73506e-05	TAF1
MA2596.1_ZXDA_RC	180	+	0.2358	4.2949	0.6339	1.74775e-05	2.757e-05	ZXDA
SALL4_HUMAN.H11MO.0.B	240	-	-0.2019	-4.2916	0.6343	1.77375e-05	2.79633e-05	SALL4
GATA2_HUMAN.H11MO.0.A	454	-	-0.1461	-4.2892	0.6347	1.7931e-05	2.82514e-05	GATA2
MA2512.1_ZNF648_RC	808	+	0.1103	4.2859	0.6351	1.81977e-05	2.86543e-05	ZNF648
MA1505.2_HOXC8_RC	304	+	0.1827	4.2818	0.6355	1.85371e-05	2.91711e-05	HOXC8
MA1570.1_TFAP4_RC	558	-	-0.1311	-4.2711	0.6358	1.94544e-05	3.05962e-05	TFAP4
MA1958.2_HOXD12-ELK1_RC-c2	292	+	0.1807	4.2671	0.6362	1.98009e-05	3.11224e-05	ELK1
MA1499.2_HOXB4	282	-	-0.1903	-4.2657	0.6366	1.99263e-05	3.13008e-05	HOXB4
COT2_HUMAN.H11MO.0.A_RC	564	-	-0.1308	-4.2568	0.637	2.07372e-05	3.25551e-05	NR2F2
MA2521.1_FIZ1_RC	260	+	0.1939	4.2513	0.6374	2.12564e-05	3.33501e-05	FIZ1
MA1584.2_ZIC5	432	+	0.1491	4.2481	0.6378	2.15552e-05	3.37987e-05	ZIC5
MA1554.2_RFX7_RC	610	+	0.1248	4.2461	0.6381	2.17511e-05	3.40854e-05	RFX7
ZN264_HUMAN.H11MO.0.C_RC	228	-	-0.2116	-4.2456	0.6385	2.17981e-05	3.41386e-05	ZNF264
MA2629.1_GSC-TBX21_RC-c1	118	+	0.2889	4.2289	0.6389	2.34797e-05	3.67502e-05	GSC
MA0595.1_SREBF1	498	-	-0.1381	-4.2099	0.6393	2.55454e-05	3.99596e-05	SREBF1
MA1100.3_ASCL1	1098	+	0.0934	4.209	0.6397	2.56452e-05	4.00917e-05	ASCL1
SALL4_HUMAN.H11MO.0.B_RC	210	-	-0.2135	-4.2008	0.64	2.6599e-05	4.15579e-05	SALL4
MA1500.2_HOXB6	240	-	-0.2003	-4.1864	0.6404	2.83365e-05	4.42462e-05	HOXB6
BC11A_HUMAN.H11MO.0.A_RC	696	-	-0.1155	-4.1798	0.6408	2.91745e-05	4.55276e-05	BCL11A
MA1938.2_ERF-NHLH1-c2	502	+	0.1359	4.1774	0.6412	2.94809e-05	4.59782e-05	NHLH1
MA0890.2_GBX2_RC	826	+	0.1079	4.1716	0.6416	3.02491e-05	4.71482e-05	GBX2
MA1132.2_JUN-JUNB_RC-c2	684	-	-0.1177	-4.1677	0.642	3.07722e-05	4.7935e-05	JUNB
MA2491.1_ZNF134	278	+	0.18	4.167	0.6423	3.08677e-05	4.80553e-05	ZNF134
MA1967.2_TFAP4-FLI1-c2	204	-	-0.2106	-4.163	0.6427	3.14147e-05	4.88776e-05	FLI1
MTF1_HUMAN.H11MO.0.C_RC	294	+	0.1787	4.1605	0.6431	3.17556e-05	4.93787e-05	MTF1
MA0162.5_EGR1	912	-	-0.1001	-4.1596	0.6435	3.18867e-05	4.95531e-05	EGR1
MA0727.2_NR3C2_RC	124	+	0.2727	4.1535	0.6439	3.27395e-05	5.08482e-05	NR3C2
MA0493.3_KLF1	454	-	-0.1432	-4.1506	0.6442	3.31643e-05	5.14775e-05	KLF1
MA2099.1_ZNF770_RC	188	+	0.2173	4.1488	0.6446	3.3417e-05	5.18389e-05	ZNF770
HXB4_HUMAN.H11MO.0.B_RC	288	-	-0.1779	-4.1487	0.645	3.34326e-05	5.18389e-05	HOXB4
MA1493.1_HES6	646	+	0.1191	4.1416	0.6454	3.44965e-05	5.34502e-05	HES6
MA1965.2_SP5	380	-	-0.1543	-4.1329	0.6458	3.58187e-05	5.54659e-05	SP5
MA1137.2_FOSL1-JUNB_RC-c2	700	-	-0.114	-4.1297	0.6462	3.63191e-05	5.62076e-05	JUNB
MA0914.2_ISL2_RC	144	-	-0.2575	-4.1288	0.6465	3.64661e-05	5.64018e-05	ISL2
MA2541.1_CREB3L3_RC	206	-	-0.2116	-4.1281	0.6469	3.65702e-05	5.65294e-05	CREB3L3
MA1940.2_ETV2-DRGX-c2	678	+	0.1144	4.1225	0.6473	3.74708e-05	5.78872e-05	DRGX
MA1950.2_FLI1-FOXI1-c2	160	-	-0.2391	-4.1124	0.6477	3.91486e-05	6.04436e-05	FOXI1
MA1933.2_ELK1-SREBF2_RC-c1	222	+	0.2002	4.1098	0.6481	3.96061e-05	6.11139e-05	ELK1
MA1633.2_BACH1	348	-	-0.1585	-4.0963	0.6485	4.19725e-05	6.47273e-05	BACH1
MA0732.2_EGR3_RC	154	-	-0.2415	-4.0932	0.6488	4.2541e-05	6.55652e-05	EGR3
MA1939.2_ERF-SREBF2_RC-c1	80	-	-0.3343	-4.0912	0.6492	4.29134e-05	6.61003e-05	ERF
RARA_HUMAN.H11MO.0.A_RC	1014	-	-0.0944	-4.0877	0.6496	4.35597e-05	6.70563e-05	RARA
ZN708_HUMAN.H11MO.0.C_RC	522	+	0.1303	4.0743	0.65	4.61527e-05	7.10063e-05	ZNF708
MA1111.2_NR2F2_RC	566	-	-0.1246	-4.0638	0.6504	4.82901e-05	7.42511e-05	NR2F2
REST_HUMAN.H11MO.0.A	172	-	-0.2279	-4.0637	0.6507	4.82969e-05	7.42511e-05	REST
ZN382_HUMAN.H11MO.0.C_RC	128	+	0.265	4.0632	0.6511	4.83996e-05	7.43319e-05	ZNF382
MA1959.2_KLF7_RC	370	-	-0.1559	-4.0615	0.6515	4.87632e-05	7.48465e-05	KLF7
MA2329.1_ZBTB11	682	-	-0.1123	-4.0604	0.6519	4.89786e-05	7.51331e-05	ZBTB11
ALX1_HUMAN.H11MO.0.B_RC	206	+	0.2037	4.0604	0.6523	4.89963e-05	7.51331e-05	ALX1
MAZ_HUMAN.H11MO.0.A_RC	652	+	0.1166	4.0498	0.6527	5.1252e-05	7.85284e-05	MAZ
NR6A1_HUMAN.H11MO.0.B	332	+	0.1616	4.0478	0.653	5.17095e-05	7.9183e-05	NR6A1
MA0908.2_HOXD11_RC	176	-	-0.2205	-4.0444	0.6534	5.24524e-05	8.02736e-05	HOXD11
MA0830.3_TCF4_RC	160	+	0.2342	4.0405	0.6538	5.3332e-05	8.15721e-05	TCF4
MA0470.3_E2F4_RC	374	-	-0.151	-4.0367	0.6542	5.42092e-05	8.28654e-05	E2F4
MA2494.1_ZNF436_RC	216	+	0.2048	4.0337	0.6546	5.49161e-05	8.38969e-05	ZNF436
MA0738.2_HIC2	146	-	-0.242	-4.0301	0.6549	5.57469e-05	8.51165e-05	HIC2
TBP_HUMAN.H11MO.0.A_RC	208	+	0.2	4.0229	0.6553	5.74843e-05	8.77181e-05	TBP
MA0510.3_RFX5_RC	292	-	-0.1759	-4.0188	0.6557	5.84976e-05	8.92123e-05	RFX5
MA0839.2_CREB3L1	312	-	-0.1661	-4.0113	0.6561	6.03939e-05	9.20505e-05	CREB3L1
MA0655.1_JDP2_RC	340	-	-0.1569	-4.009	0.6565	6.09651e-05	9.28671e-05	JDP2
MA2529.1_ZNF772	28	+	0.5729	3.9997	0.6569	6.34146e-05	9.65422e-05	ZNF772
ZN214_HUMAN.H11MO.0.C_RC	494	+	0.1295	3.9996	0.6572	6.34538e-05	9.65457e-05	ZNF214
MA0651.3_HOXC11_RC	76	+	0.3408	3.9781	0.6576	6.94734e-05	0.000105643	HOXC11
MA2686.1_ZEB2_RC	868	+	0.098	3.9614	0.658	7.45179e-05	0.000113248	ZEB2
MA2496.1_ZNF596	732	+	0.1066	3.9601	0.6584	7.49252e-05	0.000113801	ZNF596
MA0060.4_NFYA_RC	498	-	-0.1298	-3.9572	0.6588	7.58276e-05	0.000115105	NFYA
MA2099.1_ZNF770	170	+	0.2217	3.945	0.6592	7.97935e-05	0.000121055	ZNF770
FOXQ1_HUMAN.H11MO.0.C_RC	250	-	-0.1823	-3.9447	0.6595	7.9915e-05	0.000121169	FOXQ1
ATF2_HUMAN.H11MO.0.B	134	-	-0.2469	-3.9431	0.6599	8.04194e-05	0.000121863	ATF2
MA2563.1_TIGD7_RC	76	+	0.3297	3.94	0.6603	8.14967e-05	0.000123424	TIGD7
MA1123.3_TWIST1_RC	410	+	0.1431	3.9379	0.6607	8.22125e-05	0.000124436	TWIST1
NR4A2_HUMAN.H11MO.0.C_RC	160	-	-0.2279	-3.9327	0.6611	8.40119e-05	0.000127086	NR4A2
MA1127.1_FOSB-JUN-c2	792	-	-0.1019	-3.9279	0.6614	8.56885e-05	0.000129548	JUN
MA1505.2_HOXC8	308	+	0.1678	3.9202	0.6618	8.84783e-05	0.000133688	HOXC8
MA0656.2_JDP2	136	-	-0.2445	-3.9141	0.6622	9.07575e-05	0.000137053	JDP2
MA0119.1_NFIC-TLX1-c2	128	-	-0.2552	-3.895	0.6626	9.82086e-05	0.000148219	TLX1
MA1962.1_POU2F1-SOX2_RC-c2	856	+	0.0966	3.8918	0.663	9.94927e-05	0.000150071	SOX2
MA0807.1_TBX5	228	+	0.1926	3.8841	0.6634	0.000102695	0.000154812	TBX5
MA2594.1_DMTF1_RC	516	-	-0.1271	-3.882	0.6637	0.000103593	0.000156076	DMTF1
MA1940.2_ETV2-DRGX_RC-c2	698	+	0.1066	3.8746	0.6641	0.000106811	0.00016083	DRGX
MA1950.2_FLI1-FOXI1_RC-c2	182	-	-0.2094	-3.8742	0.6645	0.000106978	0.00016099	FOXI1
MA1592.2_ZNF274_RC	168	+	0.2199	3.874	0.6649	0.000107048	0.000161003	ZNF274
MA0829.3_SREBF1	404	-	-0.14	-3.871	0.6653	0.000108377	0.000162907	SREBF1
MA0876.2_BSX	294	+	0.1682	3.8693	0.6656	0.000109169	0.000164005	BSX
PATZ1_HUMAN.H11MO.0.C_RC	318	-	-0.1596	-3.8643	0.666	0.00011143	0.000167305	PATZ1
MA0862.1_GMEB2	242	-	-0.1804	-3.8607	0.6664	0.000113073	0.000169674	GMEB2
MA0510.3_RFX5	276	-	-0.1722	-3.8603	0.6668	0.000113233	0.000169818	RFX5
MA0644.3_ESX1	140	+	0.2446	3.8554	0.6672	0.000115521	0.000173149	ESX1
MA2494.1_ZNF436	200	+	0.201	3.8466	0.6676	0.000119778	0.000179426	ZNF436
MA1712.2_ZNF454_RC	464	+	0.1291	3.8438	0.6679	0.000121154	0.000181385	ZNF454
Z324A_HUMAN.H11MO.0.C	176	-	-0.2073	-3.8391	0.6683	0.000123502	0.000184794	ZNF324
KLF8_HUMAN.H11MO.0.C	902	-	-0.0929	-3.8363	0.6687	0.000124882	0.000186752	KLF8
MA0703.3_LMX1B_RC	444	+	0.1333	3.8319	0.6691	0.000127154	0.000190041	LMX1B
CEBPA_HUMAN.H11MO.0.A	374	-	-0.1436	-3.8317	0.6695	0.000127252	0.000190079	CEBPA
MA2519.1_ZNF606_RC	570	-	-0.1174	-3.8274	0.6699	0.000129491	0.000193314	ZNF606
MA0710.2_NOTO_RC	798	+	0.0986	3.8266	0.6702	0.000129918	0.00019384	NOTO
MA2599.1_TIGD3_RC	734	+	0.1023	3.8248	0.6706	0.000130892	0.000195181	TIGD3
MA2488.1_ZBTB40	262	-	-0.1707	-3.8245	0.671	0.000131036	0.000195286	ZBTB40
MA0060.4_NFYA	470	-	-0.1293	-3.8216	0.6714	0.000132589	0.000197487	NFYA
MA1541.2_NR6A1	336	+	0.1493	3.8147	0.6718	0.000136334	0.000202951	NR6A1
NR4A2_HUMAN.H11MO.0.C	194	-	-0.1985	-3.8118	0.6721	0.000137969	0.000205267	NR4A2
MA2324.1_BCL11A	662	-	-0.1077	-3.8115	0.6725	0.000138136	0.000205399	BCL11A
MA0902.3_HOXB2	494	-	-0.127	-3.8081	0.6729	0.000140015	0.000208075	HOXB2
MA1580.1_ZBTB32	210	-	-0.1947	-3.8035	0.6733	0.000142684	0.00021192	ZBTB32
MA0902.3_HOXB2_RC	492	-	-0.1278	-3.8001	0.6737	0.000144645	0.000214711	HOXB2
MA1541.2_NR6A1_RC	308	+	0.1575	3.7991	0.6741	0.000145214	0.000215434	NR6A1
MA0792.1_POU5F1B_RC	110	-	-0.2674	-3.7988	0.6744	0.000145422	0.00021562	POU5F1B
IRF7_HUMAN.H11MO.0.C	706	-	-0.1045	-3.7917	0.6748	0.000149597	0.000221684	IRF7
MA2592.1_MKX	558	+	0.1158	3.7863	0.6752	0.000152929	0.000226493	MKX
STAT3_HUMAN.H11MO.0.A_RC	1094	-	-0.0842	-3.7844	0.6756	0.000154076	0.000228064	STAT3
MA1569.2_TFAP2E	864	+	0.0944	3.7827	0.676	0.000155157	0.000229534	TFAP2E
MA1587.1_ZNF135_RC	524	+	0.122	3.7779	0.6763	0.000158132	0.000233803	ZNF135
MA1654.2_ZNF16_RC	116	+	0.2621	3.7759	0.6767	0.000159415	0.000235567	ZNF16
MA1123.3_TWIST1	370	+	0.1426	3.7723	0.6771	0.00016173	0.000238854	TWIST1
TBX3_HUMAN.H11MO.0.C_RC	632	-	-0.1093	-3.7696	0.6775	0.000163523	0.000241365	TBX3
MA1949.2_FLI1-DRGX_RC-c2	590	+	0.1125	3.7656	0.6779	0.000166179	0.000245147	DRGX
MA0834.2_ATF7_RC	130	+	0.2435	3.7585	0.6783	0.000170914	0.00025199	ATF7
ELK4_HUMAN.H11MO.0.A_RC	316	-	-0.1535	-3.7539	0.6786	0.000174104	0.000256548	ELK4
ITF2_HUMAN.H11MO.0.C	134	+	0.2339	3.7467	0.679	0.000179195	0.000263902	TCF4
MA2686.1_ZEB2	908	+	0.0907	3.7459	0.6794	0.000179746	0.000264564	ZEB2
MA1728.2_ZNF549_RC	686	+	0.1047	3.7451	0.6798	0.000180319	0.000265258	ZNF549
MA1944.2_ETV5-DRGX-c2	694	+	0.1026	3.7441	0.6802	0.000181055	0.000266192	DRGX
MA0610.2_DMRT3	98	+	0.2773	3.7377	0.6806	0.000185686	0.000272847	DMRT3
MA2515.1_ZNF865_RC	406	+	0.1375	3.7339	0.6809	0.000188574	0.000276935	ZNF865
ZN708_HUMAN.H11MO.0.C	504	+	0.1214	3.7183	0.6813	0.000200556	0.000294367	ZNF708
MA0903.2_HOXB3	344	-	-0.1493	-3.7145	0.6817	0.000203602	0.00029867	HOXB3
BC11A_HUMAN.H11MO.0.A	714	-	-0.1012	-3.7076	0.6821	0.000209253	0.000306787	BCL11A
MA0730.1_RARA_RC	152	-	-0.2216	-3.7057	0.6825	0.000210801	0.000308884	RARA
TWST1_HUMAN.H11MO.0.A	328	+	0.1493	3.7047	0.6828	0.000211665	0.000309976	TWIST1
MA1963.2_SATB1	684	+	0.1041	3.7039	0.6832	0.000212326	0.000310771	SATB1
MA2674.1_HIF3A	640	+	0.1088	3.7017	0.6836	0.000214162	0.000313282	HIF3A
MA2094.1_PAX8_RC	78	-	-0.3099	-3.7013	0.684	0.000214471	0.000313559	PAX8
MA1506.2_HOXD10_RC	392	-	-0.1364	-3.7002	0.6844	0.000215458	0.000314827	HOXD10
MA1130.2_FOSL2-JUN_RC-c2	860	-	-0.093	-3.6959	0.6848	0.000219094	0.000319961	JUN
MA1569.2_TFAP2E_RC	870	+	0.0917	3.6954	0.6851	0.000219517	0.000320399	TFAP2E
MA0863.1_MTF1	96	+	0.2778	3.693	0.6855	0.000221621	0.000323291	MTF1
MA2561.1_TIGD4_RC	64	+	0.338	3.6886	0.6859	0.000225514	0.000328786	TIGD4
NR6A1_HUMAN.H11MO.0.B_RC	330	+	0.1475	3.6824	0.6863	0.000231087	0.000336724	NR6A1
ZN281_HUMAN.H11MO.0.A	610	-	-0.1087	-3.6794	0.6867	0.000233814	0.000340507	ZNF281
MA0822.1_HES7	76	+	0.3078	3.6757	0.687	0.000237229	0.000345288	HES7
ZN136_HUMAN.H11MO.0.C	80	-	-0.3032	-3.6715	0.6874	0.000241132	0.000350774	ZNF136
MA2678.1_IRX1_RC	658	+	0.1048	3.6619	0.6878	0.000250383	0.000364029	IRX1
MA0661.2_MEOX1_RC	928	+	0.0887	3.6615	0.6882	0.000250766	0.000364383	MEOX1
MA2573.1_ZNF836	82	-	-0.3011	-3.658	0.6886	0.000254199	0.000369167	ZNF836
MA1928.2_BNC2	240	+	0.1756	3.6456	0.689	0.000266787	0.000387233	BNC2
MA0727.2_NR3C2	96	+	0.2718	3.6433	0.6893	0.000269138	0.000390429	NR3C2
E2F1_HUMAN.H11MO.0.A	740	-	-0.0978	-3.6398	0.6897	0.000272879	0.000395636	E2F1
MA1538.1_NR2F1_RC	244	-	-0.1694	-3.6364	0.6901	0.000276422	0.000400552	NR2F1
MA0076.3_ELK4_RC	372	-	-0.1352	-3.6331	0.6905	0.000280012	0.000405529	ELK4
MA0908.2_HOXD11	228	-	-0.1773	-3.6304	0.6909	0.000282996	0.000409624	HOXD11
ZN770_HUMAN.H11MO.0.C_RC	190	+	0.1903	3.63	0.6912	0.000283452	0.000410057	ZNF770
MA1537.2_NR2F1_RC	362	-	-0.139	-3.6193	0.6916	0.000295441	0.000427165	NR2F1
FOXK1_HUMAN.H11MO.0.A	268	+	0.163	3.61	0.692	0.000306236	0.000442529	FOXK1
MA1944.2_ETV5-DRGX_RC-c2	696	+	0.0991	3.6087	0.6924	0.000307753	0.000444475	DRGX
MA0903.2_HOXB3_RC	350	-	-0.1433	-3.5976	0.6928	0.000321113	0.000463514	HOXB3
MA1127.1_FOSB-JUN_RC-c2	806	-	-0.0919	-3.5928	0.6932	0.000327134	0.000471946	JUN
MA2121.1_ZNF213_RC	298	+	0.1534	3.5918	0.6935	0.000328435	0.000473562	ZNF213
MA2324.1_BCL11A_RC	714	-	-0.0977	-3.587	0.6939	0.000334516	0.000482064	BCL11A
MA0462.3_BATF-JUN-c2	874	-	-0.0892	-3.5846	0.6943	0.000337608	0.000486252	JUN
HIC1_HUMAN.H11MO.0.C_RC	566	-	-0.1091	-3.557	0.6947	0.000375083	0.00053993	HIC1
MA1633.2_BACH1_RC	436	-	-0.1227	-3.5562	0.6951	0.000376295	0.000541377	BACH1
MA0623.2_NEUROG1_RC	92	+	0.2658	3.5498	0.6955	0.00038548	0.000554286	NEUROG1
PBX1_HUMAN.H11MO.0.A_RC	640	+	0.1021	3.5477	0.6958	0.000388681	0.000558582	PBX1
MA1506.2_HOXD10	368	-	-0.1358	-3.5394	0.6962	0.000400971	0.000575928	HOXD10
MA0862.1_GMEB2_RC	342	-	-0.1378	-3.5306	0.6966	0.000414571	0.000595135	GMEB2
MA1928.2_BNC2_RC	258	+	0.1621	3.5294	0.697	0.00041651	0.000597592	BNC2
MA0792.1_POU5F1B	96	-	-0.2628	-3.5292	0.6974	0.000416826	0.000597718	POU5F1B
MA0742.2_KLF12	368	+	0.1344	3.5281	0.6977	0.00041857	0.000599889	KLF12
MA2532.1_ZNF780B	184	+	0.1888	3.5212	0.6981	0.000429546	0.000615283	ZNF780B
MAF_HUMAN.H11MO.0.A	226	-	-0.1711	-3.5186	0.6985	0.000433895	0.000621173	MAF
MA0806.1_TBX4_RC	122	-	-0.2337	-3.5131	0.6989	0.000442859	0.000633659	TBX4
MA1943.2_ETV2-HOXB13-c1	178	-	-0.1902	-3.5102	0.6993	0.000447753	0.000640311	ETV2
MECP2_HUMAN.H11MO.0.C	504	+	0.1154	3.5056	0.6997	0.000455627	0.000651215	MECP2
MA1129.1_FOSL1-JUN_RC-c2	822	-	-0.0888	-3.4916	0.7	0.000480096	0.000685814	JUN
MA1932.2_ELK1-HOXB13_RC-c1	336	+	0.1389	3.4811	0.7004	0.000499319	0.000712885	ELK1
MA0750.4_ZBTB7A	468	+	0.1192	3.4797	0.7008	0.000501924	0.000716214	ZBTB7A
MA0113.4_NR3C1	124	+	0.2362	3.4794	0.7012	0.000502527	0.000716683	NR3C1
MA0755.2_CUX2	522	+	0.1113	3.4774	0.7016	0.000506321	0.0007217	CUX2
MA0610.2_DMRT3_RC	104	+	0.2448	3.4749	0.7019	0.000511094	0.000728107	DMRT3
ZN281_HUMAN.H11MO.0.A_RC	702	-	-0.096	-3.4717	0.7023	0.000517175	0.00073637	ZNF281
ATF1_HUMAN.H11MO.0.B	958	-	-0.0817	-3.4679	0.7027	0.000524474	0.000746356	ATF1
MA0663.1_MLX	410	+	0.1263	3.4614	0.7031	0.000537386	0.000764315	MLX
MA2569.1_ZNF676	108	+	0.2394	3.4507	0.7035	0.000559235	0.000794959	ZNF676
MA1973.2_ZKSCAN3	568	-	-0.1052	-3.449	0.7039	0.000562585	0.000799286	ZKSCAN3
MA0852.3_FOXK1	244	+	0.1605	3.441	0.7042	0.000579498	0.000822868	FOXK1
MA1111.2_NR2F2	546	-	-0.1084	-3.4397	0.7046	0.000582324	0.000826433	NR2F2
MA1525.3_NFATC4_RC	608	-	-0.1025	-3.4358	0.705	0.000590769	0.000837963	NFATC4
MA0032.2_FOXC1_RC	412	+	0.1231	3.43	0.7054	0.00060349	0.000855544	FOXC1
MA0776.1_MYBL1	98	-	-0.251	-3.4243	0.7058	0.000616372	0.000873333	MYBL1
MA1496.2_HOXA4_RC	264	+	0.1575	3.421	0.7062	0.00062396	0.000883606	HOXA4
MA1487.3_FOXE1	86	-	-0.274	-3.4176	0.7065	0.00063171	0.000894096	FOXE1
MA0756.3_ONECUT2_RC	234	-	-0.1622	-3.4129	0.7069	0.000642702	0.000909162	ONECUT2
MA0033.2_FOXL1	422	+	0.1247	3.408	0.7073	0.000654289	0.000925054	FOXL1
JUN_HUMAN.H11MO.0.A_RC	810	-	-0.088	-3.4002	0.7077	0.000673476	0.000951667	JUN
MA2331.1_ZNF157	80	+	0.2841	3.3958	0.7081	0.00068424	0.000966356	ZNF157
MA0795.1_SMAD3_RC	220	+	0.1692	3.3831	0.7084	0.00071669	0.00101164	SMAD3
MA1961.2_PATZ1	346	-	-0.1337	-3.3787	0.7088	0.000728332	0.00102752	PATZ1
MA1133.2_JUN-JUNB_RC-c2	682	-	-0.0942	-3.3739	0.7092	0.00074112	0.001045	JUNB
MA1487.3_FOXE1_RC	84	-	-0.2663	-3.3709	0.7096	0.00074911	0.00105569	FOXE1
MA1537.2_NR2F1	260	-	-0.1543	-3.3697	0.71	0.000752464	0.00105985	NR2F1
MA1131.2_FOSL2-JUN-c2	830	-	-0.0852	-3.3604	0.7104	0.000778289	0.00109563	JUN
MA1632.2_ATF2	110	-	-0.2348	-3.3581	0.7107	0.000784907	0.00110436	ATF2
KLF12_HUMAN.H11MO.0.C	344	+	0.1315	3.358	0.7111	0.00078516	0.00110436	KLF12
TFE3_HUMAN.H11MO.0.B	696	+	0.092	3.3536	0.7115	0.000797734	0.0011212	TFE3
MA1129.1_FOSL1-JUN-c2	828	-	-0.0849	-3.3534	0.7119	0.000798177	0.00112122	JUN
MA1987.2_ZNF701	402	+	0.1216	3.3504	0.7123	0.000806996	0.001133	ZNF701
MA0258.2_ESR2	110	-	-0.2388	-3.3479	0.7126	0.000814267	0.00114259	ESR2
MA1583.2_ZFP57	66	-	-0.3026	-3.3421	0.713	0.000831421	0.00116604	ZFP57
MTF1_HUMAN.H11MO.0.C	266	+	0.1476	3.336	0.7134	0.000849876	0.00119128	MTF1
MA2495.1_ZNF490_RC	340	-	-0.1319	-3.3303	0.7138	0.000867508	0.00121535	ZNF490
NKX31_HUMAN.H11MO.0.C	98	+	0.2621	3.328	0.7142	0.000874763	0.00122486	NKX3-1
SOX5_HUMAN.H11MO.0.C_RC	444	+	0.115	3.3219	0.7146	0.000893909	0.001251	SOX5
MA0866.1_SOX21	118	+	0.2283	3.3069	0.7149	0.000943215	0.00131929	SOX21
MA1640.2_MEIS2	482	-	-0.1085	-3.3023	0.7153	0.00095884	0.00134043	MEIS2
MA1538.1_NR2F1	290	-	-0.1415	-3.3011	0.7157	0.000963079	0.00134564	NR2F1
MA1571.1_TGIF2LX	140	+	0.2035	3.2985	0.7161	0.000971993	0.00135737	TGIF2LX
MA0794.1_PROX1_RC	328	+	0.1337	3.2979	0.7165	0.00097401	0.00135946	PROX1
NOBOX_HUMAN.H11MO.0.C	142	+	0.2021	3.2961	0.7169	0.000980296	0.0013675	NOBOX
MA0711.2_OTX1_RC	412	+	0.1183	3.2913	0.7172	0.000997403	0.00139063	OTX1
BHE40_HUMAN.H11MO.0.A	682	+	0.0918	3.2841	0.7176	0.00102303	0.0014256	BHLHE40
MA1133.2_JUN-JUNB-c1	850	-	-0.0818	-3.2835	0.718	0.00102529	0.00142799	JUN
MA1986.2_ZNF692	976	+	0.0764	3.2731	0.7184	0.0010639	0.00148098	ZNF692
MA0488.2_JUN	816	-	-0.0836	-3.2723	0.7188	0.00106683	0.00148426	JUN
MA1561.2_SOX12	632	-	-0.0944	-3.2696	0.7191	0.00107692	0.0014975	SOX12
NOBOX_HUMAN.H11MO.0.C_RC	170	+	0.1801	3.2636	0.7195	0.0011001	0.00152892	NOBOX
MA0627.3_POU2F3	206	-	-0.167	-3.258	0.7199	0.00112192	0.00155843	POU2F3
MA1592.2_ZNF274	190	+	0.1726	3.2573	0.7203	0.00112465	0.00156139	ZNF274
MA0876.2_BSX_RC	372	+	0.1247	3.2545	0.7207	0.00113587	0.00157613	BSX
MA0033.2_FOXL1_RC	396	+	0.1243	3.2536	0.7211	0.0011397	0.0015806	FOXL1
MA1515.2_KLF2_RC	696	-	-0.0901	-3.2498	0.7214	0.00115474	0.00160061	KLF2
JUNB_HUMAN.H11MO.0.A	690	-	-0.0905	-3.2489	0.7218	0.0011585	0.00160497	JUNB
MA1514.2_KLF17_RC	120	+	0.218	3.2446	0.7222	0.00117605	0.00162842	KLF17
PRGR_HUMAN.H11MO.0.A	342	+	0.1283	3.2428	0.7226	0.00118373	0.00163819	PGR
HSF1_HUMAN.H11MO.0.A_RC	740	+	0.0879	3.2392	0.723	0.00119864	0.00165794	HSF1
MA1975.2_ZNF214_RC	478	+	0.1064	3.2388	0.7233	0.00120019	0.00165921	ZNF214
MA1566.3_TBX3_RC	566	-	-0.0989	-3.2355	0.7237	0.00121443	0.00167801	TBX3
MA0715.1_PROP1_RC	242	+	0.1507	3.2353	0.7241	0.00121515	0.00167812	PROP1
MA1949.2_FLI1-DRGX-c2	578	+	0.0976	3.2289	0.7245	0.00124261	0.00171514	DRGX
MA2591.1_ZNF850_RC	82	-	-0.2633	-3.2179	0.7249	0.00129132	0.00178143	ZNF850
OZF_HUMAN.H11MO.0.C_RC	12	+	0.7401	3.2154	0.7253	0.0013028	0.00179633	ZNF146
MA2331.1_ZNF157_RC	78	+	0.264	3.2123	0.7256	0.00131669	0.00181452	ZNF157
AP2B_HUMAN.H11MO.0.B_RC	290	+	0.1371	3.2106	0.726	0.00132438	0.00182416	TFAP2B
MA0486.2_HSF1_RC	242	+	0.153	3.1981	0.7264	0.00138346	0.00190453	HSF1
MA0160.3_NR4A2	180	-	-0.1757	-3.1971	0.7268	0.001388	0.00190978	NR4A2
MA0767.2_GCM2_RC	88	+	0.2467	3.1938	0.7272	0.00140419	0.00193103	GCM2
MA0706.2_MEOX2	658	+	0.0913	3.182	0.7276	0.00146257	0.00201027	MEOX2
MA1589.3_ZNF140_RC	222	-	-0.1561	-3.1809	0.7279	0.00146835	0.00201716	ZNF140
MA1982.2_ZNF574	408	+	0.1145	3.1807	0.7283	0.00146943	0.00201758	ZNF574
MA0488.2_JUN_RC	786	-	-0.0836	-3.1769	0.7287	0.0014885	0.00204268	JUN
OSR2_HUMAN.H11MO.0.C	772	-	-0.0833	-3.1764	0.7291	0.00149117	0.00204527	OSR2
FOXH1_HUMAN.H11MO.0.A_RC	220	-	-0.1552	-3.1724	0.7295	0.00151189	0.00207262	FOXH1
MA1648.2_TCF12	104	-	-0.2299	-3.1721	0.7298	0.00151324	0.00207338	TCF12
EVI1_HUMAN.H11MO.0.B_RC	376	-	-0.1174	-3.172	0.7302	0.00151402	0.00207338	MECOM
MA1132.2_JUN-JUNB-c1	864	-	-0.0794	-3.1678	0.7306	0.001536	0.00210236	JUN
FOXC1_HUMAN.H11MO.0.C	382	+	0.117	3.1501	0.731	0.00163223	0.00223291	FOXC1
MA1653.2_ZNF148	530	-	-0.099	-3.1466	0.7314	0.00165197	0.00225873	ZNF148
MA0689.1_TBX20_RC	68	+	0.2915	3.146	0.7318	0.00165505	0.00226175	TBX20
MA2495.1_ZNF490	360	-	-0.1209	-3.1306	0.7321	0.00174424	0.0023824	ZNF490
GATA2_HUMAN.H11MO.0.A_RC	450	-	-0.108	-3.1245	0.7325	0.00178118	0.00243159	GATA2
MA0594.3_HOXA9	552	-	-0.0969	-3.1218	0.7329	0.00179739	0.00245244	HOXA9
TFEB_HUMAN.H11MO.0.C_RC	108	+	0.2301	3.1215	0.7333	0.00179923	0.00245367	TFEB
ZN260_HUMAN.H11MO.0.C	30	-	-0.4262	-3.1165	0.7337	0.0018302	0.0024946	ZNF260
TFDP1_HUMAN.H11MO.0.C_RC	776	+	0.0805	3.109	0.734	0.00187749	0.00255772	TFDP1
ETV4_HUMAN.H11MO.0.B	604	-	-0.0915	-3.1046	0.7344	0.00190519	0.00259411	ETV4
MA0906.2_HOXC12	44	+	0.3456	3.0999	0.7348	0.00193582	0.00263445	HOXC12
MA2513.1_FLYWCH1	52	+	0.3164	3.0952	0.7352	0.00196703	0.00267553	FLYWCH1
MA1140.3_JUNB	268	-	-0.1379	-3.0782	0.7356	0.0020826	0.00283126	JUNB
DLX3_HUMAN.H11MO.0.C_RC	176	-	-0.1672	-3.0773	0.736	0.00208871	0.00283809	DLX3
RFX2_HUMAN.H11MO.0.A_RC	310	-	-0.128	-3.0758	0.7363	0.00209921	0.00285087	RFX2
ZBTB6_HUMAN.H11MO.0.C	322	+	0.124	3.075	0.7367	0.00210493	0.00285715	ZBTB6
MA0070.2_PBX1	530	+	0.0969	3.071	0.7371	0.00213311	0.0028939	PBX1
MA1723.2_PRDM9	882	+	0.0754	3.0673	0.7375	0.00215979	0.00292859	PRDM9
MA0024.3_E2F1	300	-	-0.1281	-3.06	0.7379	0.00221341	0.00299974	E2F1
MA0623.2_NEUROG1	76	+	0.2546	3.0596	0.7382	0.00221648	0.00300234	NEUROG1
MA0163.1_PLAG1	216	-	-0.1537	-3.0554	0.7386	0.00224771	0.00304307	PLAG1
MA1942.2_ETV2-FOXI1_RC-c2	170	-	-0.1696	-3.0482	0.739	0.00230188	0.0031148	FOXI1
MA2545.1_ZNF57_RC	36	-	-0.3849	-3.0451	0.7394	0.00232594	0.00314572	ZNF57
MA0900.3_HOXA2	62	+	0.2939	3.0436	0.7398	0.00233769	0.00315999	HOXA2
PATZ1_HUMAN.H11MO.0.C	312	-	-0.126	-3.0363	0.7402	0.00239508	0.00323589	PATZ1
PEBB_HUMAN.H11MO.0.C_RC	754	+	0.0814	3.0337	0.7405	0.00241539	0.00326166	CBFB
MA1967.2_TFAP4-FLI1_RC-c1	154	-	-0.1796	-3.0287	0.7409	0.00245607	0.00331487	TFAP4
MA0593.2_FOXP2	262	+	0.1375	3.0243	0.7413	0.00249226	0.00336198	FOXP2
MA0083.3_SRF	154	+	0.1839	3.0214	0.7417	0.00251647	0.00339289	SRF
MA1515.2_KLF2	692	-	-0.0836	-3.0193	0.7421	0.00253391	0.00341464	KLF2
MA2561.1_TIGD4	98	+	0.2206	3.0171	0.7425	0.00255235	0.00343772	TIGD4
MA1130.2_FOSL2-JUN-c2	820	-	-0.0774	-3.0045	0.7428	0.00265992	0.00358077	JUN
MA0738.2_HIC2_RC	142	-	-0.1868	-3.0015	0.7432	0.00268648	0.00361466	HIC2
MA1151.2_RORC	900	+	0.0745	2.9996	0.7436	0.00270365	0.00363589	RORC
MA0656.2_JDP2_RC	110	-	-0.2117	-2.9986	0.744	0.00271251	0.00364594	JDP2
MA0638.2_CREB3	266	+	0.1325	2.9944	0.7444	0.00275009	0.00369455	CREB3
MA1572.1_TGIF2LY_RC	142	+	0.1829	2.9874	0.7447	0.00281337	0.00377763	TGIF2LY
E2F1_HUMAN.H11MO.0.A_RC	742	-	-0.0797	-2.9845	0.7451	0.00284038	0.00381194	E2F1
MA0752.2_ZNF410	8	-	-0.8794	-2.9708	0.7455	0.0029705	0.00398452	ZNF410
MA1937.2_ERF-HOXB13_RC-c2	120	-	-0.1967	-2.9704	0.7459	0.00297377	0.00398687	HOXB13
MA2677.1_HOXD1	710	+	0.0818	2.9703	0.7463	0.00297493	0.00398687	HOXD1
MA0806.1_TBX4	160	-	-0.1719	-2.9677	0.7467	0.00300006	0.00401799	TBX4
ZN320_HUMAN.H11MO.0.C_RC	536	-	-0.0939	-2.9551	0.747	0.00312538	0.00418369	ZNF320
MA1140.3_JUNB_RC	224	-	-0.1434	-2.9508	0.7474	0.00316925	0.00424025	JUNB
WT1_HUMAN.H11MO.0.C	412	-	-0.1067	-2.9454	0.7478	0.00322569	0.00431356	WT1
MA0464.3_BHLHE40	464	+	0.1005	2.9431	0.7482	0.00324966	0.00434339	BHLHE40
CEBPD_HUMAN.H11MO.0.C_RC	488	-	-0.0971	-2.9387	0.7486	0.00329624	0.0044034	CEBPD
MA1942.2_ETV2-FOXI1-c2	146	-	-0.1816	-2.9373	0.7489	0.00331034	0.00441998	FOXI1
ZSC22_HUMAN.H11MO.0.C	362	-	-0.1117	-2.9341	0.7493	0.00334538	0.00446448	ZSCAN22
NFAC1_HUMAN.H11MO.0.B_RC	440	+	0.1036	2.9294	0.7497	0.00339656	0.00453048	NFATC1
MA0694.2_ZBTB7B_RC	800	-	-0.0748	-2.923	0.7501	0.00346732	0.0046225	ZBTB7B
HXB4_HUMAN.H11MO.0.B	236	-	-0.1385	-2.9223	0.7505	0.00347408	0.00462916	HOXB4
OZF_HUMAN.H11MO.0.C	24	+	0.4499	2.9218	0.7509	0.00348059	0.00463547	ZNF146
BHE40_HUMAN.H11MO.0.A_RC	624	+	0.0849	2.9217	0.7512	0.00348104	0.00463547	BHLHE40
MA1646.2_OSR2_RC	768	-	-0.0771	-2.9165	0.7516	0.0035399	0.00470967	OSR2
EVI1_HUMAN.H11MO.0.B	346	-	-0.1136	-2.913	0.752	0.00357978	0.0047603	MECOM
TWST1_HUMAN.H11MO.0.A_RC	292	+	0.1247	2.9087	0.7524	0.00362971	0.00482425	TWIST1
NFYA_HUMAN.H11MO.0.A_RC	460	-	-0.1	-2.9079	0.7528	0.00363816	0.00483303	NFYA
RORG_HUMAN.H11MO.0.C	824	+	0.0754	2.9057	0.7532	0.00366475	0.00486587	RORC
MA0846.2_FOXC2	342	+	0.1149	2.9046	0.7535	0.0036772	0.00487993	FOXC2
MA0708.3_MSX2_RC	172	+	0.16	2.8987	0.7539	0.00374756	0.00497079	MSX2
MA1722.2_ZSCAN31_RC	42	+	0.3436	2.8969	0.7543	0.00376857	0.00499612	ZSCAN31
FOSL2_HUMAN.H11MO.0.A_RC	538	-	-0.0923	-2.8955	0.7547	0.00378581	0.00501643	FOSL2
MA0818.2_BHLHE22_RC	452	+	0.0994	2.8937	0.7551	0.00380718	0.0050422	BHLHE22
MA2523.1_ZNF689_RC	218	+	0.1428	2.8923	0.7554	0.00382397	0.00506188	ZNF689
MA1145.2_FOSL2-JUND_RC-c1	552	-	-0.0895	-2.8749	0.7558	0.00404114	0.00534664	FOSL2
MA0775.2_MEIS3	904	+	0.0703	2.8736	0.7562	0.00405763	0.00536574	MEIS3
MA2327.1_PGR	288	+	0.1238	2.8732	0.7566	0.0040632	0.0053704	PGR
MA0496.4_MAFK	574	+	0.088	2.8685	0.757	0.00412418	0.00544825	MAFK
MA1967.2_TFAP4-FLI1-c1	202	-	-0.1472	-2.8677	0.7574	0.004135	0.00545978	TFAP4
MA0024.3_E2F1_RC	412	-	-0.1029	-2.865	0.7577	0.00416952	0.00550259	E2F1
MA0088.3_ZNF143	88	+	0.2223	2.8605	0.7581	0.00422959	0.00557905	ZNF143
MA1502.2_HOXB8_RC	100	-	-0.207	-2.8581	0.7585	0.00426129	0.00561803	HOXB8
MA1973.2_ZKSCAN3_RC	468	-	-0.0967	-2.8577	0.7589	0.00426776	0.00562373	ZKSCAN3
MA0102.5_CEBPA	352	-	-0.1104	-2.8505	0.7593	0.00436517	0.00574919	CEBPA
MA1648.2_TCF12_RC	138	-	-0.1799	-2.8477	0.7596	0.00440366	0.00579697	TCF12
MA0509.3_RFX1_RC	78	-	-0.2435	-2.8457	0.76	0.00443145	0.00583062	RFX1
SOX17_HUMAN.H11MO.0.C	506	+	0.0921	2.8446	0.7604	0.00444694	0.00584806	SOX17
MA0258.2_ESR2_RC	130	-	-0.1826	-2.8438	0.7608	0.00445794	0.00585958	ESR2
MA1957.1_HOXB2-ELK1-c1	320	-	-0.1151	-2.84	0.7612	0.00451205	0.00592772	HOXB2
MA0731.1_BCL6B_RC	8	+	0.8451	2.8357	0.7616	0.0045724	0.006004	BCL6B
MA0644.3_ESX1_RC	130	+	0.1807	2.8336	0.7619	0.00460249	0.00604048	ESX1
BACH2_HUMAN.H11MO.0.A	622	-	-0.0827	-2.832	0.7623	0.00462567	0.00606786	BACH2
MA0464.3_BHLHE40_RC	466	+	0.0963	2.832	0.7627	0.00462631	0.00606786	BHLHE40
ZBT17_HUMAN.H11MO.0.A_RC	528	+	0.0894	2.8301	0.7631	0.00465321	0.00609787	ZBTB17
MA0863.1_MTF1_RC	76	+	0.2366	2.8286	0.7635	0.00467454	0.00612275	MTF1
MA2678.1_IRX1	622	+	0.0839	2.8217	0.7639	0.00477748	0.00625445	IRX1
[truncated: 618 more rows]

## Sheet: kidney_cortex_TransPilot (v1.0)
gene_set	count_n	cor_dir	tau	estimate	rank	pvalue	FDR	TF_name
MA1641.2_MYF5	322	-	-0.4625	-11.1009	0.0004	6.2123e-29	1.6251e-25	MYF5
MA0052.5_MEF2A	332	-	-0.4512	-11.0531	0.0008	1.0587e-28	1.6251e-25	MEF2A
MA0499.3_MYOD1_RC	298	-	-0.4742	-11.0371	0.0011	1.2652e-28	1.6251e-25	MYOD1
MEF2A_HUMAN.H11MO.0.A_RC	332	-	-0.4484	-10.9852	0.0015	2.2518e-28	1.6251e-25	MEF2A
MA1655.2_ZNF341_RC	350	-	-0.4323	-10.8664	0.0019	8.3283e-28	4.3574e-25	ZNF341
MA0497.2_MEF2C_RC	312	-	-0.4472	-10.6899	0.0023	5.6768e-27	2.4751e-24	MEF2C
MA0497.2_MEF2C	302	-	-0.4555	-10.664	0.0027	7.5016e-27	2.8034e-24	MEF2C
MA1641.2_MYF5_RC	316	-	-0.4384	-10.5144	0.0031	3.7084e-26	1.2126e-23	MYF5
MA0052.5_MEF2A_RC	316	-	-0.4345	-10.4801	0.0034	5.3290e-26	1.5490e-23	MEF2A
GCR_HUMAN.H11MO.0.A	318	-	-0.4319	-10.4682	0.0038	6.0439e-26	1.5811e-23	NR3C1
MYOG_HUMAN.H11MO.0.B_RC	340	-	-0.4177	-10.4509	0.0042	7.2600e-26	1.7266e-23	MYOG
MEF2A_HUMAN.H11MO.0.A	316	-	-0.435	-10.4495	0.0046	7.3655e-26	1.7266e-23	MEF2A
MA0103.4_ZEB1_RC	328	-	-0.4267	-10.4247	0.005	9.5613e-26	1.9240e-23	ZEB1
ZEB1_HUMAN.H11MO.0.A_RC	350	-	-0.4059	-10.2543	0.0054	5.6582e-25	1.0573e-22	ZEB1
MA0103.4_ZEB1	330	-	-0.4202	-10.2252	0.0057	7.6422e-25	1.3328e-22	ZEB1
MYOD1_HUMAN.H11MO.0.A_RC	340	-	-0.4084	-10.1882	0.0061	1.1194e-24	1.8303e-22	MYOD1
BCL6_HUMAN.H11MO.0.A	268	-	-0.4513	-10.0926	0.0065	2.9775e-24	4.5818e-22	BCL6
MA2584.1_DNTTIP1	270	-	-0.4544	-10.0741	0.0069	3.5954e-24	5.2253e-22	DNTTIP1
MA0500.3_MYOG_RC	330	-	-0.4125	-10.0259	0.0073	5.8654e-24	8.0757e-22	MYOG
MA0889.2_GBX1	278	-	-0.4474	-10.0199	0.0076	6.2317e-24	8.1510e-22	GBX1
FOXJ3_HUMAN.H11MO.0.A_RC	246	-	-0.4766	-10.0177	0.008	6.3718e-24	8.1510e-22	FOXJ3
ZEB1_HUMAN.H11MO.0.A	348	-	-0.3971	-9.9667	0.0084	1.0662e-23	1.2679e-21	ZEB1
MEF2C_HUMAN.H11MO.0.A_RC	282	-	-0.4406	-9.9652	0.0088	1.0822e-23	1.2679e-21	MEF2C
MA0714.2_PITX3_RC	264	-	-0.4449	-9.8332	0.0092	4.0518e-23	4.4165e-21	PITX3
MEF2C_HUMAN.H11MO.0.A	294	-	-0.4211	-9.7945	0.0096	5.9421e-23	6.2178e-21	MEF2C
MYOD1_HUMAN.H11MO.0.A	314	-	-0.4084	-9.7735	0.0099	7.3176e-23	7.3626e-21	MYOD1
MYOG_HUMAN.H11MO.0.B	340	-	-0.3916	-9.7686	0.0103	7.6749e-23	7.4362e-21	MYOG
ZN341_HUMAN.H11MO.0.C	418	-	-0.3509	-9.7348	0.0107	1.0708e-22	1.0005e-20	ZNF341
BCL6_HUMAN.H11MO.0.A_RC	296	-	-0.4122	-9.7212	0.0111	1.2248e-22	1.1048e-20	BCL6
MA0500.3_MYOG	338	-	-0.3888	-9.6452	0.0115	2.5766e-22	2.2468e-20	MYOG
MA0597.3_THAP1_RC	340	-	-0.3884	-9.6405	0.0119	2.6951e-22	2.2743e-20	THAP1
GCR_HUMAN.H11MO.0.A_RC	322	-	-0.3927	-9.6125	0.0122	3.5390e-22	2.8931e-20	NR3C1
MA1947.2_ETV5-FOXO1_RC-c2	288	-	-0.4132	-9.6013	0.0126	3.9482e-22	3.1298e-20	FOXO1
FOXO3_HUMAN.H11MO.0.B	266	-	-0.4379	-9.5906	0.013	4.3773e-22	3.3679e-20	FOXO3
HSF2_HUMAN.H11MO.0.A_RC	422	-	-0.3436	-9.574	0.0134	5.1413e-22	3.8428e-20	HSF2
FOXJ3_HUMAN.H11MO.0.A	234	-	-0.4575	-9.3715	0.0138	3.5749e-21	2.5977e-19	FOXJ3
MA1953.2_FOXO1-ELF1-c1	252	-	-0.4337	-9.3468	0.0141	4.5159e-21	3.1928e-19	FOXO1
MA1489.1_FOXN3_RC	274	-	-0.4068	-9.3041	0.0145	6.7589e-21	4.6530e-19	FOXN3
MA1947.2_ETV5-FOXO1-c2	260	-	-0.4196	-9.2849	0.0149	8.0961e-21	5.4306e-19	FOXO1
MA0667.1_MYF6_RC	260	-	-0.4214	-9.2258	0.0153	1.4068e-20	9.2004e-19	MYF6
MA0153.2_HNF1B	562	+	0.2924	9.1483	0.0157	2.8912e-20	1.8447e-18	HNF1B
MYF6_HUMAN.H11MO.0.C_RC	286	-	-0.4046	-9.1462	0.0161	2.9492e-20	1.8447e-18	MYF6
ZN341_HUMAN.H11MO.0.C_RC	384	-	-0.3427	-9.111	0.0164	4.0796e-20	2.4819e-18	ZNF341
MEF2D_HUMAN.H11MO.0.A	404	-	-0.3322	-9.0701	0.0168	5.9476e-20	3.5361e-18	MEF2D
FOXJ2_HUMAN.H11MO.0.C	410	-	-0.333	-9.0553	0.0172	6.8114e-20	3.9597e-18	FOXJ2
STAT3_HUMAN.H11MO.0.A	566	-	-0.2802	-9.0292	0.0176	8.6472e-20	4.9176e-18	STAT3
MA0773.1_MEF2D_RC	382	-	-0.3439	-9.0171	0.018	9.6567e-20	5.3749e-18	MEF2D
HSF2_HUMAN.H11MO.0.A	452	-	-0.3145	-8.9697	0.0183	1.4869e-19	8.1037e-18	HSF2
MA0770.1_HSF2	396	-	-0.3336	-8.9578	0.0187	1.6554e-19	8.8381e-18	HSF2
MA0773.1_MEF2D	406	-	-0.3299	-8.9461	0.0191	1.8420e-19	9.6372e-18	MEF2D
MA1954.2_FOXO1-ELK1-c1	276	-	-0.3974	-8.9172	0.0195	2.3910e-19	1.2264e-17	FOXO1
MA0714.2_PITX3	244	-	-0.4188	-8.9128	0.0199	2.4885e-19	1.2519e-17	PITX3
MA0803.1_TBX15_RC	304	-	-0.3827	-8.9108	0.0203	2.5322e-19	1.2519e-17	TBX15
FOXJ2_HUMAN.H11MO.0.C_RC	360	-	-0.3502	-8.8859	0.0206	3.1715e-19	1.5364e-17	FOXJ2
FOXO1_HUMAN.H11MO.0.A	248	-	-0.4174	-8.8741	0.021	3.5235e-19	1.6759e-17	FOXO1
MA1480.2_DPRX_RC	216	-	-0.4478	-8.8658	0.0214	3.7991e-19	1.7747e-17	DPRX
NFYC_HUMAN.H11MO.0.A_RC	258	-	-0.3996	-8.7481	0.0218	1.0847e-18	4.9783e-17	NFYC
MA0463.3_BCL6_RC	260	-	-0.3922	-8.7171	0.0222	1.4271e-18	6.4369e-17	BCL6
E2F6_HUMAN.H11MO.0.A_RC	522	-	-0.2794	-8.6582	0.0226	2.3960e-18	1.0624e-16	E2F6
MA0667.1_MYF6	288	-	-0.3761	-8.6544	0.0229	2.4776e-18	1.0803e-16	MYF6
MA0499.3_MYOD1	298	-	-0.3654	-8.6508	0.0233	2.5564e-18	1.0963e-16	MYOD1
MA1953.2_FOXO1-ELF1_RC-c1	272	-	-0.3766	-8.5564	0.0237	5.8214e-18	2.4562e-16	FOXO1
MEF2D_HUMAN.H11MO.0.A_RC	378	-	-0.3229	-8.5222	0.0241	7.8266e-18	3.2499e-16	MEF2D
MA0618.2_LBX1_RC	332	-	-0.3436	-8.5219	0.0245	7.8458e-18	3.2499e-16	LBX1
MA0803.1_TBX15	288	-	-0.3725	-8.5025	0.0248	9.2775e-18	3.7338e-16	TBX15
NKX25_HUMAN.H11MO.0.B_RC	176	-	-0.4699	-8.4516	0.0252	1.4364e-17	5.6934e-16	NKX2-5
MA1655.2_ZNF341	380	-	-0.3185	-8.448	0.0256	1.4812e-17	5.7833e-16	ZNF341
THAP1_HUMAN.H11MO.0.C_RC	318	-	-0.3484	-8.4309	0.026	1.7145e-17	6.5957e-16	THAP1
MA2584.1_DNTTIP1_RC	244	-	-0.3965	-8.3998	0.0264	2.2371e-17	8.4814e-16	DNTTIP1
MA1644.2_NFYC_RC	220	-	-0.4176	-8.3969	0.0268	2.2923e-17	8.5666e-16	NFYC
MA1637.2_EBF3_RC	234	-	-0.407	-8.3879	0.0271	2.4747e-17	9.1181e-16	EBF3
MA1955.2_FOXO1-ELK3-c1	260	-	-0.3818	-8.353	0.0275	3.3289e-17	1.2095e-15	FOXO1
MA1936.2_ERF-FOXO1-c2	268	-	-0.3735	-8.2893	0.0279	1.6796e-16	6.0189e-15	FOXO1
THAP1_HUMAN.H11MO.0.C	314	-	-0.3464	-8.2545	0.0283	1.8732e-16	6.6219e-15	THAP1
FOXO1_HUMAN.H11MO.0.A_RC	270	-	-0.3663	-8.2119	0.0287	2.1986e-16	7.6686e-15	FOXO1
MA1118.2_SIX1_RC	226	-	-0.4029	-8.1843	0.0291	2.4802e-16	8.5371e-15	SIX1
MA1521.2_MAFA	274	-	-0.3623	-8.1798	0.0294	2.5317e-16	8.6014e-15	MAFA
MA0805.1_TBX1	346	-	-0.326	-8.1496	0.0298	4.0454e-16	1.3568e-14	TBX1
MA1952.2_FOXJ2-ELF1-c1	364	-	-0.3161	-8.1442	0.0302	4.1296e-16	1.3675e-14	FOXJ2
SIX1_HUMAN.H11MO.0.A_RC	206	-	-0.4184	-8.1353	0.0306	4.2745e-16	1.3978e-14	SIX1
MA1103.3_FOXK2_RC	290	-	-0.3521	-8.0842	0.031	6.4595e-16	2.0862e-14	FOXK2
MA1559.2_SNAI3_RC	224	-	-0.3927	-8.0818	0.0313	6.5204e-16	2.0862e-14	SNAI3
MA0770.1_HSF2_RC	322	-	-0.3384	-8.0802	0.0317	6.5636e-16	2.0862e-14	HSF2
HNF4G_HUMAN.H11MO.0.B	436	+	0.2922	8.0696	0.0321	6.8582e-16	2.1358e-14	HNF4G
SIX1_HUMAN.H11MO.0.A	220	-	-0.3989	-8.0555	0.0325	8.4002e-16	2.5853e-14	SIX1
MA0597.3_THAP1	346	-	-0.3202	-8.0548	0.0329	8.4204e-16	2.5853e-14	THAP1
MA0153.2_HNF1B_RC	532	+	0.2633	8.0125	0.0333	1.1173e-15	3.3596e-14	HNF1B
HNF1B_HUMAN.H11MO.0.A	448	+	0.2854	7.9884	0.0336	1.3499e-15	4.0128e-14	HNF1B
HNF1B_HUMAN.H11MO.0.A_RC	486	+	0.2735	7.9686	0.034	1.5795e-15	4.6427e-14	HNF1B
NFAC1_HUMAN.H11MO.0.B_RC	178	-	-0.4372	-7.9012	0.0344	2.7131e-15	7.8862e-14	NFATC1
MA1954.2_FOXO1-ELK1_RC-c1	276	-	-0.3488	-7.8771	0.0348	3.3401e-15	9.6018e-14	FOXO1
SRF_HUMAN.H11MO.0.A_RC	434	-	-0.2795	-7.8355	0.0352	4.6655e-15	1.3266e-13	SRF
MA1637.2_EBF3	260	-	-0.354	-7.8245	0.0356	5.1018e-15	1.4351e-13	EBF3
MA1480.2_DPRX	184	-	-0.4209	-7.8096	0.0359	5.7557e-15	1.6018e-13	DPRX
MA2548.1_ZNF226	312	+	0.3227	7.7621	0.0363	8.3953e-15	2.3118e-13	ZNF226
MA1521.2_MAFA_RC	284	-	-0.3353	-7.7479	0.0367	9.3345e-15	2.5437e-13	MAFA
MA0471.3_E2F6	530	-	-0.2488	-7.7244	0.0371	1.1281e-14	3.0424e-13	E2F6
MA1956.2_FOXO1-FLI1_RC-c1	278	-	-0.3375	-7.7195	0.0375	1.1725e-14	3.1298e-13	FOXO1
MA0671.2_NFIX	268	-	-0.3521	-7.7174	0.0378	1.1818e-14	3.1298e-13	NFIX
E2F6_HUMAN.H11MO.0.A	498	-	-0.2555	-7.7102	0.0382	1.2610e-14	3.2989e-13	E2F6
NKX25_HUMAN.H11MO.0.B	164	-	-0.4439	-7.707	0.0386	1.2877e-14	3.3354e-13	NKX2-5
MA0805.1_TBX1_RC	316	-	-0.3221	-7.7034	0.039	1.3286e-14	3.4075e-13	TBX1
MA0161.3_NFIC_RC	278	-	-0.3393	-7.6836	0.0394	1.5507e-14	3.9385e-13	NFIC
MA1644.2_NFYC	230	-	-0.3751	-7.6778	0.0398	1.6194e-14	4.0734e-13	NFYC
NFYC_HUMAN.H11MO.0.A	226	-	-0.3694	-7.6011	0.0401	2.9339e-14	7.3097e-13	NFYC
MYF6_HUMAN.H11MO.0.C	286	-	-0.3308	-7.5942	0.0405	3.0914e-14	7.6294e-13	MYF6
MA1118.2_SIX1	196	-	-0.4	-7.5933	0.0409	3.1137e-14	7.6294e-13	SIX1
MA1489.1_FOXN3	282	-	-0.3226	-7.582	0.0413	3.4005e-14	8.2368e-13	FOXN3
MA1528.2_NFIX_RC	258	-	-0.3479	-7.5605	0.0417	4.0175e-14	9.6419e-13	NFIX
MA1559.2_SNAI3	204	-	-0.388	-7.5465	0.042	4.4665e-14	1.0622e-12	SNAI3
MA1936.2_ERF-FOXO1_RC-c2	238	-	-0.3604	-7.5383	0.0424	4.7571e-14	1.1211e-12	FOXO1
SRF_HUMAN.H11MO.0.A	456	-	-0.2583	-7.538	0.0428	4.7739e-14	1.1211e-12	SRF
FOXO3_HUMAN.H11MO.0.B_RC	282	-	-0.326	-7.5331	0.0432	4.9527e-14	1.1466e-12	FOXO3
MA0463.3_BCL6	238	-	-0.351	-7.5319	0.0436	4.9981e-14	1.1469e-12	BCL6
HNF4A_HUMAN.H11MO.0.A_RC	502	+	0.2545	7.5225	0.044	5.3741e-14	1.2225e-12	HNF4A
MA2567.1_ZNF497	196	+	0.3922	7.4941	0.0443	6.6784e-14	1.5061e-12	ZNF497
SP2_HUMAN.H11MO.0.A_RC	390	-	-0.276	-7.4811	0.0447	7.3707e-14	1.6480e-12	SP2
MA2519.1_ZNF606	292	+	0.3261	7.479	0.0451	7.4852e-14	1.6594e-12	ZNF606
MA0889.2_GBX1_RC	286	-	-0.3232	-7.4576	0.0455	8.8140e-14	1.9376e-12	GBX1
MA1103.3_FOXK2	296	-	-0.3198	-7.4398	0.0459	1.0082e-13	2.1979e-12	FOXK2
SIX2_HUMAN.H11MO.0.A_RC	250	-	-0.3443	-7.4275	0.0463	1.1076e-13	2.3945e-12	SIX2
MA0017.3_NR2F1_RC	344	+	0.2935	7.4209	0.0466	1.1633e-13	2.4945e-12	NR2F1
MA0692.2_TFEB	274	-	-0.3276	-7.3949	0.047	1.4146e-13	3.0086e-12	TFEB
MA0706.2_MEOX2_RC	374	-	-0.2848	-7.3942	0.0474	1.4229e-13	3.0086e-12	MEOX2
MA1578.2_VEZF1	176	-	-0.4159	-7.3852	0.0478	1.5230e-13	3.1873e-12	VEZF1
MA1119.2_SIX2	218	-	-0.37	-7.3754	0.0482	1.6386e-13	3.4021e-12	SIX2
ELF2_HUMAN.H11MO.0.C	310	-	-0.3047	-7.3218	0.0485	2.4471e-13	5.0407e-12	ELF2
FLI1_HUMAN.H11MO.0.A_RC	324	-	-0.2985	-7.306	0.0489	2.7532e-13	5.6269e-12	FLI1
STA5B_HUMAN.H11MO.0.A	268	-	-0.3295	-7.2965	0.0493	2.9533e-13	5.9891e-12	STAT5B
MA1975.2_ZNF214	238	+	0.3443	7.2757	0.0497	3.4462e-13	6.9348e-12	ZNF214
NFAC1_HUMAN.H11MO.0.B	174	-	-0.407	-7.273	0.0501	3.5169e-13	7.0230e-12	NFATC1
HNF1A_HUMAN.H11MO.0.C	392	+	0.2786	7.2618	0.0505	3.8189e-13	7.5684e-12	HNF1A
MA1956.2_FOXO1-FLI1-c1	170	-	-0.406	-7.2384	0.0508	4.5404e-13	8.9307e-12	FOXO1
STA5B_HUMAN.H11MO.0.A_RC	252	-	-0.3385	-7.2324	0.0512	4.7450e-13	9.2634e-12	STAT5B
MA0809.3_TEAD4_RC	344	-	-0.284	-7.1853	0.0516	6.7036e-13	1.2990e-11	TEAD4
MA1578.2_VEZF1_RC	172	-	-0.402	-7.1777	0.052	7.0880e-13	1.3634e-11	VEZF1
MA0074.1_RXRA-VDR-c1	232	-	-0.3487	-7.1737	0.0524	7.3008e-13	1.3941e-11	RXRA
MA2577.1_ZXDC	198	-	-0.3813	-7.1675	0.0528	7.6386e-13	1.4480e-11	ZXDC
VEZF1_HUMAN.H11MO.0.C_RC	208	-	-0.3661	-7.161	0.0531	8.0089e-13	1.5073e-11	VEZF1
MA1483.3_ELF2	280	-	-0.3134	-7.1457	0.0535	8.9568e-13	1.6736e-11	ELF2
MA0671.2_NFIX_RC	242	-	-0.3454	-7.1394	0.0539	9.3752e-13	1.7394e-11	NFIX
ZNF41_HUMAN.H11MO.0.C	158	-	-0.4232	-7.1391	0.0543	9.3972e-13	1.7394e-11	ZNF41
MA1148.2_PPARA-RXRA-c2	248	-	-0.3303	-7.1348	0.0547	9.6897e-13	1.7726e-11	RXRA
TFDP1_HUMAN.H11MO.0.C	398	-	-0.2642	-7.1341	0.055	9.7393e-13	1.7726e-11	TFDP1
HNF4G_HUMAN.H11MO.0.B_RC	464	+	0.2449	7.0706	0.0554	1.5428e-12	2.7834e-11	HNF4G
MA1955.2_FOXO1-ELK3_RC-c1	278	-	-0.311	-7.0647	0.0558	1.6100e-12	2.8848e-11	FOXO1
MA0484.3_HNF4G	420	+	0.2605	7.0537	0.0562	1.7418e-12	3.0996e-11	HNF4G
MA0813.1_TFAP2B_RC	200	+	0.3725	7.0238	0.0566	2.1585e-12	3.8153e-11	TFAP2B
MA0017.3_NR2F1	366	+	0.2704	7.0206	0.057	2.2093e-12	3.8789e-11	NR2F1
MA0809.3_TEAD4	360	-	-0.2734	-7.0098	0.0573	2.3863e-12	4.1618e-11	TEAD4
SIX2_HUMAN.H11MO.0.A	246	-	-0.3252	-7.0074	0.0577	2.4276e-12	4.2057e-11	SIX2
MA0093.4_USF1	428	-	-0.2488	-6.9837	0.0581	2.8746e-12	4.9473e-11	USF1
FLI1_HUMAN.H11MO.0.A	336	-	-0.2785	-6.9816	0.0585	2.9176e-12	4.9886e-11	FLI1
MA0716.2_PRRX1_RC	324	-	-0.2892	-6.953	0.0589	3.5749e-12	6.0727e-11	PRRX1
ZNF41_HUMAN.H11MO.0.C_RC	176	-	-0.3873	-6.9366	0.0593	4.0166e-12	6.7789e-11	ZNF41
MA0618.2_LBX1	314	-	-0.2859	-6.9282	0.0596	4.2637e-12	7.1500e-11	LBX1
NF2L1_HUMAN.H11MO.0.C_RC	290	-	-0.3028	-6.8997	0.06	5.2121e-12	8.6846e-11	NFE2L1
MA1972.1_ZFP14_RC	514	+	0.2231	6.863	0.0604	6.7433e-12	1.1165e-10	ZFP14
MA0471.3_E2F6_RC	472	-	-0.2307	-6.8556	0.0608	7.1010e-12	1.1683e-10	E2F6
CEBPB_HUMAN.H11MO.0.A_RC	268	-	-0.3055	-6.8425	0.0612	7.7831e-12	1.2725e-10	CEBPB
RXRA_HUMAN.H11MO.0.A_RC	236	-	-0.3276	-6.8417	0.0615	7.8284e-12	1.2725e-10	RXRA
TEAD4_HUMAN.H11MO.0.A	370	-	-0.2607	-6.812	0.0619	9.6261e-12	1.5544e-10	TEAD4
SMAD4_HUMAN.H11MO.0.B_RC	296	-	-0.2918	-6.7929	0.0623	1.0987e-11	1.7632e-10	SMAD4
PEBB_HUMAN.H11MO.0.C	328	-	-0.2725	-6.7705	0.0627	1.2838e-11	2.0477e-10	CBFB
COT1_HUMAN.H11MO.0.C	422	+	0.239	6.7475	0.0631	1.5043e-11	2.3849e-10	NR2F1
MA0046.3_HNF1A_RC	508	+	0.2279	6.7455	0.0635	1.5253e-11	2.4037e-10	HNF1A
MA1717.2_ZNF784_RC	372	-	-0.2631	-6.7415	0.0638	1.5679e-11	2.4561e-10	ZNF784
MA1547.2_PITX2	130	-	-0.4346	-6.7152	0.0642	1.8777e-11	2.9239e-10	PITX2
BACH2_HUMAN.H11MO.0.A	324	-	-0.2751	-6.6927	0.0646	2.1904e-11	3.3907e-10	BACH2
MA1972.1_ZFP14	508	+	0.2184	6.6463	0.065	3.0050e-11	4.6241e-10	ZFP14
MA1148.2_PPARA-RXRA_RC-c2	262	-	-0.2988	-6.6456	0.0654	3.0191e-11	4.6241e-10	RXRA
MA0161.3_NFIC	314	-	-0.2732	-6.6251	0.0657	3.4707e-11	5.2787e-10	NFIC
USF1_HUMAN.H11MO.0.A_RC	418	-	-0.2382	-6.6223	0.0661	3.5355e-11	5.3462e-10	USF1
NF2L1_HUMAN.H11MO.0.C	320	-	-0.2735	-6.6218	0.0665	3.5487e-11	5.3462e-10	NFE2L1
MA0612.3_EMX1_RC	278	+	0.3009	6.5999	0.0669	4.1149e-11	6.1512e-10	EMX1
MA1146.2_NR1H4-RXRA_RC-c2	252	-	-0.2994	-6.5885	0.0673	4.4439e-11	6.6053e-10	RXRA
MA1952.2_FOXJ2-ELF1_RC-c1	356	-	-0.2556	-6.5808	0.0677	4.6781e-11	6.9140e-10	FOXJ2
MA0783.1_PKNOX2	120	-	-0.4433	-6.568	0.068	5.0999e-11	7.4951e-10	PKNOX2
MA0089.3_MAFG-NRF1_RC-c1	242	-	-0.3141	-6.5506	0.0684	5.7320e-11	8.3771e-10	MAFG
MA1501.2_HOXB7_RC	240	+	0.3175	6.5413	0.0688	6.0968e-11	8.8607e-10	HOXB7
CEBPB_HUMAN.H11MO.0.A	270	-	-0.2886	-6.521	0.0692	6.9831e-11	1.0093e-9	CEBPB
MA0811.2_TFAP2B_RC	198	+	0.3429	6.5177	0.0696	7.1381e-11	1.0260e-9	TFAP2B
ERG_HUMAN.H11MO.0.A_RC	282	-	-0.2844	-6.4982	0.07	8.1295e-11	1.1621e-9	ERG
HNF1A_HUMAN.H11MO.0.C_RC	410	+	0.241	6.4894	0.0703	8.6167e-11	1.2251e-9	HNF1A
MA0612.3_EMX1	298	+	0.2863	6.4698	0.0707	9.8152e-11	1.3879e-9	EMX1
BACH2_HUMAN.H11MO.0.A_RC	360	-	-0.2493	-6.4496	0.0711	1.1213e-10	1.5770e-9	BACH2
PEBB_HUMAN.H11MO.0.C_RC	324	-	-0.2604	-6.429	0.0715	1.2848e-10	1.7973e-9	CBFB
MA0833.3_ATF4_RC	144	-	-0.3901	-6.4181	0.0719	1.3796e-10	1.9197e-9	ATF4
ZN214_HUMAN.H11MO.0.C_RC	252	+	0.294	6.3998	0.0722	1.5553e-10	2.1528e-9	ZNF214
MA0093.4_USF1_RC	410	-	-0.2326	-6.3962	0.0726	1.5930e-10	2.1933e-9	USF1
MA1935.2_ERF-FOXI1-c2	256	+	0.3042	6.395	0.073	1.6053e-10	2.1986e-9	FOXI1
MA2548.1_ZNF226_RC	306	+	0.2665	6.3688	0.0734	1.9055e-10	2.5962e-9	ZNF226
USF2_HUMAN.H11MO.0.A_RC	396	-	-0.237	-6.3513	0.0738	2.1354e-10	2.8945e-9	USF2
SPI1_HUMAN.H11MO.0.A	264	-	-0.2863	-6.3463	0.0742	2.2060e-10	2.9746e-9	SPI1
MA0077.2_SOX9	398	+	0.2321	6.3442	0.0745	2.2354e-10	2.9989e-9	SOX9
MA2587.1_ZNF672	220	-	-0.3152	-6.3311	0.0749	2.4346e-10	3.2495e-9	ZNF672
MA2587.1_ZNF672_RC	266	-	-0.285	-6.3152	0.0753	2.6987e-10	3.5837e-9	ZNF672
MA0706.2_MEOX2	356	-	-0.2437	-6.3034	0.0757	2.9125e-10	3.8480e-9	MEOX2
MA1523.2_MSANTD3_RC	240	-	-0.2993	-6.2907	0.0761	3.1594e-10	4.1533e-9	MSANTD3
VEZF1_HUMAN.H11MO.0.C	216	-	-0.317	-6.2875	0.0765	3.2269e-10	4.2208e-9	VEZF1
CEBPG_HUMAN.H11MO.0.B	246	-	-0.2976	-6.2832	0.0768	3.3168e-10	4.3168e-9	CEBPG
MA0598.4_EHF_RC	430	+	0.2241	6.273	0.0772	3.5416e-10	4.5865e-9	EHF
COT1_HUMAN.H11MO.0.C_RC	420	+	0.225	6.2716	0.0776	3.5725e-10	4.6038e-9	NR2F1
USF2_HUMAN.H11MO.0.A	412	-	-0.2291	-6.2716	0.078	3.5731e-10	4.6038e-9	USF2
MA2567.1_ZNF497_RC	214	+	0.3138	6.2289	0.0784	4.6981e-10	5.9952e-9	ZNF497
MA1942.2_ETV2-FOXI1-c2	210	+	0.3279	6.2065	0.0787	5.4173e-10	6.8795e-9	FOXI1
MA1731.2_ZNF768_RC	428	-	-0.2219	-6.2053	0.0791	5.4584e-10	6.8982e-9	ZNF768
MA0661.2_MEOX1_RC	452	-	-0.2143	-6.1957	0.0795	5.8037e-10	7.2993e-9	MEOX1
MA0027.3_EN1_RC	200	-	-0.3201	-6.1814	0.0799	6.3528e-10	7.9517e-9	EN1
MA0159.1_RARA-RXRA-c2	236	-	-0.2934	-6.1795	0.0803	6.4289e-10	8.0085e-9	RXRA
E2F5_HUMAN.H11MO.0.B_RC	106	+	0.4379	6.1795	0.0807	6.4325e-10	8.0085e-9	E2F5
MA2527.1_ZNF726	152	+	0.3724	6.1734	0.081	6.6843e-10	8.2482e-9	ZNF726
ZN274_HUMAN.H11MO.0.A	120	-	-0.4192	-6.1717	0.0814	6.7575e-10	8.2994e-9	ZNF274
MA2580.1_ZNF20_RC	202	+	0.3176	6.1574	0.0818	7.3952e-10	9.0401e-9	ZNF20
MA0716.2_PRRX1	350	-	-0.2466	-6.1487	0.0822	7.8106e-10	9.5034e-9	PRRX1
SMAD3_HUMAN.H11MO.0.B_RC	336	-	-0.2446	-6.1373	0.0826	8.3954e-10	1.0168e-8	SMAD3
MA0894.2_HESX1_RC	218	+	0.3077	6.1318	0.083	8.6897e-10	1.0476e-8	HESX1
MA1503.2_HOXB9	188	+	0.3361	6.1246	0.0833	9.0921e-10	1.0910e-8	HOXB9
MA1503.2_HOXB9_RC	204	+	0.32	6.0933	0.0837	1.1063e-9	1.3215e-8	HOXB9
HNF4A_HUMAN.H11MO.0.A	472	+	0.2107	6.0883	0.0841	1.1411e-9	1.3568e-8	HNF4A
MA0116.2_ZNF423	640	-	-0.1769	-6.085	0.0845	1.1651e-9	1.3791e-8	ZNF423
MA0812.2_TFAP2B	174	+	0.3434	6.0591	0.0849	1.3688e-9	1.6130e-8	TFAP2B
MA0807.1_TBX5	124	-	-0.4111	-6.0548	0.0852	1.4060e-9	1.6493e-8	TBX5
MA1640.2_MEIS2	266	+	0.2716	6.0534	0.0856	1.4185e-9	1.6566e-8	MEIS2
ZN394_HUMAN.H11MO.0.C	246	-	-0.277	-6.0241	0.086	1.7000e-9	1.9765e-8	ZNF394
MA0119.1_NFIC-TLX1-c1	266	-	-0.2719	-6.0211	0.0864	1.7325e-9	2.0054e-8	NFIC
MA1147.2_NR4A2-RXRA_RC-c2	226	-	-0.2883	-6.0196	0.0868	1.7485e-9	2.0150e-8	RXRA
USF1_HUMAN.H11MO.0.A	306	-	-0.2543	-6.0186	0.0872	1.7589e-9	2.0181e-8	USF1
MECP2_HUMAN.H11MO.0.C	200	-	-0.3099	-6.0109	0.0875	1.8448e-9	2.1075e-8	MECP2
ATF4_HUMAN.H11MO.0.A	168	-	-0.3362	-6.0109	0.0879	1.8449e-9	2.1075e-8	ATF4
MA1950.2_FLI1-FOXI1-c1	280	-	-0.2577	-6.0071	0.0883	1.8893e-9	2.1396e-8	FLI1
MA2493.1_ZNF322	314	+	0.244	5.9854	0.0887	2.1581e-9	2.4335e-8	ZNF322
MA1547.2_PITX2_RC	130	-	-0.3863	-5.9851	0.0891	2.1632e-9	2.4335e-8	PITX2
MA0074.1_RXRA-VDR_RC-c1	160	-	-0.3518	-5.9756	0.0894	2.2923e-9	2.5626e-8	RXRA
MA0811.2_TFAP2B	172	+	0.3345	5.9697	0.0898	2.3768e-9	2.6458e-8	TFAP2B
MA0823.1_HEY1_RC	520	-	-0.1938	-5.9627	0.0902	2.4813e-9	2.7505e-8	HEY1
MA0484.3_HNF4G_RC	400	+	0.2261	5.9584	0.0906	2.5479e-9	2.8124e-8	HNF4G
MA0090.4_TEAD1	410	-	-0.2168	-5.948	0.091	2.7147e-9	2.9839e-8	TEAD1
NFE2_HUMAN.H11MO.0.A_RC	292	-	-0.2511	-5.9455	0.0914	2.7565e-9	3.0171e-8	NFE2
SP2_HUMAN.H11MO.0.A	418	-	-0.2118	-5.9364	0.0917	2.9131e-9	3.1753e-8	SP2
MA0894.2_HESX1	236	+	0.2829	5.9314	0.0921	3.0030e-9	3.2597e-8	HESX1
MA0114.5_HNF4A	444	+	0.2124	5.9274	0.0925	3.0773e-9	3.3266e-8	HNF4A
MA0046.3_HNF1A	474	+	0.2063	5.9252	0.0929	3.1187e-9	3.3574e-8	HNF1A
MA1976.3_ZNF320_RC	316	+	0.2482	5.9227	0.0933	3.1662e-9	3.3946e-8	ZNF320
MA1719.2_ZNF816_RC	500	+	0.1945	5.917	0.0937	3.2790e-9	3.5011e-8	ZNF816
MA0144.3_STAT3_RC	578	-	-0.1814	-5.9169	0.094	3.2809e-9	3.5011e-8	STAT3
MA2519.1_ZNF606_RC	356	+	0.2299	5.8967	0.0944	3.7076e-9	3.9267e-8	ZNF606
MA0692.2_TFEB_RC	256	-	-0.2687	-5.8784	0.0948	4.1426e-9	4.3697e-8	TFEB
MA2583.1_ZNF142	202	-	-0.3003	-5.8319	0.0952	5.4783e-9	5.7556e-8	ZNF142
MA2493.1_ZNF322_RC	298	+	0.2442	5.8293	0.0956	5.5646e-9	5.8228e-8	ZNF322
MA0027.3_EN1	192	-	-0.3161	-5.82	0.0959	5.8830e-9	6.1315e-8	EN1
MA0475.3_FLI1	260	-	-0.2609	-5.794	0.0963	6.8742e-9	7.1360e-8	FLI1
MA0813.1_TFAP2B	166	+	0.3335	5.7912	0.0967	6.9902e-9	7.2278e-8	TFAP2B
MA1975.2_ZNF214_RC	222	+	0.2862	5.7851	0.0971	7.2449e-9	7.4617e-8	ZNF214
MA1956.2_FOXO1-FLI1_RC-c2	330	-	-0.2274	-5.7665	0.0975	8.0927e-9	8.3021e-8	FLI1
ZN320_HUMAN.H11MO.0.C	318	+	0.2401	5.7622	0.0979	8.3001e-9	8.4817e-8	ZNF320
MA1963.2_SATB1_RC	344	-	-0.223	-5.7613	0.0982	8.3460e-9	8.4954e-8	SATB1
ZN320_HUMAN.H11MO.0.C_RC	272	+	0.2615	5.7547	0.0986	8.6814e-9	8.8025e-8	ZNF320
ZN394_HUMAN.H11MO.0.C_RC	244	-	-0.2719	-5.7536	0.099	8.7341e-9	8.8218e-8	ZNF394
MA0025.3_NFIL3	304	-	-0.2401	-5.7175	0.0994	1.0810e-8	1.0877e-7	NFIL3
ZN214_HUMAN.H11MO.0.C	236	+	0.2724	5.6762	0.0998	1.3773e-8	1.3805e-7	ZNF214
SUH_HUMAN.H11MO.0.A	362	-	-0.2228	-5.6704	0.1002	1.4250e-8	1.4228e-7	RBPJ
LYL1_HUMAN.H11MO.0.A_RC	194	-	-0.292	-5.6632	0.1005	1.4858e-8	1.4779e-7	LYL1
AP2B_HUMAN.H11MO.0.B	184	+	0.3117	5.6547	0.1009	1.5615e-8	1.5473e-7	TFAP2B
MA1483.3_ELF2_RC	246	-	-0.265	-5.6324	0.1013	1.7777e-8	1.7549e-7	ELF2
MA0516.3_SP2	478	-	-0.1885	-5.6321	0.1017	1.7806e-8	1.7549e-7	SP2
MA0661.2_MEOX1	446	-	-0.1959	-5.6246	0.1021	1.8594e-8	1.8218e-7	MEOX1
MA0812.2_TFAP2B_RC	174	+	0.3163	5.6222	0.1024	1.8851e-8	1.8401e-7	TFAP2B
MA0074.1_RXRA-VDR-c2	332	+	0.2277	5.6213	0.1028	1.8954e-8	1.8433e-7	VDR
MA1122.2_TFDP1	416	-	-0.1992	-5.608	0.1032	2.0463e-8	1.9826e-7	TFDP1
ELF3_HUMAN.H11MO.0.A	610	+	0.1685	5.6063	0.1036	2.0675e-8	1.9958e-7	ELF3
MA1474.2_CREB3L4_RC	396	+	0.2083	5.6053	0.104	2.0794e-8	1.9999e-7	CREB3L4
MA1950.2_FLI1-FOXI1_RC-c1	288	-	-0.2374	-5.5899	0.1044	2.2724e-8	2.1775e-7	FLI1
RXRA_HUMAN.H11MO.0.A	256	-	-0.2524	-5.5774	0.1047	2.4417e-8	2.3312e-7	RXRA
ZN274_HUMAN.H11MO.0.A_RC	128	-	-0.3601	-5.5546	0.1051	2.7820e-8	2.6465e-7	ZNF274
MA2580.1_ZNF20	186	+	0.2994	5.5318	0.1055	3.1701e-8	3.0047e-7	ZNF20
MA1523.2_MSANTD3	234	-	-0.2697	-5.5228	0.1059	3.3366e-8	3.1511e-7	MSANTD3
MA1949.2_FLI1-DRGX-c1	270	-	-0.2432	-5.5221	0.1063	3.3497e-8	3.1521e-7	FLI1
TFDP1_HUMAN.H11MO.0.C_RC	384	-	-0.2033	-5.4952	0.1067	3.9022e-8	3.6588e-7	TFDP1
SMAD4_HUMAN.H11MO.0.B	348	-	-0.2166	-5.4844	0.107	4.1481e-8	3.8755e-7	SMAD4
MA1501.2_HOXB7	212	+	0.2848	5.4826	0.1074	4.1905e-8	3.9012e-7	HOXB7
MA1101.3_BACH2	210	-	-0.2814	-5.4803	0.1078	4.2460e-8	3.9389e-7	BACH2
MA0090.4_TEAD1_RC	318	-	-0.2274	-5.4755	0.1082	4.3625e-8	4.0326e-7	TEAD1
MA0516.3_SP2_RC	454	-	-0.1867	-5.4712	0.1086	4.4711e-8	4.1185e-7	SP2
ALX1_HUMAN.H11MO.0.B	174	+	0.3144	5.4702	0.1089	4.4962e-8	4.1270e-7	ALX1
MA0091.2_TAL1-TCF3_RC-c1	250	-	-0.2534	-5.4664	0.1093	4.5930e-8	4.2011e-7	TAL1
NFIC_HUMAN.H11MO.0.A	342	-	-0.2165	-5.4653	0.1097	4.6218e-8	4.2127e-7	NFIC
NFE2_HUMAN.H11MO.0.A	278	-	-0.2361	-5.4536	0.1101	4.9349e-8	4.4825e-7	NFE2
MA1949.2_FLI1-DRGX_RC-c1	250	-	-0.2494	-5.4532	0.1105	4.9460e-8	4.4825e-7	FLI1
MA1561.2_SOX12_RC	362	+	0.2083	5.4451	0.1109	5.1782e-8	4.6711e-7	SOX12
ATF4_HUMAN.H11MO.0.A_RC	144	-	-0.3347	-5.4404	0.1112	5.3147e-8	4.7778e-7	ATF4
SOX17_HUMAN.H11MO.0.C_RC	228	-	-0.2646	-5.4388	0.1116	5.3655e-8	4.8069e-7	SOX17
ETS1_HUMAN.H11MO.0.A_RC	402	-	-0.1987	-5.4385	0.112	5.3741e-8	4.8069e-7	ETS1
MA0648.2_GSC	180	-	-0.302	-5.4382	0.1124	5.3810e-8	4.8069e-7	GSC
MA1950.2_FLI1-FOXI1-c2	220	+	0.28	5.4292	0.1128	5.6606e-8	5.0197e-7	FOXI1
ZN768_HUMAN.H11MO.0.C	372	-	-0.2068	-5.422	0.1131	5.8925e-8	5.2077e-7	ZNF768
MA2577.1_ZXDC_RC	192	-	-0.2858	-5.4216	0.1135	5.9053e-8	5.2077e-7	ZXDC
MA0113.4_NR3C1	76	-	-0.467	-5.4034	0.1139	6.5395e-8	5.7408e-7	NR3C1
MA0783.1_PKNOX2_RC	114	-	-0.3729	-5.3972	0.1143	6.7690e-8	5.9223e-7	PKNOX2
MA0154.5_EBF1_RC	232	-	-0.2615	-5.3936	0.1147	6.9056e-8	6.0217e-7	EBF1
MA0059.2_MAX-MYC_RC-c1	302	-	-0.2269	-5.3922	0.1151	6.9588e-8	6.0479e-7	MAX
MA1717.2_ZNF784	332	-	-0.2164	-5.3703	0.1154	7.8623e-8	6.8105e-7	ZNF784
E2F3_HUMAN.H11MO.0.A	324	-	-0.2157	-5.3453	0.1158	9.0258e-8	7.7926e-7	E2F3
ETV4_HUMAN.H11MO.0.B	338	+	0.216	5.3348	0.1162	9.5628e-8	8.2290e-7	ETV4
MA1964.2_SMAD2	54	-	-0.5488	-5.325	0.1166	1.0095e-7	8.6584e-7	SMAD2
MA0795.1_SMAD3	140	-	-0.3318	-5.325	0.117	1.0098e-7	8.6584e-7	SMAD3
MA0690.3_TBX21_RC	380	-	-0.1974	-5.3235	0.1174	1.0179e-7	8.6741e-7	TBX21
MA1636.2_CEBPG_RC	226	-	-0.2612	-5.3195	0.1177	1.0404e-7	8.8366e-7	CEBPG
MA2543.1_ZBTB47_RC	506	-	-0.1757	-5.3185	0.1181	1.0465e-7	8.8593e-7	ZBTB47
TEAD1_HUMAN.H11MO.0.A	354	-	-0.208	-5.3003	0.1185	1.1564e-7	9.7581e-7	TEAD1
MA0089.3_MAFG-NRF1_RC-c2	162	-	-0.3073	-5.2975	0.1189	1.1740e-7	9.8754e-7	NRF1
EHF_HUMAN.H11MO.0.B	414	+	0.1926	5.2757	0.1193	1.3228e-7	1.10912e-06	EHF
HSF1_HUMAN.H11MO.0.A_RC	388	-	-0.1963	-5.2756	0.1196	1.3231e-7	1.10912e-06	HSF1
MA0648.2_GSC_RC	192	-	-0.2814	-5.274	0.12	1.3350e-7	1.11225e-06	GSC
HXB7_HUMAN.H11MO.0.C	254	+	0.246	5.2675	0.1204	1.3826e-7	1.14821e-06	HOXB7
ZN322_HUMAN.H11MO.0.B_RC	272	+	0.2304	5.2655	0.1208	1.3983e-7	1.15757e-06	ZNF322
MA1509.1_IRF6_RC	200	+	0.275	5.2592	0.1212	1.4466e-7	1.19377e-06	IRF6
MA0159.1_RARA-RXRA_RC-c2	262	-	-0.2367	-5.2589	0.1216	1.4494e-7	1.19377e-06	RXRA
MA2565.1_ZNF70_RC	178	-	-0.2926	-5.2566	0.1219	1.4674e-7	1.20333e-06	ZNF70
MA1565.2_TBX18_RC	214	-	-0.2656	-5.2534	0.1223	1.4935e-7	1.22094e-06	TBX18
MA0139.2_CTCF_RC	466	-	-0.1772	-5.2313	0.1227	1.6832e-7	1.37176e-06	CTCF
MA1420.1_IRF5_RC	294	+	0.2195	5.2306	0.1231	1.6892e-7	1.37232e-06	IRF5
MA0807.1_TBX5_RC	132	-	-0.3353	-5.2225	0.1235	1.7649e-7	1.42942e-06	TBX5
SOX17_HUMAN.H11MO.0.C	254	-	-0.2409	-5.2059	0.1239	1.9308e-7	1.55894e-06	SOX17
AP2B_HUMAN.H11MO.0.B_RC	162	+	0.3003	5.2005	0.1242	1.9879e-7	1.60012e-06	TFAP2B
MA0025.3_NFIL3_RC	312	-	-0.2124	-5.1923	0.1246	2.0769e-7	1.66659e-06	NFIL3
ELF2_HUMAN.H11MO.0.C_RC	278	-	-0.2289	-5.185	0.125	2.1604e-7	1.72835e-06	ELF2
COE1_HUMAN.H11MO.0.A_RC	274	-	-0.2329	-5.1838	0.1254	2.1746e-7	1.7344e-06	EBF1
MAX_HUMAN.H11MO.0.A_RC	260	-	-0.2371	-5.1654	0.1258	2.3990e-7	1.90753e-06	MAX
MA0908.2_HOXD11	148	+	0.3173	5.1634	0.1261	2.4248e-7	1.92218e-06	HOXD11
SMAD3_HUMAN.H11MO.0.B	342	-	-0.2047	-5.1575	0.1265	2.5025e-7	1.97777e-06	SMAD3
MA0056.3_MZF1_RC	370	+	0.1978	5.1397	0.1269	2.7515e-7	2.16804e-06	MZF1
MA0071.1_RORA_RC	136	-	-0.3225	-5.1374	0.1273	2.7853e-7	2.18805e-06	RORA
MA0501.2_MAF-NFE2-c2	236	-	-0.2419	-5.1333	0.1277	2.8465e-7	2.22947e-06	NFE2
HXB7_HUMAN.H11MO.0.C_RC	248	+	0.2429	5.1296	0.1281	2.9033e-7	2.26715e-06	HOXB7
MA1561.2_SOX12	306	+	0.2141	5.1172	0.1284	3.1015e-7	2.41474e-06	SOX12
ZN140_HUMAN.H11MO.0.C_RC	92	+	0.3985	5.1137	0.1288	3.1591e-7	2.45232e-06	ZNF140
MA1709.2_ZIM3_RC	306	-	-0.2143	-5.1121	0.1292	3.1867e-7	2.46638e-06	ZIM3
RUNX1_HUMAN.H11MO.0.A_RC	420	-	-0.1822	-5.1109	0.1296	3.2069e-7	2.47469e-06	RUNX1
MAX_HUMAN.H11MO.0.A	302	-	-0.2138	-5.0866	0.13	3.6459e-7	2.80523e-06	MAX
CEBPG_HUMAN.H11MO.0.B_RC	252	-	-0.2369	-5.0821	0.1304	3.7332e-7	2.86394e-06	CEBPG
MA1116.2_RBPJ	384	-	-0.1911	-5.0799	0.1307	3.7762e-7	2.88849e-06	RBPJ
MA1942.2_ETV2-FOXI1_RC-c2	226	+	0.2561	5.0776	0.1311	3.8222e-7	2.91509e-06	FOXI1
MA1633.2_BACH1_RC	168	-	-0.2844	-5.0771	0.1315	3.8315e-7	2.91509e-06	BACH1
MA0684.3_RUNX3	280	-	-0.2223	-5.0704	0.1319	3.9694e-7	3.00981e-06	RUNX3
ATF6A_HUMAN.H11MO.0.B	208	+	0.259	5.0636	0.1323	4.1151e-7	3.11134e-06	ATF6
ISL1_HUMAN.H11MO.0.A	58	+	0.4938	5.0623	0.1326	4.1428e-7	3.1232e-06	ISL1
MA1107.3_KLF9_RC	376	-	-0.1936	-5.0615	0.133	4.1590e-7	3.12645e-06	KLF9
MA0003.5_TFAP2A	182	+	0.2817	5.0581	0.1334	4.2355e-7	3.17478e-06	TFAP2A
MA1956.2_FOXO1-FLI1-c2	244	-	-0.2343	-5.0367	0.1338	4.7351e-7	3.53912e-06	FLI1
MA1963.2_SATB1	314	-	-0.2084	-5.0354	0.1342	4.7687e-7	3.5541e-06	SATB1
MA0077.2_SOX9_RC	384	+	0.1872	5.0326	0.1346	4.8377e-7	3.59526e-06	SOX9
MA0083.3_SRF_RC	80	-	-0.4292	-5.0198	0.1349	5.1715e-7	3.83249e-06	SRF
MA0475.3_FLI1_RC	256	-	-0.2302	-5.0124	0.1353	5.3757e-7	3.97255e-06	FLI1
MA1589.3_ZNF140_RC	108	+	0.351	4.9917	0.1357	5.9865e-7	4.41143e-06	ZNF140
MA1630.3_ZNF281	324	-	-0.2059	-4.9892	0.1361	6.0636e-7	4.45575e-06	ZNF281
ELK4_HUMAN.H11MO.0.A	114	-	-0.3368	-4.9868	0.1365	6.1403e-7	4.49942e-06	ELK4
MA0871.3_TFEC	300	+	0.2099	4.9865	0.1369	6.1493e-7	4.49942e-06	TFEC
ZFX_HUMAN.H11MO.0.A_RC	200	-	-0.2609	-4.9654	0.1372	6.8567e-7	4.99643e-06	ZFX
MA1131.2_FOSL2-JUN-c1	274	-	-0.2218	-4.9621	0.1376	6.9724e-7	5.0666e-06	FOSL2
RORA_HUMAN.H11MO.0.C_RC	160	-	-0.289	-4.9474	0.138	7.5203e-7	5.44964e-06	RORA
MA0687.2_SPIC	252	-	-0.2249	-4.946	0.1384	7.5767e-7	5.47533e-06	SPIC
NFIC_HUMAN.H11MO.0.A_RC	360	-	-0.1909	-4.9413	0.1388	7.7616e-7	5.59345e-06	NFIC
MA0687.2_SPIC_RC	216	-	-0.2437	-4.9394	0.1391	7.8350e-7	5.6309e-06	SPIC
MA1131.2_FOSL2-JUN_RC-c1	264	-	-0.224	-4.9359	0.1395	7.9771e-7	5.71729e-06	FOSL2
MA2565.1_ZNF70	186	-	-0.2686	-4.933	0.1399	8.0963e-7	5.78687e-06	ZNF70
MECP2_HUMAN.H11MO.0.C_RC	196	-	-0.2594	-4.9299	0.1403	8.2253e-7	5.86308e-06	MECP2
GRHL2_HUMAN.H11MO.0.A_RC	468	+	0.1656	4.9246	0.1407	8.4528e-7	6.00887e-06	GRHL2
MA0042.2_FOXI1	240	+	0.2416	4.9207	0.1411	8.6240e-7	6.1139e-06	FOXI1
MA1712.2_ZNF454_RC	246	+	0.2324	4.9142	0.1414	8.9165e-7	6.30421e-06	ZNF454
MA0067.3_PAX2_RC	88	+	0.3955	4.9065	0.1418	9.2699e-7	6.53638e-06	PAX2
MA1575.2_THRB	136	-	-0.3058	-4.8949	0.1422	9.8371e-7	6.9177e-06	THRB
AP2A_HUMAN.H11MO.0.A_RC	202	+	0.2565	4.8892	0.1426	1.01266e-06	7.10221e-06	TFAP2A
MA1959.2_KLF7_RC	160	-	-0.2865	-4.8565	0.143	1.19453e-06	8.35529e-06	KLF7
MA1950.2_FLI1-FOXI1_RC-c2	232	+	0.2416	4.8542	0.1433	1.20871e-06	8.43195e-06	FOXI1
MA0810.2_TFAP2A_RC	194	+	0.2596	4.8512	0.1437	1.22697e-06	8.5366e-06	TFAP2A
MA0083.3_SRF	72	-	-0.4434	-4.8375	0.1441	1.31482e-06	9.12351e-06	SRF
FOXI1_HUMAN.H11MO.0.B	158	+	0.2934	4.8341	0.1445	1.33743e-06	9.25589e-06	FOXI1
ETV4_HUMAN.H11MO.0.B_RC	354	+	0.1917	4.8318	0.1449	1.35337e-06	9.34146e-06	ETV4
MA1946.2_ETV5-FOXI1_RC-c2	234	+	0.2393	4.8309	0.1453	1.35887e-06	9.35477e-06	FOXI1
ZN449_HUMAN.H11MO.0.C_RC	280	-	-0.2128	-4.8304	0.1456	1.36231e-06	9.35477e-06	ZNF449
MA0871.3_TFEC_RC	342	+	0.1903	4.8251	0.146	1.39903e-06	9.58076e-06	TFEC
MA2547.1_ZNF215_RC	470	+	0.1646	4.8104	0.1464	1.50597e-06	1.02862e-05	ZNF215
MA0823.1_HEY1	530	-	-0.1544	-4.8038	0.1468	1.55676e-06	1.06054e-05	HEY1
GFI1B_HUMAN.H11MO.0.A_RC	200	-	-0.2439	-4.7986	0.1472	1.5974e-06	1.0854e-05	GFI1B
MA1133.2_JUN-JUNB_RC-c2	320	-	-0.1971	-4.7941	0.1476	1.6339e-06	1.10733e-05	JUNB
E2F5_HUMAN.H11MO.0.B	138	+	0.2923	4.7882	0.1479	1.68318e-06	1.13777e-05	E2F5
ZN281_HUMAN.H11MO.0.A	354	-	-0.1878	-4.7811	0.1483	1.74374e-06	1.17567e-05	ZNF281
MZF1_HUMAN.H11MO.0.B	338	+	0.1938	4.7794	0.1487	1.75798e-06	1.18223e-05	MZF1
MA0526.5_USF2	240	-	-0.229	-4.7765	0.1491	1.78345e-06	1.19628e-05	USF2
NRF1_HUMAN.H11MO.0.A	218	-	-0.2374	-4.7679	0.1495	1.86114e-06	1.2452e-05	NRF1
MA0833.3_ATF4	166	-	-0.269	-4.7613	0.1498	1.92308e-06	1.28336e-05	ATF4
MA1973.2_ZKSCAN3_RC	264	+	0.2149	4.7575	0.1502	1.96052e-06	1.30502e-05	ZKSCAN3
FOXA3_HUMAN.H11MO.0.B	406	+	0.1753	4.757	0.1506	1.96518e-06	1.30502e-05	FOXA3
ZN816_HUMAN.H11MO.0.C_RC	480	+	0.1598	4.7565	0.151	1.97003e-06	1.30502e-05	ZNF816
MA0912.2_HOXD3	134	+	0.3055	4.7549	0.1514	1.9852e-06	1.31143e-05	HOXD3
MYCN_HUMAN.H11MO.0.A_RC	410	+	0.1713	4.7438	0.1518	2.09782e-06	1.38234e-05	MYCN
MA0056.3_MZF1	362	+	0.1875	4.731	0.1521	2.23393e-06	1.46833e-05	MZF1
AP2A_HUMAN.H11MO.0.A	174	+	0.2692	4.7217	0.1525	2.33918e-06	1.53366e-05	TFAP2A
THA11_HUMAN.H11MO.0.B_RC	98	-	-0.3517	-4.7129	0.1529	2.44157e-06	1.59679e-05	THAP11
RUNX1_HUMAN.H11MO.0.A	392	-	-0.175	-4.7063	0.1533	2.52286e-06	1.64584e-05	RUNX1
MA1714.2_ZNF675	252	+	0.2193	4.7029	0.1537	2.56526e-06	1.66934e-05	ZNF675
ELF5_HUMAN.H11MO.0.A_RC	228	+	0.2369	4.7004	0.1541	2.59589e-06	1.68508e-05	ELF5
MA0051.2_IRF2_RC	282	-	-0.2007	-4.696	0.1544	2.65244e-06	1.71752e-05	IRF2
MA0767.2_GCM2_RC	84	+	0.3931	4.6937	0.1548	2.68252e-06	1.73271e-05	GCM2
MA0830.3_TCF4	86	-	-0.3813	-4.6929	0.1552	2.69361e-06	1.73558e-05	TCF4
MA1146.2_NR1H4-RXRA_RC-c1	394	+	0.1769	4.6874	0.1556	2.76639e-06	1.7781e-05	NR1H4
MA1119.2_SIX2_RC	220	-	-0.2299	-4.6814	0.156	2.84958e-06	1.82708e-05	SIX2
MA1149.2_RARA-RXRG-c2	586	-	-0.1416	-4.6754	0.1563	2.93419e-06	1.87673e-05	RXRG
VDR_HUMAN.H11MO.0.A	452	+	0.1606	4.668	0.1567	3.04127e-06	1.94048e-05	VDR
MA1719.2_ZNF816	498	+	0.1543	4.6638	0.1571	3.10454e-06	1.97603e-05	ZNF816
MA0660.1_MEF2B_RC	152	+	0.2801	4.6529	0.1575	3.27358e-06	2.07857e-05	MEF2B
MA1515.2_KLF2_RC	286	-	-0.1995	-4.6479	0.1579	3.35283e-06	2.12373e-05	KLF2
MA0872.1_TFAP2A	216	+	0.2366	4.6437	0.1583	3.42291e-06	2.16288e-05	TFAP2A
MA0144.3_STAT3	584	-	-0.1417	-4.6387	0.1586	3.50568e-06	2.20984e-05	STAT3
MA1560.2_SOHLH2_RC	204	-	-0.2418	-4.6383	0.159	3.51271e-06	2.20984e-05	SOHLH2
SOX9_HUMAN.H11MO.0.B	442	+	0.1622	4.6366	0.1594	3.54148e-06	2.2217e-05	SOX9
ZN140_HUMAN.H11MO.0.C	66	+	0.4197	4.6334	0.1598	3.59696e-06	2.25111e-05	ZNF140
PO5F1_HUMAN.H11MO.0.A	376	+	0.1773	4.6235	0.1602	3.77288e-06	2.35557e-05	POU5F1
MA0071.1_RORA	132	-	-0.291	-4.6228	0.1606	3.78509e-06	2.35757e-05	RORA
ZN281_HUMAN.H11MO.0.A_RC	388	-	-0.1724	-4.6159	0.1609	3.91369e-06	2.43188e-05	ZNF281
MA1145.2_FOSL2-JUND-c1	290	-	-0.1987	-4.6095	0.1613	4.03701e-06	2.50256e-05	FOSL2
MA1145.2_FOSL2-JUND_RC-c1	254	-	-0.2139	-4.606	0.1617	4.10424e-06	2.53822e-05	FOSL2
MA0058.4_MAX	278	-	-0.2008	-4.6055	0.1621	4.11406e-06	2.5383e-05	MAX
MA1528.2_NFIX	174	-	-0.2587	-4.6054	0.1625	4.11768e-06	2.5383e-05	NFIX
BHA15_HUMAN.H11MO.0.B_RC	188	+	0.2524	4.6045	0.1628	4.13514e-06	2.53933e-05	BHLHA15
MA1538.1_NR2F1_RC	126	+	0.3042	4.5804	0.1632	4.64106e-06	2.84333e-05	NR2F1
MA1946.2_ETV5-FOXI1-c2	280	+	0.2073	4.5696	0.1636	4.88766e-06	2.98741e-05	FOXI1
MA0149.1_EWSR1-FLI1-c1	88	-	-0.3657	-4.5614	0.164	5.08217e-06	3.09906e-05	EWSR1
MA1511.2_KLF10_RC	644	-	-0.1324	-4.5605	0.1644	5.10234e-06	3.10412e-05	KLF10
MA0114.5_HNF4A_RC	422	+	0.1681	4.5561	0.1648	5.21178e-06	3.16334e-05	HNF4A
MA1149.2_RARA-RXRG_RC-c2	600	-	-0.1352	-4.5481	0.1651	5.4141e-06	3.27854e-05	RXRG
OVOL1_HUMAN.H11MO.0.C	334	+	0.1823	4.5443	0.1655	5.51077e-06	3.32937e-05	OVOL1
NFYB_HUMAN.H11MO.0.A_RC	426	-	-0.1631	-4.5441	0.1659	5.5158e-06	3.32937e-05	NFYB
ERR2_HUMAN.H11MO.0.A_RC	296	-	-0.1959	-4.5346	0.1663	5.77233e-06	3.47136e-05	ESRRB
NR1H4_HUMAN.H11MO.0.B_RC	356	+	0.1792	4.5327	0.1667	5.8224e-06	3.49344e-05	NR1H4
MA1509.1_IRF6	158	+	0.264	4.5301	0.167	5.89434e-06	3.52851e-05	IRF6
STA5A_HUMAN.H11MO.0.A	472	-	-0.1529	-4.5248	0.1674	6.04599e-06	3.61103e-05	STAT5A
STAT4_HUMAN.H11MO.0.A_RC	220	-	-0.2208	-4.5086	0.1678	6.52705e-06	3.88947e-05	STAT4
NFAC3_HUMAN.H11MO.0.B	226	-	-0.2211	-4.5012	0.1682	6.7558e-06	4.01663e-05	NFATC3
MA2586.1_ZNF518B_RC	166	-	-0.2628	-4.5006	0.1686	6.77669e-06	4.01992e-05	ZNF518B
MA2691.1_ZNF841_RC	444	+	0.1584	4.5	0.169	6.79647e-06	4.02253e-05	ZNF841
SOX9_HUMAN.H11MO.0.B_RC	460	+	0.1539	4.4978	0.1693	6.86709e-06	4.05515e-05	SOX9
MA0908.2_HOXD11_RC	152	+	0.2746	4.4923	0.1697	7.04581e-06	4.15132e-05	HOXD11
NDF1_HUMAN.H11MO.0.A_RC	480	+	0.1529	4.4845	0.1701	7.30747e-06	4.2958e-05	NEUROD1
MA0076.3_ELK4	106	-	-0.3142	-4.4845	0.1705	7.30967e-06	4.2958e-05	ELK4
MA1548.2_PLAGL2_RC	406	-	-0.1632	-4.4835	0.1709	7.34262e-06	4.29716e-05	PLAGL2
MA1656.2_ZNF449	278	-	-0.1977	-4.4824	0.1713	7.38164e-06	4.31035e-05	ZNF449
ZBT7A_HUMAN.H11MO.0.A	248	-	-0.2089	-4.4763	0.1716	7.59543e-06	4.42531e-05	ZBTB7A
EHF_HUMAN.H11MO.0.B_RC	432	+	0.16	4.4761	0.172	7.60096e-06	4.42531e-05	EHF
MA1537.2_NR2F1	134	+	0.2895	4.4727	0.1724	7.72422e-06	4.48039e-05	NR2F1
ANDR_HUMAN.H11MO.0.A_RC	266	-	-0.1987	-4.466	0.1728	7.96821e-06	4.61169e-05	AR
NDF1_HUMAN.H11MO.0.A	404	+	0.1616	4.4654	0.1732	7.99175e-06	4.61511e-05	NEUROD1
MA2686.1_ZEB2_RC	504	-	-0.1484	-4.4648	0.1735	8.01382e-06	4.61765e-05	ZEB2
MA1633.2_BACH1	152	-	-0.2633	-4.4609	0.1739	8.16073e-06	4.69197e-05	BACH1
MA1592.2_ZNF274	98	-	-0.3337	-4.4546	0.1743	8.40679e-06	4.82284e-05	ZNF274
MA1960.2_MGA-EVX1_RC-c1	122	-	-0.3046	-4.4458	0.1747	8.75761e-06	5.01311e-05	MGA
MA0076.3_ELK4_RC	130	-	-0.2808	-4.4431	0.1751	8.86652e-06	5.06437e-05	ELK4
MA1964.2_SMAD2_RC	54	-	-0.4472	-4.44	0.1755	8.99543e-06	5.1268e-05	SMAD2
MA0797.1_TGIF2	194	+	0.2319	4.4293	0.1758	9.45586e-06	5.37751e-05	TGIF2
PPARA_HUMAN.H11MO.0.B	314	-	-0.1852	-4.4225	0.1762	9.75878e-06	5.53774e-05	PPARA
MA2118.1_FOXS1	212	-	-0.2226	-4.4215	0.1766	9.80014e-06	5.54917e-05	FOXS1
MA0764.4_ETV4	250	+	0.2063	4.4209	0.177	9.83065e-06	5.55443e-05	ETV4
ISL1_HUMAN.H11MO.0.A_RC	66	+	0.4072	4.4168	0.1774	1.00191e-05	5.64869e-05	ISL1
MA1122.2_TFDP1_RC	424	-	-0.156	-4.4099	0.1778	1.03438e-05	5.81924e-05	TFDP1
MA1146.2_NR1H4-RXRA-c1	362	+	0.1719	4.4082	0.1781	1.04221e-05	5.85067e-05	NR1H4
ELF5_HUMAN.H11MO.0.A	236	+	0.2158	4.4039	0.1785	1.06307e-05	5.95502e-05	ELF5
MAFF_HUMAN.H11MO.0.B_RC	264	-	-0.197	-4.3881	0.1789	1.14329e-05	6.39072e-05	MAFF
SMAD2_HUMAN.H11MO.0.A	58	-	-0.4347	-4.3807	0.1793	1.18321e-05	6.59972e-05	SMAD2
RUNX3_HUMAN.H11MO.0.A	294	-	-0.186	-4.3788	0.1797	1.19344e-05	6.64262e-05	RUNX3
MA1560.2_SOHLH2	204	-	-0.2263	-4.3781	0.18	1.19703e-05	6.64846e-05	SOHLH2
GRHL2_HUMAN.H11MO.0.A	498	+	0.1425	4.3685	0.1804	1.25106e-05	6.93384e-05	GRHL2
MA1115.2_POU5F1	390	+	0.1661	4.3655	0.1808	1.26821e-05	7.01405e-05	POU5F1
MA1726.2_ZNF331	136	-	-0.2774	-4.3638	0.1812	1.27795e-05	7.05301e-05	ZNF331
MA1101.3_BACH2_RC	154	-	-0.2607	-4.3638	0.1816	1.27822e-05	7.05301e-05	BACH2
MA0649.2_HEY2	564	-	-0.1345	-4.3619	0.182	1.28956e-05	7.08715e-05	HEY2
MAZ_HUMAN.H11MO.0.A	390	-	-0.1647	-4.3616	0.1823	1.29109e-05	7.08715e-05	MAZ
MA2688.1_ZNF347	262	-	-0.2008	-4.3559	0.1827	1.32501e-05	7.25149e-05	ZNF347
E2F3_HUMAN.H11MO.0.A_RC	308	-	-0.1819	-4.3556	0.1831	1.32725e-05	7.25149e-05	E2F3
MA1968.2_TFCP2	186	-	-0.237	-4.351	0.1835	1.35513e-05	7.38548e-05	TFCP2
SUH_HUMAN.H11MO.0.A_RC	372	-	-0.1656	-4.3493	0.1839	1.36596e-05	7.429e-05	RBPJ
MEIS2_HUMAN.H11MO.0.B	216	+	0.2169	4.3473	0.1843	1.37806e-05	7.47926e-05	MEIS2
LYL1_HUMAN.H11MO.0.A	180	-	-0.2338	-4.342	0.1846	1.41177e-05	7.64638e-05	LYL1
MA2527.1_ZNF726_RC	140	+	0.2696	4.3267	0.185	1.51394e-05	8.18277e-05	ZNF726
MA0116.2_ZNF423_RC	648	-	-0.1238	-4.315	0.1854	1.59631e-05	8.6102e-05	ZNF423
NR1I3_HUMAN.H11MO.0.C	298	+	0.1901	4.3055	0.1858	1.66579e-05	8.96646e-05	NR1I3
MA0655.1_JDP2	114	-	-0.2935	-4.3022	0.1862	1.69136e-05	9.08542e-05	JDP2
MA1534.2_NR1I3_RC	288	+	0.1916	4.2992	0.1865	1.71416e-05	9.18902e-05	NR1I3
MA2520.1_ZNF678	80	+	0.3584	4.297	0.1869	1.7315e-05	9.26298e-05	ZNF678
MA0913.3_HOXD9	330	+	0.1751	4.297	0.1873	1.73162e-05	9.26298e-05	HOXD9
ITF2_HUMAN.H11MO.0.C	84	-	-0.3575	-4.2879	0.1877	1.80386e-05	9.61081e-05	TCF4
MA1532.2_NR1D2	60	-	-0.4184	-4.2826	0.1881	1.84733e-05	9.82238e-05	NR1D2
MA0852.3_FOXK1_RC	100	-	-0.3076	-4.2815	0.1885	1.8566e-05	9.85163e-05	FOXK1
NR1H4_HUMAN.H11MO.0.B	364	+	0.1674	4.2759	0.1888	1.90358e-05	0.000100805	NR1H4
NKX31_HUMAN.H11MO.0.C_RC	70	-	-0.381	-4.2654	0.1892	1.99504e-05	0.000105435	NKX3-1
ZIM3_HUMAN.H11MO.0.C_RC	288	-	-0.1852	-4.2634	0.1896	2.01356e-05	0.000106199	ZIM3
FOXC1_HUMAN.H11MO.0.C_RC	230	+	0.2121	4.2579	0.19	2.06364e-05	0.000108621	FOXC1
ZN263_HUMAN.H11MO.0.A_RC	162	+	0.2471	4.2569	0.1904	2.07316e-05	0.000108903	ZNF263
MA1726.2_ZNF331_RC	160	-	-0.2505	-4.2565	0.1907	2.07665e-05	0.000108903	ZNF331
MA0865.3_E2F8_RC	404	-	-0.1554	-4.2518	0.1911	2.12027e-05	0.000110932	E2F8
MA1109.2_NEUROD1_RC	426	+	0.1541	4.251	0.1915	2.12797e-05	0.000111113	NEUROD1
MA2629.1_GSC-TBX21-c1	76	-	-0.3649	-4.2491	0.1919	2.14594e-05	0.000111828	GSC
ZN680_HUMAN.H11MO.0.C	106	-	-0.3063	-4.248	0.1923	2.15691e-05	0.000112177	ZNF680
MA0616.3_HES2	206	+	0.2203	4.2201	0.1927	2.44238e-05	0.000126771	HES2
MA1554.2_RFX7	326	-	-0.1731	-4.2183	0.193	2.46145e-05	0.000127508	RFX7
ERR3_HUMAN.H11MO.0.B_RC	392	+	0.1575	4.2153	0.1934	2.49478e-05	0.000128979	ESRRG
STAT4_HUMAN.H11MO.0.A	198	-	-0.22	-4.2101	0.1938	2.55278e-05	0.000131718	STAT4
ARI5B_HUMAN.H11MO.0.C	416	-	-0.1515	-4.2075	0.1942	2.58166e-05	0.000132945	ARID5B
MA0058.4_MAX_RC	286	-	-0.1792	-4.2062	0.1946	2.59667e-05	0.000133456	MAX
ATF6A_HUMAN.H11MO.0.B_RC	256	+	0.195	4.2061	0.195	2.59786e-05	0.000133456	ATF6
MA0792.1_POU5F1B	116	+	0.2917	4.1978	0.1953	2.69561e-05	0.000137998	POU5F1B
CEBPA_HUMAN.H11MO.0.A_RC	228	-	-0.2011	-4.18	0.1957	2.9147e-05	0.000148923	CEBPA
MA1494.2_HNF4A	134	+	0.2699	4.1782	0.1961	2.93813e-05	0.000149827	HNF4A
MA2629.1_GSC-TBX21_RC-c1	56	-	-0.4168	-4.1763	0.1965	2.96265e-05	0.000150784	GSC
MA0003.5_TFAP2A_RC	190	+	0.225	4.1718	0.1969	3.02167e-05	0.000153489	TFAP2A
MA1139.2_FOSL2-JUNB_RC-c1	268	-	-0.1882	-4.1602	0.1972	3.17948e-05	0.000161192	FOSL2
MA0625.3_NFATC3_RC	212	-	-0.2092	-4.1596	0.1976	3.18839e-05	0.000161331	NFATC3
ITF2_HUMAN.H11MO.0.C_RC	100	-	-0.3082	-4.1536	0.198	3.27345e-05	0.000165315	TCF4
MA0774.1_MEIS2	286	+	0.1779	4.1515	0.1984	3.30308e-05	0.00016649	MEIS2
MA1981.2_ZNF530_RC	648	-	-0.1199	-4.1477	0.1988	3.35866e-05	0.000168966	ZNF530
NR2C2_HUMAN.H11MO.0.B_RC	242	-	-0.1957	-4.1454	0.1992	3.3915e-05	0.000170291	NR2C2
MA1583.2_ZFP57_RC	56	-	-0.4138	-4.1266	0.1995	3.68156e-05	0.000184501	ZFP57
MA1468.1_ATOH7	526	+	0.1313	4.1258	0.1999	3.69515e-05	0.000184828	ATOH7
MA1708.2_ETV7	438	+	0.1436	4.1215	0.2003	3.76397e-05	0.000187911	ETV7
MA2458.1_ZNF146	64	-	-0.3898	-4.1206	0.2007	3.7792e-05	0.000188312	ZNF146
MA1636.2_CEBPG	228	-	-0.2014	-4.1175	0.2011	3.82934e-05	0.000190448	CEBPG
MA1495.2_HOXA1_RC	240	+	0.1951	4.1108	0.2015	3.94311e-05	0.000195734	HOXA1
MA0724.1_VENTX	130	-	-0.2582	-4.1092	0.2018	3.97101e-05	0.000196746	VENTX
MA1109.2_NEUROD1	456	+	0.1408	4.105	0.2022	4.04334e-05	0.00019995	NEUROD1
MA1105.3_GRHL2_RC	480	+	0.1378	4.1041	0.2026	4.05907e-05	0.00020035	GRHL2
MA2686.1_ZEB2	504	-	-0.1345	-4.0993	0.203	4.14476e-05	0.000204194	ZEB2
MA0159.1_RARA-RXRA-c1	576	-	-0.126	-4.0983	0.2034	4.16206e-05	0.00020466	RARA
ZN143_HUMAN.H11MO.0.A_RC	150	-	-0.2496	-4.0952	0.2037	4.2182e-05	0.000207032	ZNF143
MA1640.2_MEIS2_RC	228	+	0.1978	4.0927	0.2041	4.26298e-05	0.000208838	MEIS2
MA1474.2_CREB3L4	440	+	0.1431	4.0896	0.2045	4.32097e-05	0.000211283	CREB3L4
MA1941.2_ETV2-FIGLA_RC-c1	274	+	0.1833	4.0825	0.2049	4.45497e-05	0.000217429	ETV2
NKX61_HUMAN.H11MO.0.B	290	+	0.178	4.0814	0.2053	4.47557e-05	0.000218028	NKX6-1
MA0486.2_HSF1	152	-	-0.2452	-4.0812	0.2057	4.47962e-05	0.000218028	HSF1
MITF_HUMAN.H11MO.0.A	306	-	-0.1707	-4.077	0.206	4.56273e-05	0.000221449	MITF
MA1575.2_THRB_RC	126	-	-0.2612	-4.0756	0.2064	4.58893e-05	0.000222308	THRB
MA0810.2_TFAP2A	192	+	0.2178	4.0732	0.2068	4.63714e-05	0.000224228	TFAP2A
MA1420.1_IRF5	252	+	0.1883	4.0725	0.2072	4.65157e-05	0.000224511	IRF5
E2F1_HUMAN.H11MO.0.A_RC	402	-	-0.1487	-4.0686	0.2076	4.72945e-05	0.00022785	E2F1
MA1146.2_NR1H4-RXRA-c2	226	-	-0.1972	-4.0655	0.208	4.79291e-05	0.000230483	RXRA
MA1632.2_ATF2	74	+	0.3551	4.0615	0.2083	4.87569e-05	0.000234033	ATF2
ZIM3_HUMAN.H11MO.0.C	288	-	-0.1748	-4.0579	0.2087	4.95201e-05	0.000237261	ZIM3
MA0032.2_FOXC1_RC	250	+	0.1928	4.0558	0.2091	4.99673e-05	0.000238966	FOXC1
MA1130.2_FOSL2-JUN-c1	280	-	-0.1773	-4.0514	0.2095	5.09195e-05	0.000243076	FOSL2
MA1506.2_HOXD10	204	+	0.2089	4.0488	0.2099	5.14771e-05	0.00024529	HOXD10
MA0098.4_ETS1_RC	394	-	-0.1482	-4.0465	0.2102	5.19812e-05	0.000247241	ETS1
MA1506.2_HOXD10_RC	250	+	0.1909	4.0424	0.2106	5.29128e-05	0.000251216	HOXD10
MA1583.2_ZFP57	40	-	-0.4794	-4.0413	0.211	5.31609e-05	0.000251937	ZFP57
MA2691.1_ZNF841	434	+	0.1441	4.0404	0.2114	5.33654e-05	0.000252448	ZNF841
MA2515.1_ZNF865	216	-	-0.2023	-4.04	0.2118	5.34559e-05	0.000252448	ZNF865
MA0592.4_ESRRA	384	-	-0.1534	-4.0394	0.2122	5.35995e-05	0.000252642	ESRRA
FOXQ1_HUMAN.H11MO.0.C_RC	176	+	0.2279	4.0366	0.2125	5.4228e-05	0.000255145	FOXQ1
MA1531.2_NR1D1	130	-	-0.2586	-4.0311	0.2129	5.55259e-05	0.000260782	NR1D1
ZFX_HUMAN.H11MO.0.A	144	-	-0.251	-4.0291	0.2133	5.59855e-05	0.00026247	ZFX
BACH1_HUMAN.H11MO.0.A	186	-	-0.2143	-4.0227	0.2137	5.75355e-05	0.000269254	BACH1
TGIF1_HUMAN.H11MO.0.A_RC	444	+	0.1427	4.0225	0.2141	5.75722e-05	0.000269254	TGIF1
HSF1_HUMAN.H11MO.0.A	364	-	-0.1567	-4.0224	0.2144	5.76083e-05	0.000269254	HSF1
MA2102.1_ZBTB17	170	-	-0.2262	-4.0185	0.2148	5.85624e-05	0.000272597	ZBTB17
MA0149.1_EWSR1-FLI1-c2	76	-	-0.3399	-4.0149	0.2152	5.94618e-05	0.000276292	FLI1
MA0594.3_HOXA9	316	+	0.1651	4.0122	0.2156	6.01435e-05	0.000278963	HOXA9
MA1475.2_CREB3L4	370	+	0.1537	4.0078	0.216	6.12799e-05	0.000283731	CREB3L4
MA0526.5_USF2_RC	174	-	-0.2263	-4.0077	0.2164	6.13139e-05	0.000283731	USF2
MA1981.2_ZNF530	646	-	-0.1169	-4.0019	0.2167	6.28235e-05	0.000289853	ZNF530
MA1144.2_FOSL2-JUND-c1	310	-	-0.1668	-4.0017	0.2171	6.28942e-05	0.000289853	FOSL2
ATF2_HUMAN.H11MO.0.B	56	+	0.4009	3.9997	0.2175	6.34129e-05	0.000291543	ATF2
MA1630.3_ZNF281_RC	366	-	-0.1546	-3.9954	0.2179	6.45847e-05	0.00029641	ZNF281
THB_HUMAN.H11MO.0.C	176	-	-0.2213	-3.9913	0.2183	6.57018e-05	0.000301009	THRB
ZN257_HUMAN.H11MO.0.C_RC	208	+	0.2032	3.9904	0.2187	6.59722e-05	0.000301719	ZNF257
MA1954.2_FOXO1-ELK1-c2	522	-	-0.1276	-3.9845	0.219	6.76096e-05	0.000308668	ELK1
TAL1_HUMAN.H11MO.0.A	246	-	-0.1875	-3.9788	0.2194	6.925e-05	0.000315606	TAL1
MA2495.1_ZNF490_RC	210	+	0.2005	3.9701	0.2198	7.18329e-05	0.000326808	ZNF490
MA1522.2_MAZ	496	-	-0.1329	-3.9614	0.2202	7.45232e-05	0.00033846	MAZ
MA1936.2_ERF-FOXO1-c1	308	+	0.1662	3.9608	0.2206	7.46939e-05	0.000338647	ERF
MA1125.2_ZNF384	436	-	-0.1399	-3.9587	0.2209	7.53531e-05	0.000341045	ZNF384
MA1139.2_FOSL2-JUNB-c1	230	-	-0.1918	-3.9538	0.2213	7.69223e-05	0.000347545	FOSL2
TWST1_HUMAN.H11MO.0.A	202	-	-0.204	-3.9537	0.2217	7.69646e-05	0.000347545	TWIST1
MA1132.2_JUN-JUNB_RC-c1	436	-	-0.1394	-3.9519	0.2221	7.75321e-05	0.000349095	JUN
ZN263_HUMAN.H11MO.0.A	156	+	0.2355	3.9416	0.2225	8.09382e-05	0.000363805	ZNF263
ZN322_HUMAN.H11MO.0.B	264	+	0.1757	3.9404	0.2229	8.13418e-05	0.000364992	ZNF322
MA0119.1_NFIC-TLX1_RC-c1	246	-	-0.1843	-3.939	0.2232	8.18275e-05	0.000366542	NFIC
MA1940.2_ETV2-DRGX_RC-c1	200	+	0.2025	3.9377	0.2236	8.22498e-05	0.000367804	ETV2
MA2515.1_ZNF865_RC	150	-	-0.2395	-3.9369	0.224	8.25293e-05	0.000368424	ZNF865
MA0067.3_PAX2	78	+	0.3332	3.9339	0.2244	8.35885e-05	0.000372517	PAX2
MA0830.3_TCF4_RC	108	-	-0.2854	-3.9331	0.2248	8.38508e-05	0.000373051	TCF4
ALX1_HUMAN.H11MO.0.B_RC	160	+	0.2299	3.926	0.2252	8.63649e-05	0.000383584	ALX1
MA0737.1_GLIS3	84	+	0.3203	3.9157	0.2255	9.01557e-05	0.000399741	GLIS3
MA1149.2_RARA-RXRG_RC-c1	574	-	-0.1186	-3.9069	0.2259	9.34937e-05	0.00041384	RARA
MA0107.1_RELA	496	-	-0.1284	-3.9041	0.2263	9.45961e-05	0.000418012	RELA
MA1581.2_ZBTB6_RC	138	-	-0.2422	-3.904	0.2267	9.45996e-05	0.000418012	ZBTB6
MA0154.5_EBF1	284	-	-0.1702	-3.9021	0.2271	9.53742e-05	0.000420032	EBF1
CEBPE_HUMAN.H11MO.0.A_RC	222	-	-0.1897	-3.9001	0.2274	9.61345e-05	0.000422669	CEBPE
MA1959.2_KLF7	168	-	-0.2199	-3.8981	0.2278	9.69651e-05	0.000425605	KLF7
MA1574.2_THRB	152	-	-0.2337	-3.8919	0.2282	9.94526e-05	0.000435792	THRB
MA0630.2_SHOX	222	-	-0.192	-3.8866	0.2286	0.000101639	0.000444629	SHOX
FOXH1_HUMAN.H11MO.0.A_RC	158	+	0.2294	3.8792	0.229	0.000104793	0.000457662	FOXH1
ZN384_HUMAN.H11MO.0.C	414	-	-0.1384	-3.8782	0.2294	0.000105242	0.000458856	ZNF384
MA1549.2_POU6F1	176	-	-0.2158	-3.8683	0.2297	0.000109598	0.000477053	POU6F1
MA0792.1_POU5F1B_RC	90	+	0.3055	3.8669	0.2301	0.000110212	0.000478929	POU5F1B
MA2583.1_ZNF142_RC	254	-	-0.1781	-3.8546	0.2305	0.00011591	0.000502852	ZNF142
MA0628.2_POU6F1_RC	174	-	-0.213	-3.8525	0.2309	0.000116901	0.000506315	POU6F1
MA2094.1_PAX8_RC	80	+	0.3302	3.8445	0.2313	0.000120798	0.000522328	PAX8
MA0594.3_HOXA9_RC	306	+	0.1624	3.8425	0.2317	0.000121778	0.000525695	HOXA9
NR1I2_HUMAN.H11MO.0.C_RC	342	+	0.1547	3.8416	0.232	0.00012222	0.000526734	NR1I2
MA0649.2_HEY2_RC	516	-	-0.1229	-3.8395	0.2324	0.000123285	0.000530451	HEY2
SMCA1_HUMAN.H11MO.0.C	292	+	0.162	3.8296	0.2328	0.000128373	0.000551436	SMARCA1
MA1943.2_ETV2-HOXB13-c1	86	+	0.3045	3.8144	0.2332	0.000136502	0.000585393	ETV2
ZN768_HUMAN.H11MO.0.C_RC	374	-	-0.1469	-3.8141	0.2336	0.000136656	0.000585393	ZNF768
MA1652.2_ZKSCAN5_RC	552	-	-0.1197	-3.8137	0.2339	0.000136875	0.000585393	ZKSCAN5
MA2523.1_ZNF689_RC	130	-	-0.2456	-3.7893	0.2343	0.000151099	0.000644823	ZNF689
TEAD4_HUMAN.H11MO.0.A_RC	344	-	-0.1504	-3.7879	0.2347	0.00015195	0.000647398	TEAD4
NR4A1_HUMAN.H11MO.0.A_RC	330	-	-0.1542	-3.7784	0.2351	0.000157863	0.000671494	NR4A1
MA1554.2_RFX7_RC	298	-	-0.1609	-3.7763	0.2355	0.00015915	0.00067587	RFX7
MA1515.2_KLF2	248	-	-0.1749	-3.7729	0.2359	0.00016139	0.000684273	KLF2
MA1936.2_ERF-FOXO1_RC-c1	292	+	0.1633	3.7706	0.2362	0.000162843	0.000689318	ERF
MA0886.2_EMX2	360	+	0.1456	3.769	0.2366	0.000163894	0.000692644	EMX2
MA2586.1_ZNF518B	156	-	-0.2263	-3.7652	0.237	0.000166423	0.000702197	ZNF518B
PAX5_HUMAN.H11MO.0.A	260	-	-0.1717	-3.7622	0.2374	0.000168418	0.000709469	PAX5
NRF1_HUMAN.H11MO.0.A_RC	200	-	-0.1939	-3.759	0.2378	0.000170595	0.000717485	NRF1
ZN143_HUMAN.H11MO.0.A	98	-	-0.2807	-3.7537	0.2381	0.000174221	0.000731562	ZNF143
MA1712.2_ZNF454	240	+	0.177	3.7518	0.2385	0.000175548	0.00073595	ZNF454
MA2487.1_ZBTB21_RC	174	+	0.2091	3.7509	0.2389	0.000176225	0.000737607	ZBTB21
SPI1_HUMAN.H11MO.0.A_RC	302	-	-0.1557	-3.7504	0.2393	0.000176533	0.000737717	SPI1
MA0259.2_ARNT-HIF1A_RC-c1	418	-	-0.1344	-3.748	0.2397	0.000178238	0.000743653	ARNT
FOXH1_HUMAN.H11MO.0.A	164	+	0.217	3.7478	0.2401	0.000178363	0.000743653	FOXH1
MA0528.3_ZNF263_RC	138	+	0.2349	3.7459	0.2404	0.000179751	0.000747583	ZNF263
ZNF76_HUMAN.H11MO.0.C	196	-	-0.1963	-3.7457	0.2408	0.000179918	0.000747583	ZNF76
MA0741.1_KLF16_RC	308	+	0.1576	3.7419	0.2412	0.000182609	0.000757062	KLF16
MA0628.2_POU6F1	176	-	-0.2049	-3.7404	0.2416	0.000183736	0.000760528	POU6F1
MA0089.3_MAFG-NRF1-c1	298	-	-0.1602	-3.7317	0.242	0.000190186	0.000785981	MAFG
P63_HUMAN.H11MO.0.A	270	-	-0.1704	-3.7315	0.2424	0.000190368	0.000785981	TP63
MA0068.2_PAX4_RC	152	+	0.2231	3.7313	0.2427	0.000190485	0.000785981	PAX4
MA0795.1_SMAD3_RC	114	-	-0.2562	-3.7305	0.2431	0.000191064	0.000785981	SMAD3
MA2687.1_ZNF251	96	+	0.28	3.7281	0.2435	0.000192929	0.000792309	ZNF251
MA1935.2_ERF-FOXI1_RC-c2	230	+	0.1871	3.726	0.2439	0.000194534	0.000797651	FOXI1
ERR3_HUMAN.H11MO.0.B	432	+	0.1327	3.7226	0.2443	0.00019716	0.000807154	ESRRG
MA2543.1_ZBTB47	534	-	-0.1196	-3.7216	0.2446	0.000197986	0.000809269	ZBTB47
MA0130.1_ZNF354C	188	-	-0.2067	-3.7201	0.245	0.000199131	0.000812678	ZNF354C
MA1652.2_ZKSCAN5	588	-	-0.1129	-3.7187	0.2454	0.000200258	0.000816004	ZKSCAN5
MA0496.4_MAFK_RC	236	-	-0.1784	-3.7173	0.2458	0.000201398	0.000819373	MAFK
MA0794.1_PROX1_RC	194	-	-0.1946	-3.7147	0.2462	0.000203477	0.000826547	PROX1
MA1536.2_NR2C2_RC	218	-	-0.1832	-3.7117	0.2466	0.000205912	0.000835142	NR2C2
THA11_HUMAN.H11MO.0.B	82	-	-0.3012	-3.7102	0.2469	0.000207072	0.000838545	THAP11
MA2687.1_ZNF251_RC	84	+	0.2911	3.7073	0.2473	0.000209506	0.000847093	ZNF251
HIF1A_HUMAN.H11MO.0.C	428	+	0.1295	3.7005	0.2477	0.000215145	0.000868549	HIF1A
MA0841.2_NFE2_RC	86	-	-0.2969	-3.6995	0.2481	0.000215984	0.000870592	NFE2
MA1968.2_TFCP2_RC	190	-	-0.1953	-3.6944	0.2485	0.000220398	0.000887015	TFCP2
MA0797.1_TGIF2_RC	258	+	0.1698	3.688	0.2489	0.000225988	0.000908116	TGIF2
PO5F1_HUMAN.H11MO.0.A_RC	346	+	0.1465	3.68	0.2492	0.000233224	0.000935756	POU5F1
ZN264_HUMAN.H11MO.0.C_RC	140	+	0.2297	3.6753	0.2496	0.000237599	0.00095185	ZNF264
MA0627.3_POU2F3_RC	176	+	0.2042	3.673	0.25	0.000239691	0.000958764	POU2F3
MA0910.3_HOXD8	282	+	0.1622	3.671	0.2504	0.000241588	0.000964877	HOXD8
BHE40_HUMAN.H11MO.0.A	364	-	-0.1425	-3.6697	0.2508	0.000242861	0.000968481	BHLHE40
GATA4_HUMAN.H11MO.0.A	262	-	-0.1672	-3.6686	0.2511	0.000243899	0.000971141	GATA4
MA1116.2_RBPJ_RC	362	-	-0.1425	-3.6672	0.2515	0.000245177	0.000974748	RBPJ
MA0872.1_TFAP2A_RC	236	+	0.1771	3.6659	0.2519	0.000246502	0.000978527	TFAP2A
MAF_HUMAN.H11MO.0.A_RC	126	+	0.2425	3.6601	0.2523	0.000252112	0.000999279	MAF
MA1563.2_SOX18_RC	268	-	-0.1656	-3.6583	0.2527	0.000253939	0.001005	SOX18
MA0113.4_NR3C1_RC	54	-	-0.369	-3.6581	0.2531	0.000254051	0.001005	NR3C1
HXB8_HUMAN.H11MO.0.C	124	+	0.2455	3.6572	0.2534	0.000254992	0.00100612	HOXB8
MA0904.3_HOXB5_RC	134	+	0.2428	3.6559	0.2538	0.000256249	0.00100956	HOXB5
OVOL1_HUMAN.H11MO.0.C_RC	376	+	0.1385	3.6484	0.2542	0.000263922	0.00103822	OVOL1
MA2595.1_ZNF700_RC	478	+	0.1237	3.6431	0.2546	0.000269331	0.00105791	ZNF700
ETV2_HUMAN.H11MO.0.B_RC	228	+	0.1797	3.6412	0.255	0.000271334	0.00106418	ETV2
ERG_HUMAN.H11MO.0.A	310	-	-0.1496	-3.639	0.2554	0.000273739	0.00107201	ERG
MZF1_HUMAN.H11MO.0.B_RC	366	+	0.1407	3.6359	0.2557	0.000277006	0.00108318	MZF1
MA1709.2_ZIM3	276	-	-0.1609	-3.634	0.2561	0.00027904	0.00108951	ZIM3
FOXP1_HUMAN.H11MO.0.A	342	-	-0.1426	-3.6328	0.2565	0.000280409	0.00109322	FOXP1
RUNX3_HUMAN.H11MO.0.A_RC	276	-	-0.1572	-3.6288	0.2569	0.000284779	0.0011086	RUNX3
MA1597.1_ZNF528	70	+	0.3314	3.6227	0.2573	0.000291534	0.00113321	ZNF528
SMAD2_HUMAN.H11MO.0.A_RC	62	-	-0.338	-3.6154	0.2576	0.000299863	0.00116386	SMAD2
MA1982.2_ZNF574	150	-	-0.2114	-3.6121	0.258	0.000303709	0.00117704	ZNF574
NR1D1_HUMAN.H11MO.0.B	292	-	-0.1538	-3.6098	0.2584	0.000306389	0.00118567	NR1D1
MA1105.3_GRHL2	446	+	0.1243	3.6072	0.2588	0.000309534	0.00119607	GRHL2
MA1500.2_HOXB6	194	+	0.1953	3.5997	0.2592	0.000318591	0.00122925	HOXB6
MA0042.2_FOXI1_RC	260	+	0.167	3.5906	0.2596	0.000329896	0.001271	FOXI1
ZN134_HUMAN.H11MO.0.C_RC	136	-	-0.2306	-3.59	0.2599	0.00033064	0.00127199	ZNF134
MA0839.2_CREB3L1_RC	144	+	0.2193	3.5894	0.2603	0.000331389	0.001273	CREB3L1
MA0655.1_JDP2_RC	164	-	-0.2043	-3.5824	0.2607	0.000340474	0.00130598	JDP2
MA1123.3_TWIST1_RC	228	-	-0.1734	-3.5783	0.2611	0.000345874	0.00132475	TWIST1
MA1581.2_ZBTB6	160	-	-0.2075	-3.5767	0.2615	0.000348025	0.00133104	ZBTB6
ZN331_HUMAN.H11MO.0.C_RC	76	-	-0.3097	-3.5733	0.2619	0.000352458	0.00134603	ZNF331
MA1967.2_TFAP4-FLI1_RC-c2	70	-	-0.3159	-3.572	0.2622	0.000354332	0.00135121	FLI1
MA1504.2_HOXC4	74	+	0.3262	3.5719	0.2626	0.000354412	0.00135121	HOXC4
RXRG_HUMAN.H11MO.0.B_RC	322	-	-0.1474	-3.5662	0.263	0.000362242	0.00137736	RXRG
ELK4_HUMAN.H11MO.0.A_RC	100	-	-0.2544	-3.5605	0.2634	0.000370086	0.00140514	ELK4
MA0482.3_GATA4_RC	208	-	-0.1812	-3.5602	0.2638	0.000370631	0.00140517	GATA4
ZFP82_HUMAN.H11MO.0.C_RC	532	+	0.1138	3.5588	0.2641	0.000372607	0.00141062	ZFP82
MA2596.1_ZXDA	70	-	-0.316	-3.5583	0.2645	0.000373299	0.0014112	ZXDA
CEBPD_HUMAN.H11MO.0.C	206	-	-0.1811	-3.5565	0.2649	0.000375851	0.0014188	CEBPD
PRGR_HUMAN.H11MO.0.A	154	-	-0.2067	-3.5546	0.2653	0.000378544	0.0014269	PGR
TF65_HUMAN.H11MO.0.A_RC	558	-	-0.1103	-3.5531	0.2657	0.000380667	0.00143284	RELA
MA1507.2_HOXD4	140	+	0.2271	3.5529	0.2661	0.000381074	0.00143284	HOXD4
ETS1_HUMAN.H11MO.0.A	422	-	-0.1256	-3.5527	0.2664	0.000381288	0.00143284	ETS1
MA1112.3_NR4A1_RC	372	-	-0.1364	-3.5514	0.2668	0.000383142	0.00143596	NR4A1
CREM_HUMAN.H11MO.0.C_RC	150	-	-0.2148	-3.5511	0.2672	0.000383623	0.00143596	CREM
MA2677.1_HOXD1	312	+	0.1495	3.547	0.2676	0.000389586	0.00145594	HOXD1
MA0665.1_MSC_RC	400	-	-0.1304	-3.5467	0.268	0.000390103	0.00145594	MSC
MA1585.2_ZKSCAN1	248	+	0.166	3.5462	0.2683	0.000390903	0.0014567	ZKSCAN1
BACH1_HUMAN.H11MO.0.A_RC	190	-	-0.1854	-3.544	0.2687	0.000394133	0.00146664	BACH1
MA2594.1_DMTF1_RC	276	+	0.1561	3.5412	0.2691	0.000398357	0.00148026	DMTF1
STAT3_HUMAN.H11MO.0.A_RC	554	-	-0.111	-3.5408	0.2695	0.000398866	0.00148026	STAT3
MA1144.2_FOSL2-JUND_RC-c1	284	-	-0.1551	-3.5364	0.2699	0.000405554	0.00150273	FOSL2
MA0059.2_MAX-MYC-c1	266	-	-0.1567	-3.533	0.2703	0.000410933	0.00152051	MAX
MA0841.2_NFE2	102	-	-0.2563	-3.5305	0.2706	0.00041476	0.0015325	NFE2
KLF1_HUMAN.H11MO.0.A_RC	226	-	-0.1706	-3.53	0.271	0.00041549	0.00153303	KLF1
MA0616.3_HES2_RC	200	+	0.1827	3.5153	0.2714	0.00043933	0.00161872	HES2
MA2601.1_USF3_RC	290	-	-0.1515	-3.5143	0.2718	0.000440914	0.00162227	USF3
MA1592.2_ZNF274_RC	88	-	-0.2788	-3.5129	0.2722	0.000443267	0.00162863	ZNF274
FOXP1_HUMAN.H11MO.0.A_RC	370	-	-0.1342	-3.5117	0.2726	0.000445176	0.00163335	FOXP1
MA1475.2_CREB3L4_RC	384	+	0.132	3.507	0.2729	0.000453107	0.00166012	CREB3L4
MA1507.2_HOXD4_RC	148	+	0.2205	3.5058	0.2733	0.000455279	0.00166575	HOXD4
MA0160.3_NR4A2_RC	50	-	-0.3628	-3.5053	0.2737	0.000456078	0.00166634	NR4A2
MA0141.4_ESRRB_RC	176	-	-0.1954	-3.5053	0.2741	0.0004561	0.00166634	ESRRB
MA2566.1_ZNF395_RC	154	+	0.2097	3.4923	0.2745	0.000478875	0.00174476	ZNF395
HLF_HUMAN.H11MO.0.C_RC	168	-	-0.1947	-3.4868	0.2748	0.000488811	0.00177848	HLF
MA0663.1_MLX_RC	258	-	-0.1598	-3.4866	0.2752	0.000489183	0.00177848	MLX
KLF6_HUMAN.H11MO.0.A	550	-	-0.1095	-3.4856	0.2756	0.000491038	0.00178163	KLF6
CEBPE_HUMAN.H11MO.0.A	244	-	-0.1628	-3.4845	0.276	0.000493048	0.00178645	CEBPE
STA5A_HUMAN.H11MO.0.A_RC	454	-	-0.1193	-3.4802	0.2764	0.000501121	0.00181318	STAT5A
MA2679.1_IRX2	232	+	0.1687	3.4787	0.2768	0.000503761	0.00182022	IRX2
TBX21_HUMAN.H11MO.0.A	394	-	-0.1272	-3.4751	0.2771	0.00051068	0.00184268	TBX21
MA0035.5_GATA1_RC	186	-	-0.1871	-3.4727	0.2775	0.00051533	0.00185689	GATA1
MA1147.2_NR4A2-RXRA-c2	202	-	-0.1758	-3.4699	0.2779	0.000520599	0.0018733	RXRA
MA1601.2_ZNF75D	318	+	0.1417	3.4689	0.2783	0.000522595	0.0018779	ZNF75D
MA0785.2_POU2F1	428	-	-0.123	-3.4554	0.2787	0.000549513	0.00197192	POU2F1
GATA1_HUMAN.H11MO.0.A	184	-	-0.1843	-3.4549	0.2791	0.000550458	0.0019726	GATA1
MA2101.1_ZNF677	166	-	-0.202	-3.4542	0.2794	0.000551914	0.00197511	ZNF677
CEBPD_HUMAN.H11MO.0.C_RC	240	-	-0.1626	-3.4505	0.2798	0.00055955	0.0019997	CEBPD
NKX31_HUMAN.H11MO.0.C	58	-	-0.3427	-3.4481	0.2802	0.000564577	0.00201492	NKX3-1
MA1130.2_FOSL2-JUN_RC-c1	302	-	-0.1441	-3.4481	0.2806	0.000564643	0.00201492	FOSL2
MA0806.1_TBX4	78	-	-0.2994	-3.4435	0.281	0.000574335	0.00204416	TBX4
MA2629.1_GSC-TBX21-c2	158	-	-0.2009	-3.435	0.2813	0.000592639	0.00210644	TBX21
MA0904.3_HOXB5	134	+	0.2271	3.4346	0.2817	0.000593359	0.00210644	HOXB5
MA0684.3_RUNX3_RC	308	-	-0.1418	-3.4284	0.2821	0.000607069	0.00215189	RUNX3
BHA15_HUMAN.H11MO.0.B	198	+	0.181	3.4284	0.2825	0.0006071	0.00215189	BHLHA15
MA0800.2_EOMES	276	-	-0.1494	-3.4237	0.2829	0.000617759	0.00218386	EOMES
HXA1_HUMAN.H11MO.0.C_RC	286	+	0.1458	3.4223	0.2833	0.000620961	0.00219222	HOXA1
MA1536.2_NR2C2	244	-	-0.1614	-3.4139	0.2836	0.00064032	0.00225752	NR2C2
MA2099.1_ZNF770	90	+	0.2691	3.411	0.284	0.000647333	0.00227917	ZNF770
MA2329.1_ZBTB11_RC	296	-	-0.1427	-3.4102	0.2844	0.000649053	0.00228215	ZBTB11
ZFP82_HUMAN.H11MO.0.C	516	+	0.1107	3.4075	0.2848	0.000655595	0.00230206	ZFP82
MA2520.1_ZNF678_RC	78	+	0.2852	3.4023	0.2852	0.000668308	0.00234356	ZNF678
JUNB_HUMAN.H11MO.0.A_RC	326	-	-0.1377	-3.4015	0.2856	0.000670157	0.0023469	JUNB
MA1532.2_NR1D2_RC	36	-	-0.4313	-3.399	0.2859	0.000676405	0.00236561	NR1D2
MA2674.1_HIF3A	274	-	-0.1504	-3.3938	0.2863	0.000689253	0.00240733	HIF3A
MA1933.2_ELK1-SREBF2-c1	162	-	-0.1969	-3.3884	0.2867	0.000703085	0.00245236	ELK1
MA2553.1_ZNF407_RC	102	-	-0.2462	-3.3813	0.2871	0.000721337	0.00251267	ZNF407
P63_HUMAN.H11MO.0.A_RC	322	-	-0.14	-3.3788	0.2875	0.000727992	0.00253248	TP63
MA1596.1_ZNF460	504	-	-0.1118	-3.3763	0.2878	0.000734687	0.00255238	ZNF460
MA1720.2_ZNF85	300	+	0.1444	3.3735	0.2882	0.000742151	0.00257489	ZNF85
SMCA1_HUMAN.H11MO.0.C_RC	284	+	0.1444	3.3696	0.2886	0.000752658	0.00260788	SMARCA1
MA2566.1_ZNF395	152	+	0.2016	3.3666	0.289	0.00076104	0.00263344	ZNF395
MA0091.2_TAL1-TCF3-c1	246	-	-0.1576	-3.3662	0.2894	0.000762087	0.00263358	TAL1
MA2098.1_ZNF766	322	-	-0.1354	-3.3643	0.2898	0.000767293	0.00264807	ZNF766
MA1494.2_HNF4A_RC	116	+	0.2376	3.364	0.2901	0.000768277	0.00264807	HNF4A
NR1I2_HUMAN.H11MO.0.C	334	+	0.1371	3.3627	0.2905	0.000771783	0.00265656	NR1I2
MA0486.2_HSF1_RC	128	-	-0.2229	-3.3617	0.2909	0.000774678	0.00266302	HSF1
ZN449_HUMAN.H11MO.0.C	324	-	-0.1376	-3.3602	0.2913	0.00077878	0.00267361	ZNF449
MA1955.2_FOXO1-ELK3-c2	510	-	-0.1094	-3.3588	0.2917	0.000782944	0.00268438	ELK3
MA2101.1_ZNF677_RC	174	-	-0.1913	-3.356	0.292	0.000790726	0.00270751	ZNF677
MA1954.2_FOXO1-ELK1_RC-c2	490	-	-0.1119	-3.3557	0.2924	0.000791749	0.00270751	ELK1
MA0490.3_JUNB_RC	338	-	-0.1329	-3.3555	0.2928	0.000792074	0.00270751	JUNB
MA1943.2_ETV2-HOXB13_RC-c1	154	+	0.2004	3.3489	0.2932	0.000811445	0.00276759	ETV2
MA0258.2_ESR2	58	+	0.328	3.3477	0.2936	0.000814957	0.00277595	ESR2
MA1468.1_ATOH7_RC	520	+	0.1078	3.3413	0.294	0.000833744	0.00283625	ATOH7
MA1967.2_TFAP4-FLI1-c2	100	-	-0.2403	-3.3387	0.2943	0.000841636	0.00285938	FLI1
PAX5_HUMAN.H11MO.0.A_RC	248	-	-0.1551	-3.3374	0.2947	0.00084577	0.00286969	PAX5
MA0501.2_MAF-NFE2_RC-c2	182	-	-0.1788	-3.3343	0.2951	0.00085503	0.00289736	NFE2
TWST1_HUMAN.H11MO.0.A_RC	202	-	-0.1734	-3.3286	0.2955	0.000872788	0.0029537	TWIST1
MAZ_HUMAN.H11MO.0.A_RC	424	-	-0.1184	-3.3276	0.2959	0.000876059	0.00296094	MAZ
MA0155.1_INSM1_RC	382	+	0.1262	3.3268	0.2963	0.000878614	0.00296575	INSM1
FOXC1_HUMAN.H11MO.0.C	226	+	0.1658	3.3238	0.2966	0.000887882	0.00299317	FOXC1
MA0640.3_ELF3	544	+	0.1059	3.3215	0.297	0.000895448	0.00301479	ELF3
MA1683.2_FOXA3_RC	376	+	0.1266	3.3176	0.2974	0.000907958	0.00305298	FOXA3
MA0698.2_ZBTB18_RC	538	-	-0.1053	-3.3156	0.2978	0.000914483	0.00307097	ZBTB18
TF65_HUMAN.H11MO.0.A	492	-	-0.1088	-3.3147	0.2982	0.000917489	0.00307712	RELA
MA0838.1_CEBPG	142	-	-0.2049	-3.3127	0.2985	0.000924129	0.00309542	CEBPG
MA0867.3_SOX4_RC	340	+	0.1339	3.3106	0.2989	0.000931119	0.00311484	SOX4
MA0764.4_ETV4_RC	258	+	0.1511	3.3096	0.2993	0.000934437	0.00312195	ETV4
MA1729.2_ZNF680	374	-	-0.1254	-3.3056	0.2997	0.000947894	0.00316287	ZNF680
MA0104.5_MYCN	414	+	0.1188	3.3046	0.3001	0.000951126	0.00316961	MYCN
EPAS1_HUMAN.H11MO.0.B	174	-	-0.1829	-3.3026	0.3005	0.000958052	0.00318863	EPAS1
GATA3_HUMAN.H11MO.0.A_RC	180	+	0.1821	3.301	0.3008	0.000963351	0.00320219	GATA3
SOX4_HUMAN.H11MO.0.B	366	+	0.1279	3.2941	0.3012	0.00098739	0.00327794	SOX4
MA0466.4_CEBPB	56	-	-0.3237	-3.2928	0.3016	0.000991933	0.00328884	CEBPB
MA1538.1_NR2F1	152	+	0.196	3.2897	0.302	0.00100284	0.00332081	NR2F1
MA0788.1_POU3F3_RC	404	+	0.1196	3.2897	0.3024	0.00100309	0.00332081	POU3F3
MA1463.2_ARGFX_RC	342	-	-0.1309	-3.2879	0.3028	0.00100925	0.0033336	ARGFX
MA0043.4_HLF	192	-	-0.1732	-3.2848	0.3031	0.00102047	0.0033664	HLF
MA0102.5_CEBPA_RC	210	-	-0.167	-3.2781	0.3035	0.00104519	0.00344359	CEBPA
MA1545.2_OVOL2	170	+	0.188	3.2748	0.3039	0.00105745	0.0034796	OVOL2
ARNT_HUMAN.H11MO.0.B_RC	422	-	-0.1158	-3.2739	0.3043	0.00106068	0.00348587	ARNT
MA0528.3_ZNF263	160	+	0.1911	3.2736	0.3047	0.00106176	0.00348587	ZNF263
GATA3_HUMAN.H11MO.0.A	170	+	0.1848	3.2723	0.305	0.00106675	0.00349702	GATA3
RARA_HUMAN.H11MO.0.A_RC	526	-	-0.106	-3.2645	0.3054	0.00109655	0.00359021	RARA
MA1587.1_ZNF135	272	+	0.1456	3.2618	0.3058	0.00110705	0.00362005	ZNF135
RXRG_HUMAN.H11MO.0.B	282	-	-0.1419	-3.2609	0.3062	0.00111041	0.00362649	RXRG
ZN816_HUMAN.H11MO.0.C	518	+	0.1053	3.2581	0.3066	0.0011217	0.00365881	ZNF816
MA1565.2_TBX18	198	-	-0.1694	-3.2528	0.307	0.00114285	0.00372317	TBX18
MA0035.5_GATA1	176	-	-0.1787	-3.25	0.3073	0.00115394	0.0037546	GATA1
MA0686.2_SPDEF_RC	160	+	0.1919	3.2495	0.3077	0.00115606	0.00375685	SPDEF
MA1500.2_HOXB6_RC	202	+	0.1726	3.2443	0.3081	0.00117752	0.00382184	HOXB6
IRF2_HUMAN.H11MO.0.A_RC	282	-	-0.1401	-3.2439	0.3085	0.00117897	0.00382184	IRF2
MA0478.2_FOSL2_RC	284	-	-0.1419	-3.2393	0.3089	0.00119832	0.0038797	FOSL2
MA2553.1_ZNF407	162	-	-0.1878	-3.2382	0.3093	0.00120268	0.00388902	ZNF407
THB_HUMAN.H11MO.0.C_RC	188	-	-0.1768	-3.2365	0.3096	0.00121004	0.00390799	THRB
MA2535.1_MYPOP	354	-	-0.1248	-3.2352	0.31	0.00121549	0.00392075	MYPOP
MA2514.1_ZNF853_RC	542	-	-0.1012	-3.2342	0.3104	0.00121975	0.00392962	ZNF853
MA1585.2_ZKSCAN1_RC	240	+	0.1543	3.2209	0.3108	0.00127801	0.00411227	ZKSCAN1
MA1574.2_THRB_RC	164	-	-0.1849	-3.2174	0.3112	0.00129361	0.00415736	THRB
MA1527.2_NFIC_RC	146	-	-0.197	-3.2119	0.3115	0.00131868	0.00423272	NFIC
MA1929.2_CTCF	86	-	-0.2652	-3.2112	0.3119	0.00132194	0.00423799	CTCF
MA1720.2_ZNF85_RC	272	+	0.1439	3.2108	0.3123	0.00132346	0.00423799	ZNF85
MA2677.1_HOXD1_RC	354	+	0.1258	3.2088	0.3127	0.00133304	0.00426313	HOXD1
MA2326.1_IKZF2_RC	140	-	-0.203	-3.2077	0.3131	0.0013381	0.00427409	IKZF2
CREM_HUMAN.H11MO.0.C	246	-	-0.1498	-3.2072	0.3135	0.00134023	0.00427565	CREM
MA0101.1_REL	446	-	-0.1114	-3.2063	0.3138	0.00134435	0.00428359	REL
MA1651.2_ZFP42_RC	202	-	-0.1648	-3.2031	0.3142	0.00135975	0.00432738	ZFP42
FOXA3_HUMAN.H11MO.0.B_RC	372	+	0.125	3.1995	0.3146	0.00137676	0.0043762	FOXA3
MA2511.1_ZNF335	460	-	-0.1101	-3.1969	0.315	0.00138894	0.00440954	ZNF335
MA1979.2_ZNF416	152	-	-0.1944	-3.1952	0.3154	0.00139753	0.00443143	ZNF416
RXRB_HUMAN.H11MO.0.C_RC	444	-	-0.1128	-3.1944	0.3157	0.00140135	0.00443818	RXRB
MA0780.1_PAX3	212	-	-0.161	-3.1902	0.3161	0.00142162	0.00449692	PAX3
MA2596.1_ZXDA_RC	70	-	-0.2922	-3.1883	0.3165	0.00143135	0.00452224	ZXDA
MA1713.2_ZNF610_RC	560	+	0.0991	3.187	0.3169	0.00143766	0.00453669	ZNF610
MA0620.4_MITF	338	-	-0.1268	-3.1854	0.3173	0.0014455	0.00455593	MITF
MA0774.1_MEIS2_RC	284	+	0.139	3.1849	0.3177	0.0014481	0.00455864	MEIS2
MA0598.4_EHF	416	+	0.1162	3.181	0.318	0.00146752	0.00461424	EHF
CEBPA_HUMAN.H11MO.0.A	218	-	-0.1583	-3.1808	0.3184	0.00146862	0.00461424	CEBPA
NFKB1_HUMAN.H11MO.1.B_RC	576	-	-0.0967	-3.1765	0.3188	0.00149044	0.00467504	NFKB1
TEAD1_HUMAN.H11MO.0.A_RC	354	-	-0.1236	-3.1758	0.3192	0.00149407	0.00468082	TEAD1
MA1541.2_NR6A1	146	+	0.1928	3.1737	0.3196	0.00150491	0.00470913	NR6A1
MA2680.1_IRX5	232	-	-0.1557	-3.1703	0.32	0.00152307	0.00476027	IRX5
SALL4_HUMAN.H11MO.0.B	136	+	0.2031	3.1688	0.3203	0.00153096	0.00477921	SALL4
MA1601.2_ZNF75D_RC	310	+	0.1318	3.1669	0.3207	0.00154098	0.00480477	ZNF75D
MA1931.1_ELK1-HOXA1-c2	128	+	0.2051	3.1625	0.3211	0.00156441	0.00487201	HOXA1
FOSL2_HUMAN.H11MO.0.A_RC	248	-	-0.1473	-3.162	0.3215	0.00156692	0.00487405	FOSL2
MA1940.2_ETV2-DRGX-c1	190	+	0.17	3.1616	0.3219	0.001569	0.00487469	ETV2
MA0014.4_PAX5_RC	248	-	-0.1441	-3.1599	0.3222	0.00157841	0.00489812	PAX5
MA1502.2_HOXB8_RC	114	+	0.2272	3.1591	0.3226	0.00158243	0.00490479	HOXB8
MA0609.3_CREM_RC	200	-	-0.1653	-3.1565	0.323	0.00159649	0.0049425	CREM
MA1930.2_CTCF_RC	34	-	-0.398	-3.1516	0.3234	0.0016238	0.0050211	CTCF
PO2F1_HUMAN.H11MO.0.C_RC	396	-	-0.1161	-3.1474	0.3238	0.0016471	0.00508715	POU2F1
MA0140.3_GATA1-TAL1_RC-c2	256	-	-0.145	-3.1375	0.3242	0.00170371	0.00525579	TAL1
MA1499.2_HOXB4	174	+	0.1786	3.1332	0.3245	0.00172933	0.00532853	HOXB4
STAT6_HUMAN.H11MO.0.B	536	+	0.0989	3.1327	0.3249	0.00173189	0.00533013	STAT6
MA0640.3_ELF3_RC	578	+	0.0963	3.1315	0.3253	0.0017389	0.00534542	ELF3
HTF4_HUMAN.H11MO.0.A	56	+	0.3131	3.1291	0.3257	0.00175314	0.00538287	TCF12
MA1976.3_ZNF320	298	+	0.1355	3.1258	0.3261	0.00177343	0.0054388	ZNF320
MA1537.2_NR2F1_RC	170	+	0.176	3.1239	0.3265	0.00178491	0.0054676	NR2F1
MA0711.2_OTX1	238	+	0.1492	3.1221	0.3268	0.0017955	0.00549361	OTX1
KLF9_HUMAN.H11MO.0.C	360	-	-0.1232	-3.1212	0.3272	0.00180138	0.00550514	KLF9
MA1730.2_ZNF708_RC	354	-	-0.1223	-3.1206	0.3276	0.00180473	0.00550895	ZNF708
MA0501.2_MAF-NFE2-c1	96	+	0.2407	3.1205	0.328	0.00180548	0.00550895	MAF
MA0740.2_KLF14	92	-	-0.2362	-3.1201	0.3284	0.00180816	0.00550895	KLF14
MA0496.4_MAFK	220	-	-0.1525	-3.1169	0.3287	0.00182788	0.00556015	MAFK
MA0504.2_NR2C2	288	-	-0.1353	-3.1151	0.3291	0.00183861	0.00558629	NR2C2
ZBTB6_HUMAN.H11MO.0.C	128	-	-0.2005	-3.1135	0.3295	0.00184899	0.00561131	ZBTB6
TGIF1_HUMAN.H11MO.0.A	404	+	0.1153	3.1113	0.3299	0.00186257	0.00564599	TGIF1
MA1639.2_MEIS1	210	+	0.1581	3.1112	0.3303	0.0018634	0.00564599	MEIS1
MA0766.3_GATA5	326	+	0.1286	3.111	0.3307	0.00186464	0.00564599	GATA5
FOXQ1_HUMAN.H11MO.0.C	186	+	0.1705	3.1098	0.331	0.00187235	0.00565597	FOXQ1
MA0660.1_MEF2B	140	+	0.1944	3.1097	0.3314	0.00187259	0.00565597	MEF2B
MA2325.1_EPAS1_RC	152	-	-0.1824	-3.1073	0.3318	0.00188831	0.00569104	EPAS1
PTF1A_HUMAN.H11MO.0.B	154	+	0.1875	3.1061	0.3322	0.00189566	0.00570662	PTF1A
MA2329.1_ZBTB11	258	-	-0.1413	-3.1051	0.3326	0.00190226	0.00571991	ZBTB11
RFX5_HUMAN.H11MO.0.A	416	-	-0.11	-3.101	0.333	0.00192894	0.00579346	RFX5
NR1H3_HUMAN.H11MO.0.B	412	+	0.1122	3.0873	0.3333	0.00201988	0.00605964	NR1H3
FOXK1_HUMAN.H11MO.0.A	118	-	-0.2031	-3.0835	0.3337	0.00204583	0.00613045	FOXK1
ZN136_HUMAN.H11MO.0.C_RC	22	-	-0.5042	-3.0795	0.3341	0.00207339	0.00620592	ZNF136
KLF8_HUMAN.H11MO.0.C_RC	504	+	0.1012	3.0754	0.3345	0.00210215	0.00628482	KLF8
MA0062.4_GABPA_RC	408	-	-0.1113	-3.074	0.3349	0.00211189	0.00630675	GABPA
MA0149.1_EWSR1-FLI1_RC-c2	60	-	-0.2932	-3.0736	0.3352	0.00211467	0.00630783	FLI1
OLIG2_HUMAN.H11MO.0.B	606	+	0.0919	3.0699	0.3356	0.00214165	0.00638105	OLIG2
ZNF85_HUMAN.H11MO.0.C	320	+	0.1265	3.0671	0.336	0.00216176	0.00643363	ZNF85
MA1714.2_ZNF675_RC	250	+	0.1417	3.0668	0.3364	0.00216377	0.00643363	ZNF675
ERR1_HUMAN.H11MO.0.A	410	-	-0.1127	-3.0635	0.3368	0.00218796	0.00649683	ESRRA
ZN260_HUMAN.H11MO.0.C_RC	16	+	0.6047	3.0611	0.3372	0.00220553	0.00654156	ZNF260
FOXO4_HUMAN.H11MO.0.C_RC	478	-	-0.1034	-3.0545	0.3375	0.00225433	0.00667875	FOXO4
MA2547.1_ZNF215	444	+	0.1064	3.0508	0.3379	0.00228213	0.00675346	ZNF215
MA2119.1_HOXA3	204	+	0.1588	3.0507	0.3383	0.00228293	0.00675346	HOXA3
MA2492.1_ZNF18_RC	372	-	-0.1164	-3.0447	0.3387	0.00232948	0.00687802	ZNF18
MA2533.1_ZNF814	90	+	0.2385	3.0324	0.3391	0.00242649	0.00715636	ZNF814
MA1134.2_FOS-JUNB-c2	328	-	-0.1234	-3.0236	0.3394	0.00249813	0.00735935	JUNB
MA0698.2_ZBTB18	512	-	-0.0982	-3.022	0.3398	0.0025114	0.00739013	ZBTB18
MA0102.5_CEBPA	194	-	-0.1595	-3.0188	0.3402	0.0025382	0.00746059	CEBPA
NR1I3_HUMAN.H11MO.0.C_RC	326	+	0.1252	3.0163	0.3406	0.00255871	0.00751245	NR1I3
MA0620.4_MITF_RC	318	-	-0.1237	-3.0154	0.341	0.00256659	0.00752714	MITF
MA0464.3_BHLHE40	230	-	-0.1481	-3.0145	0.3414	0.00257402	0.00754047	BHLHE40
MA1683.2_FOXA3	390	+	0.1131	3.013	0.3417	0.00258696	0.00756988	FOXA3
MA1651.2_ZFP42	176	-	-0.1653	-3.0129	0.3421	0.00258804	0.00756988	ZFP42
MA0032.2_FOXC1	228	+	0.1485	3.012	0.3425	0.00259495	0.00757633	FOXC1
MA0865.3_E2F8	396	-	-0.1113	-3.0077	0.3429	0.00263202	0.00767599	E2F8
MA1545.2_OVOL2_RC	160	+	0.1756	3.0051	0.3433	0.00265474	0.00773363	OVOL2
GFI1B_HUMAN.H11MO.0.A	180	-	-0.163	-3.0043	0.3437	0.00266178	0.00774552	GFI1B
MA0828.3_SREBF2_RC	36	-	-0.3586	-3.0007	0.344	0.00269329	0.0078285	SREBF2
MA1973.2_ZKSCAN3	318	+	0.1226	2.9984	0.3444	0.00271394	0.00787975	ZKSCAN3
NR2C2_HUMAN.H11MO.0.B	238	-	-0.1428	-2.9898	0.3448	0.00279166	0.00809642	NR2C2
MA2496.1_ZNF596	376	+	0.1133	2.9896	0.3452	0.00279344	0.00809642	ZNF596
ARI5B_HUMAN.H11MO.0.C_RC	404	-	-0.1103	-2.985	0.3456	0.00283614	0.00820725	ARID5B
MA2516.1_ZSCAN2_RC	8	-	-0.8118	-2.9847	0.3459	0.00283828	0.00820725	ZSCAN2
MA2102.1_ZBTB17_RC	160	-	-0.1728	-2.9838	0.3463	0.00284671	0.00821964	ZBTB17
MA2628.1_HELT_RC	126	+	0.1992	2.9787	0.3467	0.00289462	0.00834876	HELT
MA0493.3_KLF1_RC	240	-	-0.1419	-2.9783	0.3471	0.00289877	0.00835153	KLF1
MA2489.1_ZFP28	512	+	0.0964	2.97	0.3475	0.00297782	0.00856983	ZFP28
MA0599.1_KLF5	550	+	0.0932	2.9688	0.3479	0.00298999	0.0085954	KLF5
KLF1_HUMAN.H11MO.0.A	210	-	-0.1491	-2.9675	0.3482	0.0030026	0.00862217	KLF1
MA1522.2_MAZ_RC	508	-	-0.0981	-2.9672	0.3486	0.00300554	0.00862217	MAZ
MA1136.1_FOSB-JUNB_RC-c2	318	-	-0.1218	-2.9656	0.349	0.00302079	0.0086554	JUNB
MA2514.1_ZNF853	594	-	-0.0893	-2.9634	0.3494	0.00304273	0.00870873	ZNF853
MA1487.3_FOXE1_RC	84	+	0.2474	2.9613	0.3498	0.00306348	0.00875855	FOXE1
MA0759.3_ELK3	364	-	-0.1143	-2.9608	0.3502	0.00306877	0.00876407	ELK3
MA0785.2_POU2F1_RC	380	-	-0.113	-2.9597	0.3505	0.00307895	0.00878356	POU2F1
MA2593.1_ZNF362	280	-	-0.129	-2.9595	0.3509	0.00308118	0.00878356	ZNF362
TBP_HUMAN.H11MO.0.A	76	-	-0.2473	-2.9541	0.3513	0.003136	0.00892686	TBP
MA2488.1_ZBTB40	66	-	-0.2772	-2.9536	0.3517	0.00314134	0.00893234	ZBTB40
MA0464.3_BHLHE40_RC	230	-	-0.1438	-2.9532	0.3521	0.00314511	0.00893333	BHLHE40
ELF3_HUMAN.H11MO.0.A_RC	524	+	0.0952	2.9519	0.3524	0.00315796	0.00896011	ELF3
MA0502.3_NFYB	458	-	-0.101	-2.9519	0.3528	0.00315799	0.00896011	NFYB
MA1731.2_ZNF768	426	-	-0.1057	-2.9508	0.3532	0.00317	0.00897479	ZNF768
MA0738.2_HIC2	54	-	-0.3089	-2.9501	0.3536	0.00317665	0.00898392	HIC2
MA0495.4_MAFF	230	-	-0.1436	-2.9482	0.354	0.00319649	0.00903027	MAFF
GABPA_HUMAN.H11MO.0.A_RC	380	-	-0.1096	-2.9474	0.3544	0.00320497	0.00904446	GABPA
NR6A1_HUMAN.H11MO.0.B_RC	178	+	0.1613	2.9439	0.3547	0.0032406	0.00913513	NR6A1
MA0072.2_RORA	90	-	-0.2263	-2.943	0.3551	0.00325071	0.00915377	RORA
MA0912.2_HOXD3_RC	122	+	0.1954	2.9426	0.3555	0.00325449	0.00915456	HOXD3
MA0089.3_MAFG-NRF1-c2	196	-	-0.1568	-2.9423	0.3559	0.0032577	0.00915456	NRF1
MA0051.2_IRF2	268	-	-0.1299	-2.9398	0.3563	0.00328398	0.00921771	IRF2
MA1587.1_ZNF135_RC	318	+	0.1215	2.9393	0.3567	0.00328982	0.0092242	ZNF135
MA1980.1_ZNF418	256	-	-0.1359	-2.9383	0.357	0.00329997	0.00924273	ZNF418
MA1977.2_ZNF324	88	+	0.227	2.9377	0.3574	0.00330655	0.00925126	ZNF324
MA0068.2_PAX4	182	+	0.1622	2.9354	0.3578	0.00333133	0.00931065	PAX4
MA0160.3_NR4A2	50	-	-0.3007	-2.931	0.3582	0.00337829	0.00943182	NR4A2
MA1541.2_NR6A1_RC	152	+	0.1767	2.9265	0.3586	0.0034277	0.00955957	NR6A1
MA1548.2_PLAGL2	418	-	-0.1047	-2.9261	0.3589	0.00343208	0.00956158	PLAGL2
MA1987.2_ZNF701_RC	176	-	-0.1632	-2.9232	0.3593	0.00346481	0.00964251	ZNF701
MA0736.1_GLIS2	202	+	0.1532	2.9221	0.3597	0.00347647	0.00966466	GLIS2
MA0074.1_RXRA-VDR_RC-c2	300	+	0.1245	2.9198	0.3601	0.0035026	0.00972696	VDR
MEF2B_HUMAN.H11MO.0.A	166	+	0.1632	2.9164	0.3605	0.00354079	0.0098226	MEF2B
MA1133.2_JUN-JUNB_RC-c1	412	-	-0.1055	-2.9159	0.3609	0.00354698	0.00982935	JUN
MA0107.1_RELA_RC	516	-	-0.0939	-2.9144	0.3612	0.00356327	0.00986404	RELA
VDR_HUMAN.H11MO.0.A_RC	508	+	0.0952	2.9125	0.3616	0.00358569	0.00991561	VDR
ZN382_HUMAN.H11MO.0.C_RC	94	-	-0.2238	-2.9049	0.362	0.00367347	0.0101476	ZNF382
MA0504.2_NR2C2_RC	284	-	-0.1263	-2.9044	0.3624	0.00367907	0.0101524	NR2C2
MA1495.2_HOXA1	216	+	0.1448	2.8947	0.3628	0.0037949	0.010461	HOXA1
MA0140.3_GATA1-TAL1-c1	196	-	-0.1512	-2.893	0.3631	0.00381538	0.0105063	GATA1
MA0707.3_MNX1_RC	178	+	0.1637	2.8914	0.3635	0.00383577	0.0105514	MNX1
MA1520.2_MAF	136	+	0.1839	2.8875	0.3639	0.00388278	0.0106695	MAF
MA1126.2_FOS-JUN_RC-c2	404	-	-0.1057	-2.8856	0.3643	0.00390614	0.0107224	JUN
MA2602.1_ZBED5_RC	444	-	-0.1015	-2.8848	0.3647	0.00391673	0.0107402	ZBED5
ZBTB6_HUMAN.H11MO.0.C_RC	154	-	-0.171	-2.8801	0.3651	0.00397515	0.010889	ZBTB6
MA1138.2_FOSL2-JUNB_RC-c1	290	-	-0.1257	-2.8783	0.3654	0.00399854	0.0109416	FOSL2
MA1960.2_MGA-EVX1-c1	100	-	-0.2106	-2.8733	0.3658	0.00406187	0.0111033	MGA
MA0742.2_KLF12_RC	172	-	-0.166	-2.8727	0.3662	0.00407001	0.0111139	KLF12
MA1723.2_PRDM9	456	+	0.0987	2.8723	0.3666	0.00407438	0.0111143	PRDM9
MA1138.2_FOSL2-JUNB-c1	300	-	-0.122	-2.8704	0.367	0.00409893	0.0111696	FOSL2
NF2L2_HUMAN.H11MO.0.A	230	+	0.1412	2.8692	0.3674	0.00411485	0.0112013	NFE2L2
ETV2_HUMAN.H11MO.0.B	260	+	0.129	2.8677	0.3677	0.00413493	0.0112443	ETV2
MA0848.1_FOXO4_RC	528	-	-0.0924	-2.8603	0.3681	0.0042318	0.0114957	FOXO4
TAF1_HUMAN.H11MO.0.A_RC	170	-	-0.1638	-2.8494	0.3685	0.00438021	0.0118866	TAF1
MA0753.3_ZNF740_RC	84	+	0.2251	2.8465	0.3689	0.00442021	0.0119827	ZNF740
E2F4_HUMAN.H11MO.0.A	366	-	-0.1086	-2.8424	0.3693	0.0044779	0.0121265	E2F4
ZN418_HUMAN.H11MO.0.C_RC	260	-	-0.1308	-2.8413	0.3696	0.00449301	0.0121548	ZNF418
MA2546.1_ZNF131	226	-	-0.1393	-2.8384	0.37	0.0045346	0.0122547	ZNF131
MA0641.1_ELF4	336	+	0.1148	2.8377	0.3704	0.00454389	0.0122671	ELF4
MEIS1_HUMAN.H11MO.0.A	204	+	0.1466	2.8358	0.3708	0.00457151	0.0123289	MEIS1
MA0119.1_NFIC-TLX1_RC-c2	54	-	-0.2816	-2.8343	0.3712	0.00459211	0.0123717	TLX1
MA0634.2_ALX3	88	-	-0.2204	-2.833	0.3716	0.00461144	0.012411	ALX3
MA0910.3_HOXD8_RC	336	+	0.1155	2.8329	0.3719	0.00461272	0.012411	HOXD8
MA0479.2_FOXH1	156	+	0.1675	2.8323	0.3723	0.0046209	0.012411	FOXH1
MA0843.2_TEF	326	-	-0.1139	-2.8308	0.3727	0.00464305	0.0124576	TEF
MA1135.2_FOSB-JUNB-c2	350	-	-0.1111	-2.8302	0.3731	0.00465192	0.0124687	JUNB
MA0837.3_CEBPE	92	-	-0.2114	-2.8291	0.3735	0.00466839	0.0125	CEBPE
MA2509.1_ZBTB5_RC	364	+	0.1091	2.823	0.3739	0.00475771	0.0127261	ZBTB5
MA0707.3_MNX1	188	+	0.1557	2.8219	0.3742	0.00477463	0.0127583	MNX1
MA1716.2_ZNF76	146	-	-0.1739	-2.8184	0.3746	0.00482677	0.0128845	ZNF76
MA2490.1_ZFP3_RC	144	-	-0.173	-2.8182	0.375	0.00482894	0.0128845	ZFP3
RUNX2_HUMAN.H11MO.0.A_RC	340	+	0.1129	2.8182	0.3754	0.00482909	0.0128845	RUNX2
MA2581.1_ZNF66_RC	538	+	0.09	2.8161	0.3758	0.00486109	0.0129365	ZNF66
MA0462.3_BATF-JUN_RC-c2	436	-	-0.0998	-2.8149	0.3761	0.00487859	0.0129699	JUN
MA1128.2_FOSL1-JUN_RC-c2	402	-	-0.104	-2.8096	0.3765	0.00495955	0.0131718	JUN
HXB4_HUMAN.H11MO.0.B_RC	190	+	0.1507	2.8086	0.3769	0.00497593	0.0132019	HOXB4
MA2537.1_SALL3_RC	464	+	0.0962	2.8022	0.3773	0.00507548	0.0134523	SALL3
MA2523.1_ZNF689	116	-	-0.1916	-2.8009	0.3777	0.00509557	0.0134919	ZNF689
MA2462.1_ZNF250_RC	246	+	0.1318	2.7996	0.3781	0.00511637	0.0135333	ZNF250
EPAS1_HUMAN.H11MO.0.B_RC	178	-	-0.1522	-2.7948	0.3784	0.00519328	0.0137229	EPAS1
SRBP1_HUMAN.H11MO.0.A	224	-	-0.1357	-2.792	0.3788	0.00523829	0.0138278	SREBF1
MA1725.2_ZNF189_RC	360	+	0.108	2.7915	0.3792	0.00524703	0.0138369	ZNF189
MA0495.4_MAFF_RC	254	-	-0.1286	-2.7905	0.3796	0.0052634	0.0138661	MAFF
JUNB_HUMAN.H11MO.0.A	332	-	-0.1129	-2.7902	0.38	0.00526763	0.0138661	JUNB
MA2570.1_ZNF746_RC	132	-	-0.1758	-2.7848	0.3804	0.00535597	0.0140816	ZNF746
MA1935.2_ERF-FOXI1-c1	292	+	0.1207	2.782	0.3807	0.00540209	0.0141886	ERF
MA0724.1_VENTX_RC	108	-	-0.1924	-2.7802	0.3811	0.00543231	0.0142537	VENTX
MA0711.2_OTX1_RC	216	+	0.1384	2.7586	0.3815	0.00580451	0.015215	OTX1
HXB13_HUMAN.H11MO.0.A	96	+	0.2131	2.7515	0.3819	0.00593196	0.0155336	HOXB13
MA2591.1_ZNF850	24	-	-0.439	-2.749	0.3823	0.00597839	0.0156395	ZNF850
BRAC_HUMAN.H11MO.0.A	72	+	0.238	2.7485	0.3826	0.00598664	0.0156454	TBXT
MA0259.2_ARNT-HIF1A-c2	388	+	0.1019	2.7422	0.383	0.00610317	0.015934	HIF1A
MA2490.1_ZFP3	142	-	-0.1698	-2.7369	0.3834	0.00620153	0.0161747	ZFP3
MA2333.1_ZNF35_RC	176	-	-0.1476	-2.7358	0.3838	0.00622219	0.0162124	ZNF35
MYB_HUMAN.H11MO.0.A_RC	338	-	-0.1094	-2.7261	0.3842	0.00640915	0.0166829	MYB
ZBT18_HUMAN.H11MO.0.C	488	-	-0.0909	-2.7259	0.3846	0.00641276	0.0166829	ZBTB18
MAFB_HUMAN.H11MO.0.B_RC	372	-	-0.1028	-2.7244	0.3849	0.00644106	0.0167327	MAFB
NR5A2_HUMAN.H11MO.0.B	410	+	0.1	2.7228	0.3853	0.00647303	0.0167991	NR5A2
MA0695.3_ZBTB7C_RC	176	+	0.1536	2.7185	0.3857	0.00655759	0.0170016	ZBTB7C
CTCF_HUMAN.H11MO.0.A	422	-	-0.0971	-2.7184	0.3861	0.00656052	0.0170016	CTCF
MA0654.2_ISX_RC	242	+	0.1283	2.717	0.3865	0.00658668	0.0170433	ISX
MA0607.2_BHLHA15_RC	190	+	0.1459	2.716	0.3869	0.00660686	0.0170786	BHLHA15
E2F2_HUMAN.H11MO.0.B	402	-	-0.0978	-2.7151	0.3872	0.00662596	0.0171111	E2F2
MA0913.3_HOXD9_RC	290	+	0.1187	2.7142	0.3876	0.00664397	0.0171407	HOXD9
PO2F1_HUMAN.H11MO.0.C	406	-	-0.0984	-2.7132	0.388	0.00666439	0.0171764	POU2F1
MA0656.2_JDP2	48	-	-0.2853	-2.7127	0.3884	0.0066745	0.0171855	JDP2
MA0740.2_KLF14_RC	88	-	-0.217	-2.7123	0.3888	0.0066808	0.0171855	KLF14
MA0763.2_ETV3_RC	226	-	-0.1339	-2.7101	0.3891	0.00672699	0.0172866	ETV3
MA0844.2_XBP1_RC	200	+	0.1411	2.7095	0.3895	0.00673934	0.0173014	XBP1
MAFF_HUMAN.H11MO.0.B	262	-	-0.1212	-2.7092	0.3899	0.00674472	0.0173014	MAFF
ZN528_HUMAN.H11MO.0.C	138	+	0.1698	2.7035	0.3903	0.00686126	0.0175799	ZNF528
MA0609.3_CREM	190	-	-0.1441	-2.7019	0.3907	0.00689512	0.0176494	CREM
MAFG_HUMAN.H11MO.0.A	156	-	-0.1601	-2.6966	0.3911	0.00700548	0.0179143	MAFG
MA0072.2_RORA_RC	148	-	-0.1618	-2.6947	0.3914	0.00704539	0.0179988	RORA
MA2331.1_ZNF157	32	+	0.3509	2.6934	0.3918	0.00707354	0.0180531	ZNF157
ELK1_HUMAN.H11MO.0.B	414	-	-0.0967	-2.6898	0.3922	0.00714929	0.0182286	ELK1
ZNF85_HUMAN.H11MO.0.C_RC	298	+	0.1152	2.6885	0.3926	0.00717693	0.0182812	ZNF85
KLF12_HUMAN.H11MO.0.C_RC	190	-	-0.1455	-2.6824	0.393	0.00730934	0.0186004	KLF12
ZKSC1_HUMAN.H11MO.0.B	250	+	0.1257	2.6823	0.3933	0.00731088	0.0186004	ZKSCAN1
MA1707.2_DMRTA1_RC	316	+	0.1132	2.6822	0.3937	0.00731336	0.0186004	DMRTA1
MA2546.1_ZNF131_RC	194	-	-0.1416	-2.678	0.3941	0.00740689	0.0187938	ZNF131
MA2593.1_ZNF362_RC	302	-	-0.111	-2.6775	0.3945	0.00741729	0.018802	ZNF362
MA0159.1_RARA-RXRA_RC-c1	530	-	-0.085	-2.6759	0.3949	0.00745341	0.0188752	RARA
HIF1A_HUMAN.H11MO.0.C_RC	362	+	0.1034	2.6741	0.3953	0.00749355	0.0189585	HIF1A
PTF1A_HUMAN.H11MO.0.B_RC	164	+	0.1561	2.6715	0.3956	0.00755146	0.0190866	PTF1A
ERR1_HUMAN.H11MO.0.A_RC	422	-	-0.0969	-2.6713	0.396	0.00755609	0.0190866	ESRRA
MA2328.1_ZBED4_RC	546	-	-0.0835	-2.671	0.3964	0.00756297	0.0190866	ZBED4
MA0800.2_EOMES_RC	244	-	-0.1257	-2.6703	0.3968	0.00757768	0.0190975	EOMES
MA2679.1_IRX2_RC	256	+	0.1225	2.6678	0.3972	0.00763532	0.0192243	IRX2
MA0679.3_ONECUT1	216	+	0.1351	2.6663	0.3976	0.007668	0.019288	ONECUT1
REST_HUMAN.H11MO.0.A_RC	70	-	-0.2396	-2.6633	0.3979	0.00773809	0.0194456	REST
ZBT17_HUMAN.H11MO.0.A	224	-	-0.129	-2.6627	0.3983	0.00775192	0.0194616	ZBTB17
MA1123.3_TWIST1	196	-	-0.1389	-2.6609	0.3987	0.00779387	0.0195482	TWIST1
MA0479.2_FOXH1_RC	144	+	0.1657	2.6548	0.3991	0.00793541	0.0198841	FOXH1
SMCA5_HUMAN.H11MO.0.C_RC	242	-	-0.1258	-2.6542	0.3995	0.00795013	0.019902	SMARCA5
MA1502.2_HOXB8	86	+	0.2193	2.6533	0.3998	0.00797033	0.0199335	HOXB8
OSR2_HUMAN.H11MO.0.C	442	+	0.0938	2.6513	0.4002	0.00801918	0.0200365	OSR2
MA0878.3_CDX1	240	+	0.1275	2.6496	0.4006	0.00805854	0.0201156	CDX1
KLF9_HUMAN.H11MO.0.C_RC	366	-	-0.1022	-2.6477	0.401	0.00810496	0.0202122	KLF9
PRDM1_HUMAN.H11MO.0.A_RC	422	-	-0.0947	-2.6472	0.4014	0.00811508	0.0202182	PRDM1
MA1115.2_POU5F1_RC	382	+	0.1008	2.6466	0.4018	0.00813001	0.0202361	POU5F1
MA0762.2_ETV2	202	+	0.1368	2.6457	0.4021	0.00815132	0.0202698	ETV2
MA0719.2_RHOXF1	420	+	0.0946	2.6434	0.4025	0.0082088	0.0203934	RHOXF1
MA0259.2_ARNT-HIF1A-c1	434	-	-0.093	-2.6416	0.4029	0.0082509	0.0204785	ARNT
MA1657.2_ZNF652_RC	270	-	-0.1187	-2.6378	0.4033	0.00834409	0.0206902	ZNF652
MA0690.3_TBX21	372	-	-0.1002	-2.636	0.4037	0.0083878	0.0207789	TBX21
MA1552.2_RARB_RC	88	+	0.2094	2.6322	0.4041	0.00848395	0.0209972	RARB
MA1132.2_JUN-JUNB-c2	332	-	-0.1062	-2.631	0.4044	0.00851269	0.0210484	JUNB
MA0689.1_TBX20_RC	50	-	-0.2775	-2.6301	0.4048	0.00853699	0.0210885	TBX20
MYC_HUMAN.H11MO.0.A	592	-	-0.0792	-2.6283	0.4052	0.00858136	0.0211781	MYC
MA1978.2_ZNF354A	98	+	0.1983	2.6278	0.4056	0.00859363	0.0211884	ZNF354A
MA2093.1_HOXB1	38	+	0.3219	2.626	0.406	0.00863895	0.0212801	HOXB1
MA0627.3_POU2F3	182	+	0.1428	2.6257	0.4063	0.00864658	0.0212801	POU2F3
MA0784.3_POU1F1	8	+	0.737	2.6239	0.4067	0.00869292	0.0213728	POU1F1
TBP_HUMAN.H11MO.0.A_RC	66	-	-0.2385	-2.6185	0.4071	0.00883212	0.0216947	TBP
MA1982.2_ZNF574_RC	126	-	-0.1703	-2.6167	0.4075	0.00887928	0.0217901	ZNF574
PBX1_HUMAN.H11MO.0.A_RC	338	+	0.1041	2.6149	0.4079	0.00892632	0.021885	PBX1
NANOG_HUMAN.H11MO.0.A_RC	388	-	-0.0968	-2.614	0.4083	0.00895016	0.0219229	NANOG
MA0862.1_GMEB2_RC	112	-	-0.1795	-2.6115	0.4086	0.00901497	0.0220609	GMEB2
MA1137.2_FOSL1-JUNB-c2	330	-	-0.1048	-2.601	0.409	0.0092963	0.0227282	JUNB
FOSL2_HUMAN.H11MO.0.A	278	-	-0.1144	-2.601	0.4094	0.00929649	0.0227282	FOSL2
MA2601.1_USF3	296	-	-0.1124	-2.5985	0.4098	0.00936446	0.0228521	USF3
MA2536.1_PRDM13_RC	324	+	0.1061	2.59	0.4102	0.00959892	0.0234024	PRDM13
CDX2_HUMAN.H11MO.0.A_RC	224	+	0.1295	2.5899	0.4106	0.00960108	0.0234024	CDX2
Z354A_HUMAN.H11MO.0.C	102	+	0.1846	2.5882	0.4109	0.00964711	0.0234761	ZNF354A
KLF15_HUMAN.H11MO.0.A	522	-	-0.0837	-2.5879	0.4113	0.00965578	0.0234761	KLF15
MA0863.1_MTF1	44	-	-0.2909	-2.5853	0.4117	0.00973077	0.0236357	MTF1
MA0838.1_CEBPG_RC	106	-	-0.1875	-2.5808	0.4121	0.00985676	0.0239195	CEBPG
ZBT18_HUMAN.H11MO.0.C_RC	520	-	-0.0837	-2.5801	0.4125	0.00987816	0.0239493	ZBTB18
HXA9_HUMAN.H11MO.0.B	310	+	0.1089	2.5785	0.4128	0.00992368	0.0240374	HOXA9
MA1533.2_NR1I2	322	+	0.1083	2.5779	0.4132	0.00994081	0.0240566	NR1I2
MA1513.2_KLF15	490	-	-0.0862	-2.5778	0.4136	0.00994256	0.0240566	KLF15
MA0750.4_ZBTB7A	226	-	-0.1256	-2.5756	0.414	0.0100074	0.024173	ZBTB7A
MA1107.3_KLF9	386	-	-0.0959	-2.5752	0.4144	0.0100183	0.0241771	KLF9
MA1576.2_THRB_RC	58	-	-0.2555	-2.5745	0.4148	0.0100371	0.0242	THRB
MA1511.2_KLF10	600	-	-0.0776	-2.5739	0.4151	0.0100573	0.0242263	KLF10
MA1512.2_KLF11_RC	558	-	-0.08	-2.5711	0.4155	0.0101382	0.0243989	KLF11
MA2495.1_ZNF490	176	+	0.1421	2.5639	0.4159	0.010351	0.0248882	ZNF490
MA2678.1_IRX1_RC	334	+	0.1048	2.5626	0.4163	0.0103903	0.0249596	IRX1
MA0848.1_FOXO4	474	-	-0.088	-2.5604	0.4167	0.0104565	0.0250955	FOXO4
MA0478.2_FOSL2	296	-	-0.109	-2.5565	0.417	0.0105742	0.0253547	FOSL2
CTCF_HUMAN.H11MO.0.A_RC	402	-	-0.0924	-2.5533	0.4174	0.0106694	0.0255597	CTCF
MA0819.3_CLOCK	298	-	-0.1067	-2.5521	0.4178	0.0107064	0.0256248	CLOCK
MA0131.3_HINFP_RC	384	-	-0.0943	-2.537	0.4182	0.0111814	0.0267372	HINFP
MA1656.2_ZNF449_RC	308	-	-0.1074	-2.5369	0.4186	0.0111828	0.0267372	ZNF449
MA1535.2_NR2C1	122	-	-0.1675	-2.534	0.419	0.0112765	0.0269155	NR2C1
MA2333.1_ZNF35	194	-	-0.13	-2.5321	0.4193	0.0113377	0.0270368	ZNF35
FOXA2_HUMAN.H11MO.0.A	364	+	0.0986	2.532	0.4197	0.0113412	0.0270368	FOXA2
MA2093.1_HOXB1_RC	38	+	0.3166	2.5318	0.4201	0.0113488	0.0270368	HOXB1
MA1130.2_FOSL2-JUN-c2	418	-	-0.0911	-2.5313	0.4205	0.0113627	0.0270368	JUN
MA1143.2_FOSL1-JUND_RC-c1	318	-	-0.1034	-2.5304	0.4209	0.011392	0.0270676	FOSL1
MA1980.1_ZNF418_RC	208	-	-0.1275	-2.5289	0.4213	0.0114408	0.0271588	ZNF418
MA1971.2_ZBED2_RC	186	+	0.1361	2.5283	0.4216	0.0114623	0.0271853	ZBED2
CDX1_HUMAN.H11MO.0.C	236	+	0.1234	2.5263	0.422	0.0115259	0.0273114	CDX1
IRF9_HUMAN.H11MO.0.C	370	+	0.0953	2.5226	0.4224	0.0116476	0.0275748	IRF9
NR2C1_HUMAN.H11MO.0.C_RC	104	-	-0.1807	-2.5213	0.4228	0.0116933	0.027658	NR2C1
MA0625.3_NFATC3	200	-	-0.1296	-2.521	0.4232	0.0117032	0.027658	NFATC3
MA1648.2_TCF12_RC	60	+	0.2446	2.5201	0.4235	0.0117307	0.0276962	TCF12
MA2118.1_FOXS1_RC	202	-	-0.1278	-2.5196	0.4239	0.0117489	0.0277142	FOXS1
AP2C_HUMAN.H11MO.0.A_RC	282	+	0.1116	2.5147	0.4243	0.0119121	0.0280738	TFAP2C
NR1D1_HUMAN.H11MO.0.B_RC	286	-	-0.1084	-2.5121	0.4247	0.0120005	0.0282569	NR1D1
MA0162.5_EGR1	452	-	-0.0859	-2.5086	0.4251	0.0121201	0.0285127	EGR1
COE1_HUMAN.H11MO.0.A	254	-	-0.1152	-2.5054	0.4255	0.0122309	0.0287476	EBF1
ARNT_HUMAN.H11MO.0.B	428	-	-0.0894	-2.505	0.4258	0.0122453	0.0287555	ARNT
MA0801.1_MGA_RC	148	-	-0.1541	-2.5046	0.4262	0.0122593	0.0287626	MGA
MA1149.2_RARA-RXRG-c1	554	-	-0.078	-2.5046	0.4266	0.01226	0.0287626	RARA
MA0592.4_ESRRA_RC	402	-	-0.0925	-2.5003	0.427	0.0124085	0.0290605	ESRRA
BHE40_HUMAN.H11MO.0.A_RC	332	-	-0.1005	-2.499	0.4274	0.0124528	0.0291382	BHLHE40
MA0837.3_CEBPE_RC	94	-	-0.1854	-2.4977	0.4278	0.0124991	0.0292203	CEBPE
MA2590.1_ZNF841_RC	94	+	0.1927	2.497	0.4281	0.0125251	0.0292551	ZNF841
HXB8_HUMAN.H11MO.0.C_RC	124	+	0.1675	2.4938	0.4285	0.0126382	0.0294928	HOXB8
MA0754.3_CUX1	124	-	-0.1628	-2.4934	0.4289	0.0126524	0.0294997	CUX1
BATF3_HUMAN.H11MO.0.B_RC	166	-	-0.14	-2.4933	0.4293	0.0126554	0.0294997	BATF3
MA1535.2_NR2C1_RC	78	-	-0.2024	-2.4918	0.4297	0.0127085	0.0295777	NR2C1
MA1106.2_HIF1A_RC	278	+	0.1089	2.491	0.43	0.012737	0.0296178	HIF1A
REL_HUMAN.H11MO.0.B_RC	440	-	-0.0875	-2.49	0.4304	0.0127744	0.0296784	REL
MA0766.3_GATA5_RC	308	+	0.1069	2.4899	0.4308	0.0127781	0.0296784	GATA5
RUNX2_HUMAN.H11MO.0.A	358	+	0.0968	2.4893	0.4312	0.0128001	0.0296853	RUNX2
MA1132.2_JUN-JUNB_RC-c2	326	-	-0.1015	-2.4887	0.4316	0.0128216	0.0297089	JUNB
SOX4_HUMAN.H11MO.0.B_RC	324	+	0.1024	2.4834	0.432	0.0130141	0.0301282	SOX4
MA1642.2_NEUROG2_RC	508	+	0.082	2.4817	0.4323	0.0130744	0.030241	NEUROG2
MA1984.2_ZNF667	546	+	0.0781	2.4812	0.4327	0.0130924	0.030256	ZNF667
NFAC4_HUMAN.H11MO.0.C_RC	306	+	0.1043	2.4768	0.4331	0.0132573	0.03061	NFATC4
MA1133.2_JUN-JUNB-c2	318	-	-0.1031	-2.4747	0.4335	0.0133351	0.0307624	JUNB
MA1114.2_PBX3_RC	92	+	0.1898	2.4736	0.4339	0.0133746	0.0308265	PBX3
CDX1_HUMAN.H11MO.0.C_RC	236	+	0.12	2.4709	0.4343	0.0134769	0.0310349	CDX1
MA0842.3_NRL_RC	118	+	0.1642	2.4691	0.4346	0.0135458	0.0311661	NRL
MA0788.1_POU3F3	436	+	0.0861	2.4686	0.435	0.0135651	0.031183	POU3F3
ZN467_HUMAN.H11MO.0.C	250	+	0.1164	2.4686	0.4354	0.0135651	0.031183	ZNF467
NDF2_HUMAN.H11MO.0.B_RC	660	+	0.0714	2.4644	0.4358	0.0137236	0.0314921	NEUROD2
MA0488.2_JUN_RC	428	-	-0.0881	-2.458	0.4362	0.0139716	0.0320331	JUN
TF7L1_HUMAN.H11MO.0.B_RC	278	-	-0.107	-2.4573	0.4365	0.0140003	0.0320707	TCF7L1
MA0791.2_POU4F3	256	-	-0.1122	-2.4547	0.4369	0.0140997	0.0322702	POU4F3
MA2510.1_ZBTB41_RC	464	+	0.0828	2.4537	0.4373	0.0141405	0.0323352	ZBTB41
MA0873.2_HOXD12_RC	54	+	0.2625	2.4536	0.4377	0.0141425	0.0323352	HOXD12
ATF1_HUMAN.H11MO.0.B_RC	452	-	-0.085	-2.4535	0.4381	0.0141469	0.0323352	ATF1
MA1520.2_MAF_RC	124	+	0.1634	2.4531	0.4385	0.0141649	0.0323352	MAF
MA0835.3_BATF3	198	-	-0.1263	-2.4518	0.4388	0.014213	0.0323878	BATF3
NOBOX_HUMAN.H11MO.0.C	84	+	0.1933	2.4506	0.4392	0.0142624	0.0324722	NOBOX
E2F2_HUMAN.H11MO.0.B_RC	394	-	-0.0895	-2.4476	0.4396	0.0143795	0.0327102	E2F2
LEF1_HUMAN.H11MO.0.A	294	+	0.1053	2.4468	0.44	0.0144143	0.032761	LEF1
MA1727.2_ZNF417_RC	504	+	0.0796	2.4403	0.4404	0.0146741	0.0333225	ZNF417
ZFP42_HUMAN.H11MO.0.A	190	-	-0.1298	-2.4385	0.4407	0.0147475	0.03346	ZFP42
ZN528_HUMAN.H11MO.0.C_RC	114	+	0.1682	2.437	0.4411	0.0148089	0.0335703	ZNF528
TFE3_HUMAN.H11MO.0.B_RC	382	-	-0.0904	-2.4367	0.4415	0.0148226	0.0335723	TFE3
KLF15_HUMAN.H11MO.0.A_RC	466	-	-0.0817	-2.436	0.4419	0.014851	0.0336074	KLF15
MA2518.1_ZNF551	8	-	-0.7351	-2.4336	0.4423	0.0149507	0.0338038	ZNF551
SPIB_HUMAN.H11MO.0.A	414	-	-0.088	-2.4294	0.4427	0.0151233	0.0341646	SPIB
STAT1_HUMAN.H11MO.0.A	518	-	-0.078	-2.4263	0.443	0.0152531	0.0344281	STAT1
MA0469.4_E2F3_RC	10	-	-0.5837	-2.4244	0.4434	0.0153336	0.0345799	E2F3
CDX2_HUMAN.H11MO.0.A	254	+	0.1116	2.4244	0.4438	0.0153336	0.0345799	CDX2
ZN708_HUMAN.H11MO.0.C	276	-	-0.1077	-2.4234	0.4442	0.0153763	0.0346164	ZNF708
EGR1_HUMAN.H11MO.0.A	422	-	-0.0873	-2.4231	0.4446	0.0153867	0.0346164	EGR1
MA1962.1_POU2F1-SOX2-c2	404	+	0.0885	2.4126	0.445	0.0158386	0.0355959	SOX2
MA2563.1_TIGD7	20	-	-0.4082	-2.4116	0.4453	0.0158835	0.0356662	TIGD7
MA0886.2_EMX2_RC	350	+	0.0956	2.4112	0.4457	0.0159022	0.0356778	EMX2
MA0862.1_GMEB2	82	-	-0.1962	-2.4109	0.4461	0.0159128	0.0356778	GMEB2
MA0642.3_EN2	266	+	0.1091	2.4103	0.4465	0.0159388	0.0356986	EN2
ZN667_HUMAN.H11MO.0.C_RC	532	+	0.0759	2.4086	0.4469	0.0160118	0.0358314	ZNF667
MA0470.3_E2F4_RC	154	-	-0.143	-2.4082	0.4472	0.0160294	0.0358402	E2F4
MA0750.4_ZBTB7A_RC	208	-	-0.1221	-2.4041	0.4476	0.0162104	0.0362138	ZBTB7A
MA0876.2_BSX_RC	180	+	0.1365	2.4028	0.448	0.0162703	0.0363165	BSX
MA1932.2_ELK1-HOXB13_RC-c2	38	+	0.3034	2.4023	0.4484	0.0162912	0.0363323	HOXB13
MA1939.2_ERF-SREBF2_RC-c2	4	-	-0.9503	-2.4002	0.4488	0.016387	0.0365148	SREBF2
TBX21_HUMAN.H11MO.0.A_RC	370	-	-0.0904	-2.3978	0.4492	0.0164959	0.0367261	TBX21
MA0663.1_MLX	210	-	-0.1214	-2.3955	0.4495	0.0165994	0.0369251	MLX
MA1986.2_ZNF692	452	+	0.0828	2.3944	0.4499	0.0166453	0.0369959	ZNF692
ZN257_HUMAN.H11MO.0.C	206	+	0.1228	2.3918	0.4503	0.0167651	0.0372304	ZNF257
TFE3_HUMAN.H11MO.0.B	384	-	-0.0897	-2.3917	0.4507	0.0167698	0.0372304	TFE3
MA1137.2_FOSL1-JUNB_RC-c2	332	-	-0.0969	-2.3915	0.4511	0.0167791	0.0372304	JUNB
MA1576.2_THRB	50	-	-0.2508	-2.3913	0.4515	0.0167909	0.0372304	THRB
MA0666.3_MSX1_RC	386	-	-0.0913	-2.3904	0.4518	0.0168281	0.0372438	MSX1
JUN_HUMAN.H11MO.0.A	416	-	-0.0858	-2.3887	0.4522	0.0169096	0.0373926	JUN
SP4_HUMAN.H11MO.0.A_RC	204	-	-0.1229	-2.3873	0.4526	0.0169747	0.0375049	SP4
MA0104.5_MYCN_RC	410	+	0.0864	2.3834	0.453	0.0171524	0.0378655	MYCN
SP4_HUMAN.H11MO.0.A	228	-	-0.1159	-2.3823	0.4534	0.0172044	0.0379483	SP4
MA0490.3_JUNB	342	-	-0.0936	-2.3803	0.4537	0.0173003	0.0381277	JUNB
MA0771.1_HSF4_RC	484	+	0.0787	2.3792	0.4541	0.0173509	0.0382069	HSF4
MA1938.2_ERF-NHLH1-c1	142	+	0.1479	2.3782	0.4545	0.0173967	0.0382756	ERF
MA1716.2_ZNF76_RC	140	-	-0.1482	-2.3755	0.4549	0.0175238	0.038523	ZNF76
MITF_HUMAN.H11MO.0.A_RC	300	-	-0.1003	-2.3739	0.4553	0.0176011	0.0386604	MITF
MA2558.1_MSANTD4_RC	440	-	-0.0829	-2.3732	0.4557	0.0176348	0.0387019	MSANTD4
MA0771.1_HSF4	490	+	0.0785	2.372	0.456	0.0176902	0.0387909	HSF4
MA2590.1_ZNF841	58	+	0.2308	2.3718	0.4564	0.0177026	0.0387909	ZNF841
MA0469.4_E2F3	8	-	-0.6082	-2.3716	0.4568	0.0177089	0.0387909	E2F3
EGR1_HUMAN.H11MO.0.A_RC	450	-	-0.0819	-2.3711	0.4572	0.0177332	0.0387909	EGR1
MA2681.1_KLF8_RC	478	+	0.0798	2.3654	0.4576	0.0180118	0.0393642	KLF8
PDX1_HUMAN.H11MO.0.A	216	+	0.1188	2.3653	0.458	0.0180176	0.0393642	PDX1
MA1942.2_ETV2-FOXI1-c1	196	+	0.1238	2.3646	0.4583	0.0180501	0.0393821	ETV2
MA0501.2_MAF-NFE2_RC-c1	92	+	0.1852	2.3624	0.4587	0.0181589	0.0395865	MAF
MA2689.1_ZNF470_RC	536	+	0.0754	2.3602	0.4591	0.0182639	0.0397822	ZNF470
MA0828.3_SREBF2	36	-	-0.285	-2.3586	0.4595	0.0183454	0.0399265	SREBF2
IRF2_HUMAN.H11MO.0.A	268	-	-0.1052	-2.357	0.4599	0.0184246	0.0400654	IRF2
ZIC1_HUMAN.H11MO.0.B_RC	586	-	-0.0714	-2.3567	0.4602	0.0184385	0.0400654	ZIC1
MA0700.3_LHX2	490	+	0.0792	2.3544	0.4606	0.0185525	0.0402767	LHX2
MA1139.2_FOSL2-JUNB-c2	262	-	-0.108	-2.3525	0.461	0.0186474	0.0404492	JUNB
MA0656.2_JDP2_RC	48	-	-0.2447	-2.352	0.4614	0.0186721	0.0404691	JDP2
MA1139.2_FOSL2-JUNB_RC-c2	304	-	-0.0997	-2.3483	0.4618	0.0188577	0.0408375	JUNB
MA2576.1_ZXDB	126	-	-0.1569	-2.3481	0.4622	0.0188674	0.0408375	ZXDB
MA2588.1_FAM200B_RC	608	+	0.069	2.3467	0.4625	0.0189417	0.0409517	FAM200B
TFEB_HUMAN.H11MO.0.C_RC	52	-	-0.2422	-2.3457	0.4629	0.0189923	0.0410271	TFEB
MA1135.2_FOSB-JUNB_RC-c2	326	-	-0.0958	-2.3391	0.4633	0.0193312	0.0417248	JUNB
MA0834.2_ATF7	84	-	-0.1926	-2.3382	0.4637	0.0193747	0.0417841	ATF7
MA2628.1_HELT	120	+	0.1604	2.3381	0.4641	0.0193843	0.0417841	HELT
MA2569.1_ZNF676_RC	74	+	0.2002	2.3373	0.4644	0.0194236	0.0418207	ZNF676
IRF3_HUMAN.H11MO.0.B	282	+	0.1025	2.3372	0.4648	0.0194273	0.0418207	IRF3
MA1929.2_CTCF_RC	56	-	-0.2363	-2.336	0.4652	0.0194906	0.0418959	CTCF
MA1112.3_NR4A1	364	-	-0.0899	-2.3355	0.4656	0.0195192	0.0419229	NR4A1
MA0634.2_ALX3_RC	92	-	-0.1749	-2.3348	0.466	0.0195523	0.0419597	ALX3
FOXI1_HUMAN.H11MO.0.B_RC	144	+	0.1458	2.3339	0.4664	0.0196026	0.0420332	FOXI1
PBX3_HUMAN.H11MO.0.A_RC	76	+	0.1952	2.3328	0.4667	0.0196572	0.0421156	PBX3
MA1939.2_ERF-SREBF2_RC-c1	38	+	0.2828	2.33	0.4671	0.0198078	0.0424036	ERF
MA1517.2_KLF6	556	-	-0.0732	-2.3261	0.4675	0.0200136	0.0428091	KLF6
MA0033.2_FOXL1_RC	284	-	-0.1033	-2.326	0.4679	0.0200208	0.0428091	FOXL1
MA0754.3_CUX1_RC	132	-	-0.1492	-2.3226	0.4683	0.0201992	0.0431355	CUX1
MA0525.2_TP63	16	-	-0.448	-2.3225	0.4687	0.0202064	0.0431355	TP63
MA1631.2_ASCL1_RC	658	+	0.067	2.3219	0.469	0.0202367	0.0431452	ASCL1
MA0070.2_PBX1	330	+	0.0934	2.3187	0.4694	0.0204121	0.0434839	PBX1
MA1710.2_ZNF257	178	+	0.1296	2.317	0.4698	0.0205018	0.0436393	ZNF257
MA2674.1_HIF3A_RC	258	-	-0.1069	-2.3151	0.4702	0.0206079	0.0438296	HIF3A
MA1484.2_ETS2_RC	354	-	-0.0899	-2.3147	0.4706	0.0206303	0.0438416	ETS2
BRAC_HUMAN.H11MO.0.A_RC	76	+	0.2002	2.3136	0.4709	0.0206883	0.043929	TBXT
NFIA_HUMAN.H11MO.0.C_RC	476	-	-0.0772	-2.3121	0.4713	0.0207728	0.0440727	NFIA
MA0140.3_GATA1-TAL1_RC-c1	180	-	-0.1255	-2.3097	0.4717	0.0209041	0.0443153	GATA1
MA1557.1_SMAD5	48	-	-0.245	-2.3077	0.4721	0.0210144	0.0445132	SMAD5
NR2C1_HUMAN.H11MO.0.C	134	-	-0.1473	-2.3015	0.4725	0.0213628	0.0452144	NR2C1
MA1934.2_ERF-FIGLA-c1	172	+	0.1282	2.2999	0.4729	0.0214516	0.0453657	ERF
MA0595.1_SREBF1	238	-	-0.1088	-2.298	0.4732	0.0215618	0.0455619	SREBF1
MA0522.4_TCF3_RC	434	-	-0.082	-2.2964	0.4736	0.0216525	0.0457166	TCF3
MA2458.1_ZNF146_RC	58	-	-0.2198	-2.2857	0.474	0.0222696	0.0469817	ZNF146
MAFG_HUMAN.H11MO.0.A_RC	152	-	-0.1396	-2.2832	0.4744	0.0224198	0.0472604	MAFG
MA2096.1_ZNF524_RC	290	-	-0.0984	-2.2769	0.4748	0.022792	0.0480064	ZNF524
ZBT17_HUMAN.H11MO.0.A_RC	202	-	-0.1159	-2.2706	0.4752	0.0231722	0.0487679	ZBTB17
MA1466.2_ATF6_RC	50	+	0.2427	2.2703	0.4755	0.0231908	0.0487679	ATF6
MA1517.2_KLF6_RC	580	-	-0.0693	-2.2678	0.4759	0.0233404	0.049043	KLF6
MA0703.3_LMX1B	218	+	0.1145	2.2641	0.4763	0.0235683	0.049482	LMX1B
ZN329_HUMAN.H11MO.0.C_RC	42	+	0.2629	2.2623	0.4767	0.0236777	0.0496719	ZNF329
MA1711.2_ZNF343	72	-	-0.1963	-2.2616	0.4771	0.0237202	0.0497212	ZNF343
MA1933.2_ELK1-SREBF2_RC-c1	114	-	-0.1561	-2.2599	0.4774	0.0238244	0.0498996	ELK1
MA1138.2_FOSL2-JUNB_RC-c2	328	-	-0.092	-2.2591	0.4778	0.0238801	0.0499762	JUNB
MA1463.2_ARGFX	382	-	-0.085	-2.2484	0.4782	0.0245498	0.0513367	ARGFX
MA0517.2_STAT1-STAT2-c1	480	-	-0.0756	-2.2479	0.4786	0.0245843	0.0513678	STAT1
MA1497.2_HOXA6	92	+	0.1755	2.2462	0.479	0.0246886	0.0515447	HOXA6
MA0132.3_PDX1_RC	214	+	0.1164	2.2447	0.4794	0.0247845	0.0517035	PDX1
MA2336.1_ZSCAN21_RC	478	-	-0.0744	-2.2423	0.4797	0.0249409	0.0519884	ZSCAN21
MA2496.1_ZNF596_RC	332	+	0.0887	2.2423	0.4801	0.0249439	0.0519884	ZNF596
STF1_HUMAN.H11MO.0.B	100	-	-0.1652	-2.2417	0.4805	0.0249779	0.0519884	NR5A1
MA0099.4_FOS-JUN-c2	418	-	-0.0806	-2.2397	0.4809	0.0251079	0.0522116	JUN
MA1546.2_PAX3	180	-	-0.125	-2.2397	0.4813	0.0251092	0.0522116	PAX3
MA0856.1_RXRG	106	-	-0.1581	-2.2385	0.4817	0.0251889	0.052297	RXRG
MA0868.3_SOX8	536	+	0.0709	2.2366	0.482	0.0253104	0.0525076	SOX8
MA2550.1_ZNF275	182	+	0.1237	2.2308	0.4824	0.0256969	0.0532672	ZNF275
MA0073.2_RREB1_RC	482	-	-0.0743	-2.2301	0.4828	0.0257381	0.0533103	RREB1
MA1710.2_ZNF257_RC	212	+	0.1131	2.2232	0.4832	0.0262002	0.0542245	ZNF257
MA2685.1_TLX3	272	-	-0.099	-2.2225	0.4836	0.0262485	0.0542815	TLX3
MA1942.2_ETV2-FOXI1_RC-c1	224	+	0.109	2.2217	0.4839	0.0263029	0.0543509	ETV2
MA0787.1_POU3F2	474	-	-0.0754	-2.2176	0.4843	0.0265793	0.0548787	POU3F2
MA0772.2_IRF7_RC	340	-	-0.0871	-2.2166	0.4847	0.026652	0.0549855	IRF7
MA0481.4_FOXP1_RC	312	-	-0.0928	-2.2141	0.4851	0.0268217	0.055292	FOXP1
MA0814.3_TFAP2C_RC	250	+	0.1033	2.2115	0.4855	0.0269998	0.0556152	TFAP2C
MA0657.2_KLF13	86	-	-0.1757	-2.211	0.4859	0.0270329	0.0556396	KLF13
FEV_HUMAN.H11MO.0.B	180	+	0.1212	2.2104	0.4862	0.0270771	0.0556869	FEV
MA0132.3_PDX1	218	+	0.1119	2.21	0.4866	0.0271031	0.0556966	PDX1
HXA9_HUMAN.H11MO.0.B_RC	328	+	0.0899	2.2091	0.487	0.0271677	0.0557855	HOXA9
MA2524.1_ZNF696	6	-	-0.6921	-2.2073	0.4874	0.0272959	0.0560047	ZNF696
MA0670.2_NFIA_RC	418	-	-0.0791	-2.205	0.4878	0.0274569	0.0562909	NFIA
MTF1_HUMAN.H11MO.0.C_RC	152	-	-0.1314	-2.2017	0.4881	0.0276854	0.056715	MTF1
MA0712.3_OTX2	358	-	-0.0877	-2.2015	0.4885	0.0276992	0.056715	OTX2
MA1602.2_ZSCAN29	50	-	-0.2355	-2.2006	0.4889	0.0277615	0.056782	ZSCAN29
MA2098.1_ZNF766_RC	312	-	-0.0907	-2.1981	0.4893	0.0279452	0.0571129	ZNF766
MA1546.2_PAX3_RC	152	-	-0.1297	-2.1976	0.4897	0.0279785	0.0571363	PAX3
AHR_HUMAN.H11MO.0.B_RC	498	-	-0.0717	-2.1961	0.4901	0.0280842	0.0573075	AHR
MA0876.2_BSX	174	+	0.1254	2.191	0.4904	0.0284543	0.0580174	BSX
MA0763.2_ETV3	260	-	-0.0986	-2.1897	0.4908	0.0285487	0.0581646	ETV3
ANDR_HUMAN.H11MO.0.A	286	-	-0.0954	-2.1879	0.4912	0.0286787	0.058384	AR
MA1525.3_NFATC4	354	+	0.0855	2.1878	0.4916	0.0286874	0.058384	NFATC4
MA0466.4_CEBPB_RC	58	-	-0.2119	-2.1877	0.492	0.0286937	0.058384	CEBPB
MA0760.2_ERF	270	+	0.0991	2.1826	0.4924	0.0290687	0.0590401	ERF
MA2558.1_MSANTD4	450	-	-0.0751	-2.1806	0.4927	0.0292099	0.0592809	MSANTD4
MA2534.1_ZNF831	238	-	-0.103	-2.1804	0.4931	0.0292262	0.0592809	ZNF831
CUX1_HUMAN.H11MO.0.C	128	-	-0.141	-2.1785	0.4935	0.0293704	0.0595144	CUX1
MA0879.3_DLX1	360	+	0.0854	2.1765	0.4939	0.0295178	0.0597666	DLX1
MA1527.2_NFIC	100	-	-0.1624	-2.1764	0.4943	0.0295235	0.0597666	NFIC
MA2595.1_ZNF700	482	+	0.0733	2.176	0.4946	0.0295537	0.0597666	ZNF700
MA2325.1_EPAS1	130	-	-0.1389	-2.1707	0.495	0.0299501	0.0605016	EPAS1
MA0776.1_MYBL1_RC	62	-	-0.2031	-2.1699	0.4954	0.0300127	0.0605812	MYBL1
LEF1_HUMAN.H11MO.0.A_RC	298	+	0.0923	2.1677	0.4958	0.0301832	0.0608784	LEF1
MA0149.1_EWSR1-FLI1_RC-c1	94	-	-0.1647	-2.1653	0.4962	0.0303645	0.0611968	EWSR1
MA1550.2_PPARD_RC	122	-	-0.1444	-2.1617	0.4966	0.0306444	0.0617135	PPARD
MA0759.3_ELK3_RC	214	-	-0.1082	-2.1588	0.4969	0.0308655	0.0621109	ELK3
ZN770_HUMAN.H11MO.0.C	82	+	0.1762	2.1585	0.4973	0.0308858	0.0621109	ZNF770
STF1_HUMAN.H11MO.0.B_RC	68	-	-0.192	-2.1554	0.4977	0.0311321	0.0625512	NR5A1
ZN384_HUMAN.H11MO.0.C_RC	416	-	-0.0772	-2.1554	0.4981	0.0311333	0.0625512	ZNF384
MA0596.1_SREBF2	52	-	-0.2255	-2.1536	0.4985	0.0312681	0.062728	SREBF2
MA1948.2_ETV5-HOXA2_RC-c2	60	+	0.2057	2.1499	0.4989	0.0315599	0.0632649	HOXA2
MA1556.1_RXRG	288	-	-0.0942	-2.1493	0.4992	0.0316134	0.0633236	RXRG
ZN121_HUMAN.H11MO.0.C	162	+	0.1234	2.1488	0.4996	0.0316527	0.0633539	ZNF121
MA0488.2_JUN	402	-	-0.0797	-2.1472	0.5	0.0317734	0.0635469	JUN
MA0873.2_HOXD12	66	+	0.1996	2.1468	0.5004	0.0318115	0.0635744	HOXD12
MA1725.2_ZNF189	374	+	0.0809	2.144	0.5008	0.0320302	0.0639625	ZNF189
MA1721.2_ZNF93_RC	250	+	0.098	2.1417	0.5011	0.0322191	0.0642907	ZNF93
MA0140.3_GATA1-TAL1-c2	226	-	-0.1064	-2.1371	0.5015	0.0325937	0.0649887	TAL1
MA1144.2_FOSL2-JUND-c2	242	-	-0.0999	-2.1337	0.5019	0.0328664	0.0654825	JUND
MA2497.1_ZNF623	32	-	-0.2916	-2.1287	0.5023	0.0332775	0.066251	ZNF623
MA0130.1_ZNF354C_RC	206	-	-0.1114	-2.1286	0.5027	0.0332844	0.066251	ZNF354C
MA1533.2_NR1I2_RC	328	+	0.0865	2.1278	0.5031	0.0333517	0.0662979	NR1I2
MA0139.2_CTCF	394	-	-0.0791	-2.1265	0.5034	0.0334632	0.0664691	CTCF
MA1124.1_ZNF24	386	+	0.0791	2.1259	0.5038	0.0335133	0.066518	ZNF24
GABPA_HUMAN.H11MO.0.A	382	-	-0.0795	-2.1234	0.5042	0.0337227	0.0668829	GABPA
NR4A2_HUMAN.H11MO.0.C_RC	56	-	-0.2076	-2.1206	0.5046	0.0339597	0.0673019	NR4A2
MA2591.1_ZNF850_RC	42	-	-0.2451	-2.1166	0.505	0.0342958	0.0679166	ZNF850
MA0041.3_FOXD3	208	-	-0.1095	-2.1148	0.5054	0.0344451	0.0681606	FOXD3
MA0901.3_HOXB13	110	+	0.1548	2.1143	0.5057	0.0344915	0.0682009	HOXB13
MA0605.3_ATF3	104	+	0.155	2.1142	0.5061	0.0344996	0.0682009	ATF3
ZN502_HUMAN.H11MO.0.C	18	-	-0.3897	-2.1134	0.5065	0.0345677	0.0682483	ZNF502
MA1516.2_KLF3	422	+	0.0759	2.111	0.5069	0.0347688	0.0685937	KLF3
ZNF8_HUMAN.H11MO.0.C_RC	14	-	-0.443	-2.1107	0.5073	0.0348	0.0686035	ZNF8
MA1134.2_FOS-JUNB_RC-c2	332	-	-0.0856	-2.1056	0.5076	0.0352392	0.069417	JUNB
MA1113.3_PBX2	460	-	-0.0721	-2.1007	0.508	0.0356661	0.070205	PBX2
NR6A1_HUMAN.H11MO.0.B	166	+	0.1193	2.099	0.5084	0.0358202	0.0704554	NR6A1
MA0654.2_ISX	234	+	0.1018	2.0962	0.5088	0.036061	0.0708757	ISX
MA0842.3_NRL	130	+	0.1363	2.0948	0.5092	0.0361914	0.0710786	NRL
MA1544.2_OVOL1	38	+	0.2592	2.0921	0.5096	0.0364288	0.0714912	OVOL1
MA1589.3_ZNF140	56	+	0.1983	2.0871	0.5099	0.0368811	0.0723245	ZNF140
MA0901.3_HOXB13_RC	104	+	0.1558	2.0867	0.5103	0.0369177	0.0723421	HOXB13
MA1979.2_ZNF416_RC	190	-	-0.112	-2.0853	0.5107	0.0370436	0.0725345	ZNF416
MA1635.2_BHLHE22_RC	414	+	0.0757	2.0836	0.5111	0.0371985	0.0727834	BHLHE22
MA2335.1_ZNF558_RC	12	+	0.457	2.0799	0.5115	0.0375392	0.0733951	ZNF558
MA2526.1_ZNF721_RC	286	-	-0.09	-2.0787	0.5119	0.0376407	0.0735386	ZNF721
MA1126.2_FOS-JUN_RC-c1	398	-	-0.0766	-2.0782	0.5122	0.0376953	0.0735902	FOS
MA2494.1_ZNF436	88	+	0.1641	2.0734	0.5126	0.0381359	0.0743948	ZNF436
MA0864.3_E2F2_RC	274	-	-0.0905	-2.0663	0.513	0.0387969	0.0756279	E2F2
MA0762.2_ETV2_RC	140	+	0.1278	2.0653	0.5134	0.0388932	0.0757591	ETV2
MA1519.2_LHX5	344	-	-0.0811	-2.0613	0.5138	0.0392783	0.0764525	LHX5
ATOH1_HUMAN.H11MO.0.B	236	+	0.1015	2.0609	0.5141	0.0393138	0.0764646	ATOH1
MA0820.2_FIGLA	92	-	-0.1575	-2.056	0.5145	0.039778	0.0773099	FIGLA
MA0689.1_TBX20	48	-	-0.2308	-2.0553	0.5149	0.0398497	0.0773918	TBX20
MA0088.3_ZNF143	18	-	-0.3561	-2.0536	0.5153	0.0400153	0.0776558	ZNF143
MEIS2_HUMAN.H11MO.0.B_RC	242	+	0.0957	2.0533	0.5157	0.0400455	0.0776568	MEIS2
MA0846.2_FOXC2_RC	228	+	0.101	2.0503	0.5161	0.0403304	0.0781513	FOXC2
MA2335.1_ZNF558	14	+	0.4323	2.0503	0.5164	0.0403347	0.0781513	ZNF558
MA0691.1_TFAP4_RC	328	-	-0.0841	-2.0502	0.5168	0.0403466	0.0781513	TFAP4
MA0835.3_BATF3_RC	202	-	-0.1047	-2.048	0.5172	0.0405554	0.0784131	BATF3
MA2579.1_ZBTB8B_RC	592	-	-0.0629	-2.0475	0.5176	0.0406095	0.0784596	ZBTB8B
MA0493.3_KLF1	182	-	-0.1117	-2.0411	0.518	0.041238	0.0796153	KLF1
PRGR_HUMAN.H11MO.0.A_RC	168	-	-0.1159	-2.0408	0.5183	0.041271	0.0796202	PGR
MA0098.4_ETS1	340	-	-0.0806	-2.0394	0.5187	0.0414067	0.0798231	ETS1
NFAC4_HUMAN.H11MO.0.C	326	+	0.082	2.0282	0.5191	0.0425423	0.0819518	NFATC4
NFAC3_HUMAN.H11MO.0.B_RC	196	-	-0.1052	-2.0264	0.5195	0.0427227	0.0822388	NFATC3
MA1958.2_HOXD12-ELK1-c2	114	-	-0.1364	-2.0261	0.5199	0.0427523	0.0822388	ELK1
MA0847.4_FOXD2	82	+	0.1708	2.0254	0.5203	0.0428291	0.0823225	FOXD2
MA0141.4_ESRRB	166	-	-0.1169	-2.0203	0.5206	0.0433528	0.083268	ESRRB
MA1939.2_ERF-SREBF2-c1	60	+	0.1955	2.0187	0.521	0.0435221	0.0835318	ERF
NKX28_HUMAN.H11MO.0.C_RC	386	+	0.0751	2.0175	0.5214	0.0436414	0.0836993	NKX2-8
MA0892.2_GSX1_RC	254	-	-0.0935	-2.0163	0.5218	0.0437639	0.0838728	GSX1
MA0907.2_HOXC13_RC	46	+	0.2264	2.0147	0.5222	0.0439406	0.0841498	HOXC13
MA0509.3_RFX1_RC	42	+	0.2274	2.008	0.5226	0.0446408	0.0854282	RFX1
MA2572.1_ZNF827_RC	170	-	-0.1151	-2.0036	0.5229	0.0451141	0.0862708	ZNF827
MA1498.3_HOXA7_RC	198	+	0.1077	2.0034	0.5233	0.0451368	0.0862708	HOXA7
MA1100.3_ASCL1_RC	610	+	0.0598	2.0011	0.5237	0.0453808	0.0866541	ASCL1
MA0630.2_SHOX_RC	208	-	-0.1023	-1.9976	0.5241	0.0457553	0.0873056	SHOX
MA1723.2_PRDM9_RC	466	+	0.0678	1.9929	0.5245	0.0462729	0.0882288	PRDM9
MA0735.2_GLIS1	4	-	-0.6721	-1.9919	0.5248	0.0463869	0.0883817	GLIS1
ERR2_HUMAN.H11MO.0.A	302	-	-0.0857	-1.9881	0.5252	0.046798	0.0891001	ESRRB
ATOH1_HUMAN.H11MO.0.B_RC	276	+	0.0901	1.9871	0.5256	0.0469074	0.0892435	ATOH1
MA0610.2_DMRT3_RC	72	+	0.1728	1.9862	0.526	0.0470115	0.0893765	DMRT3
MA2121.1_ZNF213_RC	86	+	0.159	1.9855	0.5264	0.0470923	0.0894651	ZNF213
SPIB_HUMAN.H11MO.0.A_RC	396	-	-0.0722	-1.983	0.5268	0.0473659	0.0899196	SPIB
SALL4_HUMAN.H11MO.0.B_RC	142	+	0.122	1.9827	0.5271	0.047402	0.0899228	SALL4
MA0613.1_FOXG1	328	-	-0.0822	-1.9815	0.5275	0.0475327	0.0901056	FOXG1
MA2544.1_ZKSCAN4_RC	4	-	-0.681	-1.9793	0.5279	0.0477795	0.0905077	ZKSCAN4
SMCA5_HUMAN.H11MO.0.C	254	-	-0.0908	-1.979	0.5283	0.0478184	0.0905159	SMARCA5
MA2592.1_MKX_RC	256	+	0.09	1.9702	0.5287	0.0488177	0.0923406	MKX
MA2555.1_ZNF493	132	+	0.1258	1.9697	0.5291	0.0488721	0.0923767	ZNF493
MA1948.2_ETV5-HOXA2_RC-c1	356	+	0.0766	1.9674	0.5294	0.0491347	0.0928061	ETV5
MA1481.2_DRGX_RC	318	-	-0.0815	-1.9669	0.5298	0.0491917	0.0928466	DRGX
MA2539.1_SLC2A4RG_RC	374	-	-0.0754	-1.9651	0.5302	0.0493978	0.0931685	SLC2A4RG
MA1938.2_ERF-NHLH1_RC-c1	144	+	0.1199	1.9622	0.5306	0.0497435	0.0937528	ERF
MA0084.2_SRY	40	+	0.2309	1.959	0.531	0.0501136	0.0943823	SRY
MA1958.2_HOXD12-ELK1_RC-c1	34	+	0.2574	1.9575	0.5313	0.0502885	0.0946436	HOXD12
MA2326.1_IKZF2	174	-	-0.1102	-1.9561	0.5317	0.0504557	0.0948901	IKZF2
MA2462.1_ZNF250	230	+	0.0937	1.9476	0.5321	0.0514657	0.09672	ZNF250
MA0155.1_INSM1	390	+	0.0724	1.9467	0.5325	0.0515763	0.0968583	INSM1
MA2532.1_ZNF780B_RC	134	-	-0.1244	-1.9459	0.5329	0.0516675	0.0969599	ZNF780B
MA0685.2_SP4	210	-	-0.0994	-1.9445	0.5333	0.0518394	0.0972128	SP4
MA1127.1_FOSB-JUN_RC-c2	396	-	-0.0719	-1.9443	0.5336	0.0518634	0.0972128	JUN
MA0596.1_SREBF2_RC	72	-	-0.1694	-1.9435	0.534	0.0519498	0.0972804	SREBF2
MA0014.4_PAX5	274	-	-0.0841	-1.939	0.5344	0.052496	0.0982328	PAX5
MA0775.2_MEIS3	416	+	0.0694	1.9353	0.5348	0.052957	0.0990247	MEIS3
ZN317_HUMAN.H11MO.0.C_RC	282	+	0.0841	1.933	0.5352	0.0532401	0.099483	ZNF317
MA1141.2_FOS-JUND_RC-c2	250	-	-0.0881	-1.9274	0.5356	0.0539324	0.100705	JUND
MA1466.2_ATF6	22	+	0.3085	1.9269	0.5359	0.0539919	0.100744	ATF6
MA1978.2_ZNF354A_RC	112	+	0.1351	1.9267	0.5363	0.0540168	0.100744	ZNF354A
MA0753.3_ZNF740	70	+	0.1682	1.9266	0.5367	0.0540282	0.100744	ZNF740
MA2692.1_ZNF43_RC	196	+	0.0986	1.921	0.5371	0.0547324	0.101907	ZNF43
MA2517.1_ZSCAN25_RC	524	-	-0.0612	-1.9195	0.5375	0.0549267	0.102196	ZSCAN25
MA0791.2_POU4F3_RC	234	+	0.0921	1.9176	0.5378	0.0551582	0.102554	POU4F3
MA2690.1_ZNF724_RC	6	-	-0.5657	-1.9164	0.5382	0.0553162	0.102775	ZNF724
MA2469.1_FOXM1	406	+	0.0695	1.9147	0.5386	0.0555296	0.103098	FOXM1
MA1136.1_FOSB-JUNB-c2	302	-	-0.0809	-1.9141	0.539	0.0556109	0.103176	JUNB
MA0472.2_EGR2	332	+	0.0768	1.9135	0.5394	0.0556777	0.103227	EGR2
CLOCK_HUMAN.H11MO.0.C_RC	326	-	-0.0774	-1.9109	0.5398	0.0560122	0.103773	CLOCK
MA0101.1_REL_RC	482	-	-0.0638	-1.9091	0.5401	0.0562478	0.104136	REL
MA0652.2_IRF8	58	+	0.1846	1.9088	0.5405	0.0562841	0.104136	IRF8
RORA_HUMAN.H11MO.0.C	100	-	-0.1399	-1.9087	0.5409	0.0563041	0.104136	RORA
MA0742.2_KLF12	210	-	-0.0978	-1.9085	0.5413	0.0563319	0.104136	KLF12
MA0710.2_NOTO	418	-	-0.0691	-1.9072	0.5417	0.0564998	0.104307	NOTO
MA0088.3_ZNF143_RC	62	-	-0.1797	-1.9017	0.542	0.057207	0.105538	ZNF143
ZBT7A_HUMAN.H11MO.0.A_RC	228	-	-0.0917	-1.9013	0.5424	0.0572636	0.105568	ZBTB7A
MA1138.2_FOSL2-JUNB-c2	332	-	-0.077	-1.8916	0.5428	0.0585503	0.107865	JUNB
ZNF76_HUMAN.H11MO.0.C_RC	202	-	-0.0978	-1.8903	0.5432	0.0587159	0.108093	ZNF76
MA0525.2_TP63_RC	12	-	-0.4215	-1.8877	0.5436	0.0590717	0.108672	TP63
MA1713.2_ZNF610	524	+	0.0604	1.8872	0.544	0.0591324	0.108707	ZNF610
ZN549_HUMAN.H11MO.0.C_RC	234	+	0.0911	1.8841	0.5443	0.0595516	0.109401	ZNF549
KLF12_HUMAN.H11MO.0.C	194	-	-0.1	-1.881	0.5447	0.0599783	0.110108	KLF12
PO2F2_HUMAN.H11MO.0.A_RC	320	+	0.0768	1.8801	0.5451	0.060101	0.110255	POU2F2
PKNX1_HUMAN.H11MO.0.B	414	-	-0.0678	-1.8784	0.5455	0.0603299	0.110598	PKNOX1
MA0653.1_IRF9_RC	26	+	0.2785	1.8697	0.5459	0.0615248	0.112709	IRF9
BATF_HUMAN.H11MO.0.A	422	-	-0.0662	-1.8692	0.5463	0.061601	0.11277	BATF
MA1471.2_BARX2_RC	198	+	0.0984	1.8655	0.5466	0.062117	0.113635	BARX2
MA2681.1_KLF8	436	+	0.0657	1.8592	0.547	0.0629965	0.115163	KLF8
MA0780.1_PAX3_RC	210	-	-0.0944	-1.858	0.5474	0.0631708	0.115401	PAX3
MA0646.2_GCM1	50	-	-0.1925	-1.8546	0.5478	0.0636546	0.116204	GCM1
MA0498.3_MEIS1	204	-	-0.0939	-1.8518	0.5482	0.0640587	0.11686	MEIS1
MA0259.2_ARNT-HIF1A_RC-c2	404	+	0.0669	1.8424	0.5485	0.0654097	0.119242	HIF1A
MA1961.2_PATZ1_RC	198	+	0.0955	1.8407	0.5489	0.0656715	0.119636	PATZ1
MA0749.2_ZBED1_RC	8	-	-0.4924	-1.8402	0.5493	0.065744	0.119684	ZBED1
MA2555.1_ZNF493_RC	122	+	0.1241	1.8397	0.5497	0.0658146	0.11973	ZNF493
MA0737.1_GLIS3_RC	132	+	0.1204	1.8397	0.5501	0.0658175	0.11973	GLIS3
MA0138.3_REST_RC	80	-	-0.1555	-1.8387	0.5505	0.0659533	0.119815	REST
MA1941.2_ETV2-FIGLA-c2	118	-	-0.1222	-1.8357	0.5508	0.0664034	0.120549	FIGLA
ZN121_HUMAN.H11MO.0.C_RC	136	-	-0.1155	-1.835	0.5512	0.0665106	0.12066	ZNF121
MA0156.4_FEV	120	+	0.123	1.8347	0.5516	0.0665431	0.12066	FEV
ASCL1_HUMAN.H11MO.0.A_RC	630	+	0.0538	1.8338	0.552	0.0666814	0.120802	ASCL1
MA0062.4_GABPA	416	-	-0.0653	-1.8303	0.5524	0.0672072	0.121671	GABPA
MA1126.2_FOS-JUN-c2	426	-	-0.0653	-1.8282	0.5528	0.0675201	0.122153	JUN
MA1974.2_ZNF211	282	+	0.08	1.827	0.5531	0.0677017	0.122396	ZNF211
MA2488.1_ZBTB40_RC	94	-	-0.1385	-1.8261	0.5535	0.0678317	0.122547	ZBTB40
MA1129.1_FOSL1-JUN_RC-c1	328	-	-0.0738	-1.826	0.5539	0.0678428	0.122547	FOSL1
MA1148.2_PPARA-RXRA_RC-c1	376	-	-0.07	-1.8253	0.5543	0.0679604	0.12261	PPARA
MA1962.1_POU2F1-SOX2_RC-c1	348	-	-0.0719	-1.8245	0.5547	0.0680717	0.122726	POU2F1
MAFK_HUMAN.H11MO.0.A_RC	154	-	-0.1082	-1.8238	0.555	0.0681787	0.122834	MAFK
MA1508.2_IKZF1_RC	318	-	-0.0745	-1.8235	0.5554	0.0682216	0.122834	IKZF1
MA2517.1_ZSCAN25	506	-	-0.0596	-1.8193	0.5558	0.0688674	0.123904	ZSCAN25
MA1967.2_TFAP4-FLI1_RC-c1	92	-	-0.1397	-1.8147	0.5562	0.0695685	0.12508	TFAP4
MA1487.3_FOXE1	72	+	0.163	1.8143	0.5566	0.0696252	0.125096	FOXE1
MA0695.3_ZBTB7C	164	+	0.1027	1.8114	0.557	0.0700779	0.125823	ZBTB7C
MA1504.2_HOXC4_RC	62	+	0.1759	1.8113	0.5573	0.0700894	0.125823	HOXC4
MA2528.1_ZNF732_RC	80	+	0.148	1.8102	0.5577	0.07027	0.125995	ZNF732
MA1727.2_ZNF417	526	+	0.0582	1.8097	0.5581	0.0703429	0.126039	ZNF417
MA0730.1_RARA_RC	90	-	-0.1428	-1.806	0.5585	0.0709167	0.12698	RARA
MA0685.2_SP4_RC	220	-	-0.0911	-1.8056	0.5589	0.07098	0.127007	SP4
MA1131.2_FOSL2-JUN-c2	390	-	-0.0677	-1.8049	0.5593	0.0710921	0.12712	JUN
MA1594.1_ZNF382_RC	6	+	0.5613	1.8031	0.5596	0.0713674	0.127525	ZNF382
PPARG_HUMAN.H11MO.0.A	376	-	-0.0685	-1.8025	0.56	0.0714738	0.127628	PPARG
MA1966.2_TFAP4-ETV1_RC-c1	336	-	-0.0724	-1.8014	0.5604	0.0716456	0.127848	TFAP4
MA0772.2_IRF7	348	+	0.0722	1.7973	0.5608	0.0722819	0.128895	IRF7
MA0681.3_PHOX2B_RC	190	+	0.0954	1.7966	0.5612	0.0723979	0.129014	PHOX2B
MA0727.2_NR3C2_RC	52	+	0.1884	1.7959	0.5615	0.0725076	0.129122	NR3C2
MA2531.1_ZNF775	430	+	0.0634	1.7943	0.5619	0.0727683	0.129498	ZNF775
MA1588.1_ZNF136_RC	382	-	-0.0665	-1.7911	0.5623	0.0732827	0.130325	ZNF136
MA1549.2_POU6F1_RC	146	-	-0.1077	-1.7905	0.5627	0.0733786	0.130407	POU6F1
PKNX1_HUMAN.H11MO.0.B_RC	404	-	-0.065	-1.7896	0.5631	0.0735158	0.130562	PKNOX1
MA0730.1_RARA	74	-	-0.1558	-1.7895	0.5635	0.07354	0.130562	RARA
MA0895.2_HMBOX1	314	-	-0.0748	-1.7885	0.5638	0.0736898	0.130693	HMBOX1
TFAP4_HUMAN.H11MO.0.A_RC	338	-	-0.0717	-1.7861	0.5642	0.0740827	0.131301	TFAP4
REL_HUMAN.H11MO.0.B	470	-	-0.0601	-1.7857	0.5646	0.0741496	0.131331	REL
IRF7_HUMAN.H11MO.0.C	376	-	-0.0681	-1.7853	0.565	0.0742064	0.131342	IRF7
STAT6_HUMAN.H11MO.0.B_RC	578	+	0.0549	1.7831	0.5654	0.0745727	0.131901	STAT6
MA0914.2_ISL2	88	+	0.146	1.783	0.5657	0.0745943	0.131901	ISL2
MA1544.2_OVOL1_RC	34	+	0.2253	1.7812	0.5661	0.0748828	0.132271	OVOL1
MA2524.1_ZNF696_RC	4	+	0.6356	1.7779	0.5665	0.0754244	0.133138	ZNF696
PPARG_HUMAN.H11MO.0.A_RC	398	-	-0.0653	-1.7778	0.5669	0.0754292	0.133138	PPARG
MA0786.2_POU3F1	314	-	-0.0748	-1.776	0.5673	0.0757329	0.133502	POU3F1
MA1129.1_FOSL1-JUN-c2	400	-	-0.0651	-1.7722	0.5677	0.0763568	0.134511	JUN
MA0605.3_ATF3_RC	152	+	0.1066	1.7668	0.568	0.0772655	0.136021	ATF3
MA0715.1_PROP1_RC	140	+	0.1093	1.7667	0.5684	0.0772759	0.136021	PROP1
MA0143.5_SOX2	514	+	0.0575	1.7667	0.5688	0.0772843	0.136021	SOX2
MA0511.2_RUNX2_RC	302	+	0.0745	1.7656	0.5692	0.0774587	0.136086	RUNX2
MA0607.2_BHLHA15	160	+	0.1037	1.7654	0.5696	0.0774966	0.136086	BHLHA15
MA1563.2_SOX18	234	-	-0.085	-1.7654	0.57	0.0774998	0.136086	SOX18
RARA_HUMAN.H11MO.0.A	518	-	-0.0569	-1.7635	0.5703	0.0778237	0.136452	RARA
MA0119.1_NFIC-TLX1-c2	48	-	-0.1894	-1.7627	0.5707	0.0779532	0.136588	TLX1
MA0790.2_POU4F1	408	-	-0.0641	-1.7617	0.5711	0.0781169	0.136783	POU4F1
HXA1_HUMAN.H11MO.0.C	236	+	0.0838	1.7607	0.5715	0.0782893	0.136993	HOXA1
MA1557.1_SMAD5_RC	58	-	-0.1679	-1.7595	0.5719	0.0784867	0.137247	SMAD5
MA0081.3_SPIB	400	-	-0.0642	-1.7584	0.5722	0.0786743	0.137483	SPIB
MA0743.3_SCRT1	542	-	-0.0554	-1.7582	0.5726	0.0787057	0.137483	SCRT1
ZBT48_HUMAN.H11MO.0.C	576	-	-0.0538	-1.754	0.573	0.0794373	0.138631	ZBTB48
SP3_HUMAN.H11MO.0.B	532	-	-0.0558	-1.7538	0.5734	0.0794563	0.138631	SP3
PO3F2_HUMAN.H11MO.0.A_RC	508	-	-0.0572	-1.7517	0.5738	0.079827	0.139126	POU3F2
MA1484.2_ETS2	332	-	-0.0701	-1.7496	0.5742	0.0801856	0.139658	ETS2
ZN335_HUMAN.H11MO.0.A_RC	352	-	-0.068	-1.7474	0.5745	0.0805761	0.140244	ZNF335
MA0658.2_LHX6	132	-	-0.1094	-1.7472	0.5749	0.0806001	0.140244	LHX6
MA0509.3_RFX1	46	+	0.1901	1.7463	0.5753	0.0807668	0.140389	RFX1
MA1711.2_ZNF343_RC	48	-	-0.1798	-1.7446	0.5757	0.0810543	0.140796	ZNF343
GATA1_HUMAN.H11MO.0.A_RC	178	-	-0.0953	-1.742	0.5761	0.0815108	0.141494	GATA1
MA0638.2_CREB3	118	+	0.1158	1.7407	0.5765	0.0817381	0.141795	CREB3
MA1707.2_DMRTA1	302	+	0.0747	1.7405	0.5768	0.0817766	0.141795	DMRTA1
ZN436_HUMAN.H11MO.0.C_RC	42	+	0.2088	1.7373	0.5772	0.0823295	0.142632	ZNF436
MA1650.2_ZBTB14	132	+	0.1082	1.737	0.5776	0.0823807	0.142632	ZBTB14
MA0863.1_MTF1_RC	50	-	-0.1831	-1.7364	0.578	0.0824864	0.142715	MTF1
MA2533.1_ZNF814_RC	130	+	0.1113	1.7362	0.5784	0.0825326	0.142715	ZNF814
MA2510.1_ZBTB41	528	+	0.0547	1.7346	0.5787	0.0828074	0.143081	ZBTB41
MA0030.2_FOXF2	224	-	-0.085	-1.7325	0.5791	0.0831832	0.143635	FOXF2
MA0814.3_TFAP2C	256	+	0.0795	1.7309	0.5795	0.083469	0.144034	TFAP2C
RARG_HUMAN.H11MO.0.B	288	-	-0.0753	-1.7309	0.5799	0.0834718	0.144034	RARG
MA1568.2_TCF21	438	+	0.0606	1.7296	0.5803	0.0837048	0.14425	TCF21
TAF1_HUMAN.H11MO.0.A	190	-	-0.0928	-1.7273	0.5807	0.0841115	0.144856	TAF1
PDX1_HUMAN.H11MO.0.A_RC	204	+	0.0896	1.7265	0.581	0.0842533	0.145004	PDX1
MA0717.2_RAX2	218	+	0.0851	1.7225	0.5814	0.0849787	0.146157	RAX2
MA2327.1_PGR	120	-	-0.1148	-1.7203	0.5818	0.0853862	0.146761	PGR
MAF_HUMAN.H11MO.0.A	118	+	0.1181	1.7202	0.5822	0.085398	0.146761	MAF
MA2491.1_ZNF134_RC	188	-	-0.0921	-1.72	0.5826	0.0854313	0.146761	ZNF134
ZN770_HUMAN.H11MO.0.C_RC	84	+	0.1398	1.7185	0.583	0.0857135	0.147034	ZNF770
MA1470.2_BACH2_RC	12	-	-0.3759	-1.7173	0.5833	0.085923	0.147297	BACH2
MA1639.2_MEIS1_RC	228	+	0.0837	1.7164	0.5837	0.0860932	0.147492	MEIS1
MA0819.3_CLOCK_RC	316	-	-0.0691	-1.7156	0.5841	0.0862315	0.147632	CLOCK
MA0782.3_PKNOX1	426	-	-0.0608	-1.7144	0.5845	0.0864484	0.147906	PKNOX1
EVI1_HUMAN.H11MO.0.B_RC	268	+	0.0776	1.7126	0.5849	0.0867892	0.148393	MECOM
MTF1_HUMAN.H11MO.0.C	128	-	-0.1121	-1.7075	0.5852	0.0877201	0.149886	MTF1
FOXA2_HUMAN.H11MO.0.A_RC	364	+	0.0665	1.7065	0.5856	0.087921	0.150131	FOXA2
MA1558.2_SNAI1	274	-	-0.0771	-1.7063	0.586	0.0879479	0.150131	SNAI1
MA1508.2_IKZF1	340	-	-0.0665	-1.7063	0.5864	0.0879613	0.150131	IKZF1
MA0523.2_TCF7L2	50	-	-0.1725	-1.6994	0.5868	0.0892498	0.152103	TCF7L2
MA1556.1_RXRG_RC	282	-	-0.074	-1.6993	0.5872	0.0892716	0.152103	RXRG
NFKB2_HUMAN.H11MO.0.B_RC	494	-	-0.0556	-1.6986	0.5875	0.0894013	0.152163	NFKB2
NR2E3_HUMAN.H11MO.0.C_RC	54	+	0.1681	1.6984	0.5879	0.0894311	0.152163	NR2E3
MA1421.1_TCF7L1_RC	242	-	-0.0812	-1.6964	0.5883	0.0898127	0.152664	TCF7L1
P53_HUMAN.H11MO.0.A	276	+	0.0746	1.6957	0.5887	0.0899461	0.152792	TP53
MA0517.2_STAT1-STAT2-c2	514	-	-0.0549	-1.6939	0.5891	0.0902908	0.153278	STAT2
MA1099.3_HES1	334	+	0.07	1.6923	0.5894	0.0905934	0.153692	HES1
ZN582_HUMAN.H11MO.0.C	122	+	0.1128	1.6921	0.5898	0.0906245	0.153692	ZNF582
MA0030.2_FOXF2_RC	212	-	-0.0856	-1.6909	0.5902	0.0908475	0.153923	FOXF2
MA0893.3_GSX2	450	-	-0.059	-1.6907	0.5906	0.0908927	0.153923	GSX2
PATZ1_HUMAN.H11MO.0.C_RC	206	+	0.0875	1.6887	0.591	0.0912789	0.154454	PATZ1
MA1130.2_FOSL2-JUN_RC-c2	436	-	-0.0597	-1.6882	0.5914	0.0913794	0.154524	JUN
MA0868.3_SOX8_RC	544	-	-0.0537	-1.6867	0.5917	0.0916518	0.154884	SOX8
MA1708.2_ETV7_RC	428	+	0.0593	1.6851	0.5921	0.0919729	0.155327	ETV7
MA2576.1_ZXDB_RC	130	-	-0.1113	-1.685	0.5925	0.0919882	0.155327	ZXDB
MA1584.2_ZIC5	220	+	0.084	1.6849	0.5929	0.0920083	0.155327	ZIC5
MA0158.2_HOXA5_RC	112	+	0.1188	1.6844	0.5933	0.0921074	0.155327	HOXA5
MA1579.2_ZBTB26	172	+	0.096	1.6831	0.5937	0.0923481	0.155559	ZBTB26
RFX1_HUMAN.H11MO.0.B	326	+	0.0687	1.681	0.594	0.0927709	0.15617	RFX1
BATF_HUMAN.H11MO.0.A_RC	400	-	-0.0618	-1.6783	0.5944	0.0932981	0.156957	BATF
MA0115.1_NR1H2-RXRA-c2	26	-	-0.2532	-1.6772	0.5948	0.0935017	0.157198	RXRA
E2F4_HUMAN.H11MO.0.A_RC	472	-	-0.0561	-1.6768	0.5952	0.0935776	0.157225	E2F4
MA0699.2_LBX2	276	+	0.0765	1.6698	0.5956	0.0949579	0.159441	LBX2
MA1948.2_ETV5-HOXA2-c2	60	+	0.1587	1.6679	0.5959	0.0953282	0.159961	HOXA2
MA2678.1_IRX1	292	+	0.0728	1.6659	0.5963	0.0957416	0.160551	IRX1
ZN331_HUMAN.H11MO.0.C	76	-	-0.1406	-1.6628	0.5967	0.096353	0.161473	ZNF331
ZBT14_HUMAN.H11MO.0.C_RC	144	+	0.099	1.6623	0.5971	0.096449	0.161531	ZBTB14
ETV5_HUMAN.H11MO.0.C	408	-	-0.0606	-1.6603	0.5975	0.0968639	0.162121	ETV5
MA1945.2_ETV5-FIGLA_RC-c2	120	+	0.1085	1.6521	0.5979	0.0985126	0.164776	FIGLA
MA0686.2_SPDEF	188	+	0.0889	1.6503	0.5982	0.098882	0.165288	SPDEF
MA2680.1_IRX5_RC	244	-	-0.0805	-1.6494	0.5986	0.0990627	0.165484	IRX5
MA0599.1_KLF5_RC	530	+	0.0526	1.6478	0.599	0.0994021	0.165945	KLF5
TF7L2_HUMAN.H11MO.0.A	50	-	-0.1672	-1.6477	0.5994	0.0994065	0.165945	TCF7L2
MA1154.2_ZNF282	112	-	-0.1149	-1.6474	0.5998	0.0994676	0.165945	ZNF282
MA1555.1_RXRB_RC	254	-	-0.0758	-1.6474	0.6002	0.099485	0.165945	RXRB
MA0658.2_LHX6_RC	132	-	-0.1052	-1.6449	0.6005	0.0999839	0.166491	LHX6
MA2097.1_ZNF75A_RC	182	+	0.0899	1.641	0.6009	0.100806	0.167753	ZNF75A
MA2538.1_CGGBP1_RC	452	-	-0.0564	-1.6369	0.6013	0.101653	0.169056	CGGBP1
NR4A1_HUMAN.H11MO.0.A	342	-	-0.0654	-1.6356	0.6017	0.101928	0.169405	NR4A1
MA0038.3_GFI1_RC	466	-	-0.056	-1.6354	0.6021	0.101968	0.169405	GFI1
MA1499.2_HOXB4_RC	150	+	0.1002	1.6344	0.6024	0.102178	0.169605	HOXB4
MA0856.1_RXRG_RC	112	-	-0.1161	-1.6313	0.6028	0.102821	0.170564	RXRG
ESR2_HUMAN.H11MO.0.A_RC	68	+	0.1486	1.6292	0.6032	0.103267	0.171195	ESR2
MA0679.3_ONECUT1_RC	234	+	0.0791	1.6289	0.6036	0.103338	0.171204	ONECUT1
MA1945.2_ETV5-FIGLA-c2	104	-	-0.1165	-1.6263	0.604	0.103886	0.172004	FIGLA
MA0009.2_TBXT_RC	44	+	0.1776	1.6246	0.6044	0.104253	0.172501	TBXT
EVI1_HUMAN.H11MO.0.B	280	+	0.0711	1.6227	0.6047	0.104649	0.173047	MECOM
MA0028.3_ELK1	372	-	-0.062	-1.6196	0.6051	0.105313	0.174037	ELK1
MA2526.1_ZNF721	260	-	-0.074	-1.6184	0.6055	0.105568	0.174347	ZNF721
MA0834.2_ATF7_RC	56	-	-0.1633	-1.6182	0.6059	0.105616	0.174347	ATF7
MA1513.2_KLF15_RC	502	-	-0.0545	-1.6159	0.6063	0.106111	0.175024	KLF15
ZN554_HUMAN.H11MO.0.C	490	-	-0.053	-1.6114	0.6067	0.107088	0.176523	ZNF554
MA0736.1_GLIS2_RC	254	+	0.0745	1.6074	0.607	0.107969	0.177863	GLIS2
MA0718.2_RAX	130	+	0.1017	1.6061	0.6074	0.108245	0.178205	RAX
MA2544.1_ZKSCAN4	10	-	-0.3832	-1.6008	0.6078	0.109422	0.18003	ZKSCAN4
MA0890.2_GBX2	416	+	0.0588	1.599	0.6082	0.109812	0.180558	GBX2
NANOG_HUMAN.H11MO.0.A	346	-	-0.0635	-1.5983	0.6086	0.109967	0.1807	NANOG
MA0808.1_TEAD3	536	-	-0.0514	-1.5933	0.6089	0.111099	0.182445	TEAD3
MA0804.2_TBX19_RC	34	+	0.2007	1.5912	0.6093	0.111574	0.183111	TBX19
IRF1_HUMAN.H11MO.0.A_RC	528	-	-0.0507	-1.5859	0.6097	0.112771	0.184959	IRF1
ELF1_HUMAN.H11MO.0.A_RC	470	-	-0.0533	-1.5825	0.6101	0.113545	0.186112	ELF1
MA1937.2_ERF-HOXB13_RC-c1	250	+	0.0733	1.5758	0.6105	0.115062	0.18848	ERF
MA2568.1_ZNF568_RC	454	-	-0.0547	-1.5754	0.6109	0.115154	0.188512	ZNF568
MA2541.1_CREB3L3	188	+	0.0852	1.5736	0.6112	0.115589	0.189106	CREB3L3
MA0906.2_HOXC12	22	-	-0.2469	-1.5726	0.6116	0.11581	0.18935	HOXC12
HINFP_HUMAN.H11MO.0.C_RC	152	-	-0.0924	-1.571	0.612	0.116183	0.189841	HINFP
KLF5_HUMAN.H11MO.0.A	564	+	0.0485	1.5686	0.6124	0.116747	0.190643	KLF5
MA2528.1_ZNF732	62	+	0.1473	1.5653	0.6128	0.117507	0.191764	ZNF732
MA1941.2_ETV2-FIGLA_RC-c2	124	+	0.0999	1.5589	0.6131	0.119013	0.1941	FIGLA
MA1135.2_FOSB-JUNB_RC-c1	498	+	0.0514	1.557	0.6135	0.119477	0.194736	FOSB
MA0902.3_HOXB2_RC	268	-	-0.0703	-1.5566	0.6139	0.119565	0.194758	HOXB2
MA0727.2_NR3C2	28	+	0.2244	1.5564	0.6143	0.119605	0.194758	NR3C2
MA1944.2_ETV5-DRGX-c1	436	-	-0.054	-1.5546	0.6147	0.120051	0.195307	ETV5
MA0708.3_MSX2_RC	92	-	-0.1235	-1.5533	0.6151	0.120353	0.195677	MSX2
ZFP42_HUMAN.H11MO.0.A_RC	176	-	-0.0862	-1.552	0.6154	0.120664	0.19606	ZFP42
MA1542.2_OSR1	338	-	-0.063	-1.5512	0.6158	0.120848	0.196237	OSR1
ZN582_HUMAN.H11MO.0.C_RC	122	+	0.1036	1.55	0.6162	0.121146	0.196599	ZNF582
MA2602.1_ZBED5	488	-	-0.0517	-1.549	0.6166	0.121386	0.196866	ZBED5
MA0836.3_CEBPD_RC	204	-	-0.0792	-1.5478	0.617	0.121663	0.197194	CEBPD
MA1638.2_HAND2	400	-	-0.0569	-1.5472	0.6174	0.121805	0.197302	HAND2
MA0100.4_MYB	362	+	0.06	1.5464	0.6177	0.122016	0.197521	MYB
MA1531.2_NR1D1_RC	142	-	-0.0956	-1.545	0.6181	0.122338	0.197919	NR1D1
SNAI1_HUMAN.H11MO.0.C	294	-	-0.0671	-1.5433	0.6185	0.122766	0.19849	SNAI1
SRBP1_HUMAN.H11MO.0.A_RC	236	-	-0.0729	-1.5428	0.6189	0.122886	0.198561	SREBF1
MA2324.1_BCL11A_RC	328	-	-0.063	-1.5421	0.6193	0.123046	0.198696	BCL11A
PRDM1_HUMAN.H11MO.0.A	438	-	-0.0542	-1.5373	0.6196	0.124227	0.20048	PRDM1
MA0143.5_SOX2_RC	504	+	0.0509	1.536	0.62	0.124542	0.200864	SOX2
ZN586_HUMAN.H11MO.0.C	20	-	-0.2556	-1.5354	0.6204	0.124683	0.200968	ZNF586
PIT1_HUMAN.H11MO.0.C	14	+	0.32	1.5341	0.6208	0.125005	0.201363	POU1F1
MA1966.2_TFAP4-ETV1-c1	328	-	-0.0617	-1.5336	0.6212	0.12513	0.201441	TFAP4
MA1597.1_ZNF528_RC	68	+	0.1349	1.5304	0.6216	0.125926	0.202597	ZNF528
MA0670.2_NFIA	418	-	-0.0549	-1.5281	0.6219	0.126485	0.203371	NFIA
ZN667_HUMAN.H11MO.0.C	602	+	0.0454	1.5213	0.6223	0.128186	0.20598	ZNF667
MXI1_HUMAN.H11MO.0.A_RC	490	+	0.0505	1.5176	0.6227	0.129114	0.207343	MXI1
MA1516.2_KLF3_RC	468	+	0.0512	1.5174	0.6231	0.12916	0.207343	KLF3
MA1127.1_FOSB-JUN_RC-c1	446	-	-0.0527	-1.5172	0.6235	0.12922	0.207343	FOSB
MA1944.2_ETV5-DRGX-c2	360	-	-0.0583	-1.5165	0.6239	0.129399	0.207418	DRGX
MA2511.1_ZNF335_RC	450	-	-0.0529	-1.5115	0.6242	0.130673	0.209333	ZNF335
MA1498.3_HOXA7	170	+	0.0843	1.5099	0.6246	0.131061	0.209826	HOXA7
PBX3_HUMAN.H11MO.0.A	96	+	0.1133	1.5096	0.625	0.131147	0.209835	PBX3
FOS_HUMAN.H11MO.0.A	428	-	-0.0537	-1.5071	0.6254	0.131787	0.21073	FOS
STAT1_HUMAN.H11MO.0.A_RC	546	-	-0.0471	-1.5047	0.6258	0.132398	0.211578	STAT1
MAFK_HUMAN.H11MO.0.A	140	-	-0.093	-1.5044	0.6261	0.132489	0.211594	MAFK
MA0708.3_MSX2	74	-	-0.1324	-1.5021	0.6265	0.133065	0.212384	MSX2
DBP_HUMAN.H11MO.0.B_RC	292	-	-0.0644	-1.5015	0.6269	0.133238	0.212531	DBP
MA1142.2_FOSL1-JUND-c2	246	-	-0.0701	-1.5011	0.6273	0.133323	0.212536	JUND
MA2536.1_PRDM13	336	-	-0.0607	-1.5005	0.6277	0.133479	0.212656	PRDM13
MA0846.2_FOXC2	220	+	0.0748	1.5004	0.6281	0.133508	0.212656	FOXC2
MA1958.2_HOXD12-ELK1_RC-c2	140	-	-0.0929	-1.5003	0.6284	0.133538	0.212656	ELK1
ZN250_HUMAN.H11MO.0.C_RC	12	+	0.3245	1.4988	0.6288	0.13392	0.212969	ZNF250
BATF3_HUMAN.H11MO.0.B	156	-	-0.0862	-1.4988	0.6292	0.133936	0.212969	BATF3
MA2559.1_NACC2_RC	480	-	-0.0504	-1.4973	0.6296	0.134328	0.213359	NACC2
MA0666.3_MSX1	372	-	-0.058	-1.4959	0.63	0.134675	0.213781	MSX1
MA0682.3_PITX1	222	-	-0.0739	-1.4957	0.6304	0.134744	0.213781	PITX1
MA2530.1_ZNF773_RC	102	+	0.1102	1.491	0.6307	0.135968	0.215571	ZNF773
MA2629.1_GSC-TBX21_RC-c2	112	-	-0.1037	-1.4889	0.6311	0.136524	0.216322	TBX21
OTX2_HUMAN.H11MO.0.A	428	-	-0.053	-1.4888	0.6315	0.136538	0.216322	OTX2
MA1534.2_NR1I3	282	+	0.0667	1.4849	0.6319	0.137574	0.217722	NR1I3
MA0652.2_IRF8_RC	58	-	-0.1411	-1.4836	0.6323	0.137907	0.218116	IRF8
PPARA_HUMAN.H11MO.0.B_RC	352	-	-0.0591	-1.4805	0.6326	0.138732	0.219288	PPARA
MA1928.2_BNC2	140	-	-0.0913	-1.4791	0.633	0.139103	0.219742	BNC2
PAX6_HUMAN.H11MO.0.C	524	+	0.0472	1.4787	0.6334	0.13921	0.219779	PAX6
SRY_HUMAN.H11MO.0.B	52	+	0.1482	1.4713	0.6338	0.141222	0.22282	SRY
MA0758.1_E2F7	18	-	-0.2705	-1.464	0.6342	0.143204	0.225811	E2F7
ZNF18_HUMAN.H11MO.0.C_RC	352	-	-0.0578	-1.4636	0.6346	0.143299	0.225825	ZNF18
MA2508.1_CASZ1	396	-	-0.0541	-1.4624	0.6349	0.143623	0.226199	CASZ1
NR4A2_HUMAN.H11MO.0.C	64	+	0.1347	1.4585	0.6353	0.144714	0.227781	NR4A2
MA0914.2_ISL2_RC	82	+	0.1214	1.457	0.6357	0.145113	0.228272	ISL2
MA0468.1_DUX4_RC	210	+	0.074	1.4569	0.6361	0.145145	0.228272	DUX4
MA2521.1_FIZ1_RC	128	+	0.0952	1.4564	0.6365	0.145295	0.228283	FIZ1
MA0767.2_GCM2	60	+	0.1362	1.4554	0.6369	0.145561	0.228564	GCM2
ZN134_HUMAN.H11MO.0.C	148	-	-0.0884	-1.4531	0.6372	0.146196	0.229424	ZNF134
MA0818.2_BHLHE22	298	+	0.0617	1.4517	0.6376	0.146592	0.229907	BHLHE22
INSM1_HUMAN.H11MO.0.C	396	+	0.0536	1.4508	0.638	0.146849	0.230172	INSM1
MA2564.1_ZNF43	252	-	-0.0684	-1.4507	0.6384	0.146874	0.230172	ZNF43
MA0804.2_TBX19	38	+	0.1754	1.4429	0.6388	0.14905	0.233342	TBX19
MA2516.1_ZSCAN2	6	+	0.5134	1.4424	0.6391	0.149199	0.233436	ZSCAN2
MA0691.1_TFAP4	328	-	-0.059	-1.4414	0.6395	0.149478	0.233733	TFAP4
MA0112.4_ESR1_RC	12	-	-0.3378	-1.4402	0.6399	0.149806	0.234105	ESR1
MA0009.2_TBXT	52	+	0.149	1.4389	0.6403	0.150188	0.234563	TBXT
HXC9_HUMAN.H11MO.0.C	168	+	0.0837	1.4376	0.6407	0.150535	0.234964	HOXC9
E2F1_HUMAN.H11MO.0.A	398	-	-0.0533	-1.435	0.6411	0.151293	0.236007	E2F1
MA0036.4_GATA2_RC	238	+	0.0681	1.431	0.6414	0.152426	0.237632	GATA2
MA2579.1_ZBTB8B	518	-	-0.0469	-1.4298	0.6418	0.152762	0.238014	ZBTB8B
MA2525.1_ZNF699_RC	180	+	0.0779	1.4278	0.6422	0.15335	0.238787	ZNF699
HXB4_HUMAN.H11MO.0.B	172	+	0.0804	1.4264	0.6426	0.153743	0.239258	HOXB4
MA1129.1_FOSL1-JUN-c1	354	-	-0.055	-1.4257	0.643	0.153964	0.239459	FOSL1
Z354A_HUMAN.H11MO.0.C_RC	90	+	0.1107	1.4235	0.6433	0.154579	0.240273	ZNF354A
MA0610.2_DMRT3	52	+	0.1477	1.4233	0.6437	0.154645	0.240273	DMRT3
MA2684.1_SOX30	58	+	0.1362	1.4212	0.6441	0.155245	0.241022	SOX30
MA1657.2_ZNF652	318	-	-0.0587	-1.4163	0.6445	0.156676	0.243099	ZNF652
CRX_HUMAN.H11MO.0.B_RC	148	-	-0.0851	-1.4158	0.6449	0.156824	0.243184	CRX
MA1152.2_SOX15_RC	324	-	-0.0572	-1.4095	0.6453	0.158694	0.245937	SOX15
MA1718.1_ZNF8_RC	38	+	0.1712	1.4081	0.6456	0.159116	0.246446	ZNF8
MA1938.2_ERF-NHLH1_RC-c2	246	-	-0.0656	-1.4066	0.646	0.159537	0.246952	NHLH1
MA0041.3_FOXD3_RC	178	-	-0.0768	-1.4048	0.6464	0.16009	0.247662	FOXD3
MA0462.3_BATF-JUN-c2	446	-	-0.0495	-1.4016	0.6468	0.161023	0.248957	JUN
MA0694.2_ZBTB7B_RC	420	-	-0.0497	-1.3969	0.6472	0.162458	0.251027	ZBTB7B
MA2682.1_MYT1L_RC	482	-	-0.0468	-1.395	0.6476	0.163015	0.25174	MYT1L
COT2_HUMAN.H11MO.0.A_RC	258	-	-0.0639	-1.3857	0.6479	0.165839	0.25595	NR2F2
LHX2_HUMAN.H11MO.0.A	486	-	-0.0457	-1.3841	0.6483	0.166327	0.256551	LHX2
MA0713.1_PHOX2A_RC	30	+	0.1905	1.3834	0.6487	0.166552	0.256747	PHOX2A
MA2334.1_ZNF547_RC	494	-	-0.0452	-1.3803	0.6491	0.167497	0.258052	ZNF547
MA2097.1_ZNF75A	178	+	0.0761	1.3799	0.6495	0.167605	0.258067	ZNF75A
JUND_HUMAN.H11MO.0.A_RC	254	-	-0.063	-1.3787	0.6498	0.167978	0.258488	JUND
MA0115.1_NR1H2-RXRA-c1	30	-	-0.1847	-1.3782	0.6502	0.168129	0.258569	NR1H2
MA1969.2_THRA_RC	500	-	-0.0454	-1.378	0.6506	0.168192	0.258569	THRA
MA2549.1_ZNF234_RC	216	-	-0.0689	-1.3769	0.651	0.168551	0.258913	ZNF234
MA1111.2_NR2F2_RC	296	+	0.0584	1.3708	0.6514	0.170435	0.261654	NR2F2
HXC9_HUMAN.H11MO.0.C_RC	210	-	-0.0693	-1.3699	0.6518	0.170725	0.261945	HOXC9
MA0688.2_TBX2_RC	332	+	0.0559	1.369	0.6521	0.171014	0.262234	TBX2
MA0801.1_MGA	120	-	-0.0935	-1.3689	0.6525	0.171034	0.262234	MGA
MA0039.5_KLF4	590	-	-0.0416	-1.3674	0.6529	0.171491	0.262658	KLF4
MA1654.2_ZNF16_RC	50	+	0.1427	1.3656	0.6533	0.172055	0.263367	ZNF16
MA0137.4_STAT1_RC	522	-	-0.0444	-1.3654	0.6537	0.17214	0.263367	STAT1
MA1934.2_ERF-FIGLA_RC-c1	196	+	0.0717	1.3648	0.6541	0.172312	0.263453	ERF
MA0465.3_CDX2	272	+	0.0613	1.3596	0.6544	0.173947	0.265797	CDX2
MA2575.1_ZNF536_RC	490	-	-0.045	-1.3594	0.6548	0.174004	0.265797	ZNF536
MA0732.2_EGR3_RC	68	-	-0.1222	-1.3579	0.6552	0.17448	0.266301	EGR3
SOX5_HUMAN.H11MO.0.C_RC	232	-	-0.0649	-1.3515	0.6556	0.17654	0.269287	SOX5
MA1108.3_MXI1	512	-	-0.0439	-1.351	0.656	0.176683	0.269348	MXI1
MA2574.1_ZNF878	80	+	0.1095	1.3482	0.6563	0.177607	0.270599	ZNF878
MA1481.2_DRGX	296	-	-0.0571	-1.3471	0.6567	0.177942	0.270952	DRGX
MA1965.2_SP5	228	+	0.066	1.3403	0.6571	0.18016	0.27417	SP5
GATA4_HUMAN.H11MO.0.A_RC	242	-	-0.0641	-1.3388	0.6575	0.180628	0.274723	GATA4
MA0485.3_HOXC9	118	+	0.0917	1.3314	0.6579	0.183048	0.278242	HOXC9
MA0755.2_CUX2	308	-	-0.0557	-1.3307	0.6583	0.183301	0.278465	CUX2
MA0115.1_NR1H2-RXRA_RC-c2	36	-	-0.1624	-1.3286	0.6586	0.183984	0.279339	RXRA
MA2117.1_FOXP4_RC	348	+	0.0524	1.3278	0.659	0.184239	0.279565	FOXP4
MA1151.2_RORC	474	+	0.0451	1.3204	0.6594	0.186709	0.283149	RORC
MA1564.2_SP9	426	-	-0.0466	-1.3195	0.6598	0.187	0.283425	SP9
MA1653.2_ZNF148_RC	256	-	-0.0609	-1.3191	0.6602	0.187151	0.283489	ZNF148
ZBT14_HUMAN.H11MO.0.C	132	+	0.0817	1.3177	0.6606	0.187607	0.284017	ZBTB14
ZN490_HUMAN.H11MO.0.C_RC	4	+	0.5109	1.3177	0.6609	0.18761	0.284017	ZNF490
MA0725.2_VSX1	448	-	-0.0464	-1.3173	0.6613	0.187745	0.284017	VSX1
MA0033.2_FOXL1	256	-	-0.0613	-1.3165	0.6617	0.188007	0.284128	FOXL1
MYCN_HUMAN.H11MO.0.A	412	+	0.0479	1.3163	0.6621	0.188076	0.284128	MYCN
MA0821.2_HES5	456	-	-0.0449	-1.3163	0.6625	0.188081	0.284128	HES5
MA1558.2_SNAI1_RC	264	-	-0.0593	-1.3127	0.6628	0.18927	0.285543	SNAI1
MA1125.2_ZNF384_RC	420	-	-0.0468	-1.3076	0.6632	0.191011	0.288003	ZNF384
MA2491.1_ZNF134	160	-	-0.0761	-1.3052	0.6636	0.191841	0.289088	ZNF134
MA1128.2_FOSL1-JUN-c2	444	-	-0.0457	-1.3033	0.664	0.19246	0.289854	JUN
MA1600.2_ZNF684_RC	136	-	-0.0823	-1.3021	0.6644	0.192873	0.290309	ZNF684
MA0866.1_SOX21	46	+	0.1417	1.3003	0.6648	0.193484	0.291061	SOX21
MA1131.2_FOSL2-JUN_RC-c2	398	-	-0.0478	-1.2997	0.6651	0.193692	0.291206	JUN
MA2457.1_ZNF260_RC	20	+	0.2101	1.2985	0.6655	0.194116	0.291675	ZNF260
MA0802.2_TBR1_RC	446	-	-0.0457	-1.2959	0.6659	0.19501	0.292851	TBR1
TFEB_HUMAN.H11MO.0.C	56	-	-0.128	-1.2956	0.6663	0.195113	0.292851	TFEB
MA2094.1_PAX8	38	+	0.1571	1.2956	0.6667	0.195124	0.292851	PAX8
MA1933.2_ELK1-SREBF2_RC-c2	14	-	-0.2515	-1.2877	0.667	0.197837	0.296586	SREBF2
MA1928.2_BNC2_RC	126	+	0.0832	1.2877	0.6674	0.197842	0.296586	BNC2
RFX1_HUMAN.H11MO.0.B_RC	362	+	0.0501	1.2872	0.6678	0.198017	0.296586	RFX1
MA0827.1_OLIG3_RC	22	+	0.2072	1.2842	0.6682	0.199065	0.297914	OLIG3
MA1650.2_ZBTB14_RC	142	+	0.0768	1.2824	0.6686	0.199718	0.29872	ZBTB14
MA0855.1_RXRB	68	+	0.1188	1.2817	0.669	0.199933	0.298872	RXRB
MA1552.2_RARB	90	+	0.0983	1.2809	0.6693	0.20023	0.299144	RARB
CLOCK_HUMAN.H11MO.0.C	298	-	-0.0542	-1.2791	0.6697	0.200853	0.299903	CLOCK
MA0765.4_ETV5_RC	176	+	0.0701	1.2765	0.6701	0.201796	0.30114	ETV5
RXRB_HUMAN.H11MO.0.C	492	-	-0.0427	-1.2749	0.6705	0.202354	0.3018	RXRB
MA0903.2_HOXB3_RC	204	+	0.0668	1.2739	0.6709	0.202686	0.302124	HOXB3
MA0861.2_TP73	50	+	0.136	1.2737	0.6713	0.202759	0.302124	TP73
MA0048.3_NHLH1_RC	614	-	-0.0379	-1.2731	0.6716	0.202984	0.302223	NHLH1
ZN708_HUMAN.H11MO.0.C_RC	288	-	-0.0555	-1.2729	0.672	0.20305	0.302223	ZNF708
IRF9_HUMAN.H11MO.0.C_RC	316	+	0.0513	1.2716	0.6724	0.203515	0.302669	IRF9
MA1102.3_CTCFL	100	+	0.0941	1.2694	0.6728	0.204309	0.303677	CTCFL
MA2332.1_ZNF175_RC	134	+	0.0788	1.2689	0.6732	0.20449	0.303774	ZNF175
MA0028.3_ELK1_RC	308	-	-0.0525	-1.2679	0.6735	0.204825	0.304098	ELK1
DUX4_HUMAN.H11MO.0.A	172	+	0.0712	1.2668	0.6739	0.205238	0.304539	DUX4
MA0162.5_EGR1_RC	450	-	-0.0438	-1.2655	0.6743	0.205681	0.305023	EGR1
MA1971.2_ZBED2	136	+	0.0811	1.264	0.6747	0.206221	0.305651	ZBED2
MA2582.1_ZNF121	154	+	0.0748	1.264	0.6751	0.206245	0.305651	ZNF121
FOXO4_HUMAN.H11MO.0.C	508	-	-0.0412	-1.2585	0.6755	0.208223	0.308269	FOXO4
KLF5_HUMAN.H11MO.0.A_RC	560	+	0.0388	1.2499	0.6758	0.211337	0.312702	KLF5
GLI3_HUMAN.H11MO.0.B_RC	174	+	0.0694	1.2479	0.6762	0.212068	0.313607	GLI3
MA2561.1_TIGD4	36	+	0.1517	1.2471	0.6766	0.212372	0.313879	TIGD4
MA1955.2_FOXO1-ELK3_RC-c2	484	-	-0.0413	-1.2457	0.677	0.21289	0.314467	ELK3
MA1632.2_ATF2_RC	70	+	0.1122	1.2434	0.6774	0.213709	0.315498	ATF2
MA0100.4_MYB_RC	392	+	0.046	1.2417	0.6778	0.214341	0.316252	MYB
MA0665.1_MSC	420	-	-0.0444	-1.2415	0.6781	0.214419	0.316252	MSC
MA0796.1_TGIF1_RC	66	+	0.1141	1.2406	0.6785	0.214736	0.316479	TGIF1
SNAI1_HUMAN.H11MO.0.C_RC	276	-	-0.0556	-1.2382	0.6789	0.215645	0.317639	SNAI1
MA0647.2_GRHL1_RC	222	+	0.0609	1.2362	0.6793	0.216383	0.318546	GRHL1
IKZF1_HUMAN.H11MO.0.C	372	-	-0.047	-1.2345	0.6797	0.217001	0.319277	IKZF1
MA1729.2_ZNF680_RC	420	-	-0.0443	-1.2306	0.68	0.218464	0.321249	ZNF680
MA0831.3_TFE3	268	-	-0.0544	-1.2303	0.6804	0.218584	0.321249	TFE3
MA1141.2_FOS-JUND-c1	448	-	-0.0425	-1.2295	0.6808	0.218899	0.321527	FOS
MA1943.2_ETV2-HOXB13-c2	50	+	0.1326	1.2294	0.6812	0.218917	0.321527	HOXB13
MA0821.2_HES5_RC	500	-	-0.0403	-1.2292	0.6816	0.218978	0.321527	HES5
MA1485.1_FERD3L_RC	276	-	-0.0542	-1.2292	0.682	0.218986	0.321527	FERD3L
MA2534.1_ZNF831_RC	236	-	-0.0582	-1.2283	0.6823	0.219328	0.321527	ZNF831
MA1580.1_ZBTB32	72	-	-0.1075	-1.2265	0.6827	0.220022	0.322271	ZBTB32
ZN260_HUMAN.H11MO.0.C	26	+	0.1831	1.2244	0.6831	0.220809	0.323244	ZNF260
FOS_HUMAN.H11MO.0.A_RC	456	-	-0.0419	-1.2226	0.6835	0.221482	0.324048	FOS
MA1648.2_TCF12	46	+	0.1392	1.2204	0.6839	0.222325	0.325099	TCF12
MA0713.1_PHOX2A	42	-	-0.1407	-1.2202	0.6843	0.222373	0.325099	PHOX2A
MA1596.1_ZNF460_RC	522	-	-0.0399	-1.22	0.6846	0.222464	0.325099	ZNF460
SP3_HUMAN.H11MO.0.B_RC	478	+	0.0405	1.2187	0.685	0.222959	0.325481	SP3
MA0831.3_TFE3_RC	294	-	-0.0515	-1.2147	0.6854	0.22447	0.327504	TFE3
MA1133.2_JUN-JUNB-c1	408	-	-0.044	-1.214	0.6858	0.224735	0.327707	JUN
MA1580.1_ZBTB32_RC	66	+	0.1114	1.2121	0.6862	0.225456	0.328575	ZBTB32
MA1951.2_FOS	122	-	-0.0825	-1.2097	0.6865	0.22641	0.329782	FOS
MA1126.2_FOS-JUN-c1	434	-	-0.0429	-1.2087	0.6869	0.226777	0.330133	FOS
MA1471.2_BARX2	228	+	0.0591	1.2071	0.6873	0.227398	0.330853	BARX2
MA0258.2_ESR2_RC	66	+	0.1082	1.2058	0.6877	0.227913	0.331418	ESR2
MA0073.2_RREB1	454	-	-0.0415	-1.205	0.6881	0.228201	0.331653	RREB1
MA0744.3_SCRT2_RC	508	-	-0.0398	-1.2031	0.6885	0.22894	0.332542	SCRT2
MA0776.1_MYBL1	56	-	-0.1174	-1.2029	0.6888	0.229027	0.332542	MYBL1
MA1568.2_TCF21_RC	440	+	0.0419	1.2021	0.6892	0.229316	0.332718	TCF21
NFAC2_HUMAN.H11MO.0.B_RC	228	-	-0.0582	-1.2012	0.6896	0.229671	0.333049	NFATC2
KLF4_HUMAN.H11MO.0.A_RC	556	-	-0.0376	-1.2012	0.69	0.229673	0.333049	KLF4
MA1151.2_RORC_RC	522	-	-0.0385	-1.201	0.6904	0.229762	0.333049	RORC
MA2689.1_ZNF470	588	+	0.0365	1.1987	0.6907	0.230653	0.333917	ZNF470
ESR1_HUMAN.H11MO.0.A	154	-	-0.0712	-1.1968	0.6911	0.2314	0.334814	ESR1
IRF7_HUMAN.H11MO.0.C_RC	388	-	-0.0447	-1.1963	0.6915	0.231565	0.334866	IRF7
MA2470.1_ZBTB48_RC	520	-	-0.0389	-1.1949	0.6919	0.232107	0.335465	ZBTB48
MA1132.2_JUN-JUNB-c1	424	-	-0.0431	-1.1937	0.6923	0.232601	0.335994	JUN
MA0722.2_VAX1	416	-	-0.0432	-1.1933	0.6927	0.232735	0.336002	VAX1
MA2685.1_TLX3_RC	334	+	0.0482	1.1933	0.693	0.232757	0.336002	TLX3
MA1514.2_KLF17	76	+	0.0995	1.1931	0.6934	0.232815	0.336002	KLF17
MA0799.3_RFX4_RC	118	-	-0.0795	-1.1931	0.6938	0.232845	0.336002	RFX4
AHR_HUMAN.H11MO.0.B	596	+	0.0358	1.1911	0.6942	0.233632	0.336553	AHR
MA0683.2_POU4F2_RC	204	+	0.0622	1.1897	0.6946	0.234164	0.337135	POU4F2
ZSC22_HUMAN.H11MO.0.C_RC	200	+	0.0622	1.1887	0.695	0.234543	0.337494	ZSCAN22
GFI1_HUMAN.H11MO.0.C	470	-	-0.04	-1.1883	0.6953	0.234713	0.337554	GFI1
MA0703.3_LMX1B_RC	216	+	0.0602	1.1864	0.6957	0.235458	0.338438	LMX1B
STAT2_HUMAN.H11MO.0.A	506	+	0.0388	1.1853	0.6961	0.235899	0.338886	STAT2
MA2572.1_ZNF827	160	-	-0.0694	-1.1825	0.6965	0.237014	0.340301	ZNF827
MA1106.2_HIF1A	266	+	0.0526	1.1783	0.6969	0.238683	0.34251	HIF1A
JUN_HUMAN.H11MO.0.A_RC	438	-	-0.0415	-1.178	0.6972	0.238789	0.34251	JUN
MA1939.2_ERF-SREBF2-c2	16	-	-0.2177	-1.178	0.6976	0.238813	0.34251	SREBF2
NFKB1_HUMAN.H11MO.1.B	584	-	-0.0357	-1.1754	0.698	0.239854	0.343625	NFKB1
FOXM1_HUMAN.H11MO.0.A_RC	408	-	-0.0426	-1.1744	0.6984	0.240216	0.343954	FOXM1
MA1957.1_HOXB2-ELK1-c1	176	+	0.0641	1.1707	0.6988	0.241724	0.345924	HOXB2
MA0510.3_RFX5	186	-	-0.0637	-1.1704	0.6992	0.241847	0.345924	RFX5
P53_HUMAN.H11MO.0.A_RC	260	+	0.0533	1.165	0.6995	0.244016	0.348823	TP53
MA1935.2_ERF-FOXI1_RC-c1	300	+	0.0497	1.163	0.6999	0.244836	0.349804	ERF
E2F7_HUMAN.H11MO.0.B	332	-	-0.0458	-1.1613	0.7003	0.245513	0.35058	E2F7
MA1136.1_FOSB-JUNB_RC-c1	434	-	-0.0408	-1.1607	0.7007	0.245769	0.350754	FOSB
MYB_HUMAN.H11MO.0.A	350	-	-0.0457	-1.1596	0.7011	0.246229	0.351218	MYB
ATF1_HUMAN.H11MO.0.B	446	-	-0.0404	-1.1583	0.7015	0.24674	0.351756	ATF1
MA0470.3_E2F4	196	-	-0.0605	-1.1569	0.7018	0.247317	0.352386	E2F4
ZN329_HUMAN.H11MO.0.C	30	+	0.1625	1.1559	0.7022	0.247726	0.352777	ZNF329
MA0802.2_TBR1	432	+	0.0405	1.1546	0.7026	0.248271	0.35336	TBR1
SP1_HUMAN.H11MO.0.A_RC	548	+	0.0365	1.1542	0.703	0.248435	0.353402	SP1
MA1974.2_ZNF211_RC	356	+	0.0448	1.1539	0.7034	0.248551	0.353402	ZNF211
MA2327.1_PGR_RC	128	-	-0.074	-1.149	0.7037	0.250559	0.356035	PGR
FOXA1_HUMAN.H11MO.0.A	388	+	0.0433	1.1471	0.7041	0.251348	0.356963	FOXA1
MA1967.2_TFAP4-FLI1-c1	86	-	-0.091	-1.1445	0.7045	0.252426	0.3583	TFAP4
MA2690.1_ZNF724	6	+	0.3963	1.1426	0.7049	0.253211	0.359219	ZNF724
MA2594.1_DMTF1	298	+	0.0489	1.1423	0.7053	0.253333	0.359219	DMTF1
MA1496.2_HOXA4	128	-	-0.0753	-1.1422	0.7057	0.253358	0.359219	HOXA4
MA0779.2_PAX1_RC	10	-	-0.2647	-1.1413	0.706	0.253732	0.359373	PAX1
PRD14_HUMAN.H11MO.0.A	434	-	-0.0399	-1.1413	0.7064	0.253734	0.359373	PRDM14
MA0038.3_GFI1	450	+	0.0396	1.1407	0.7068	0.253978	0.359373	GFI1
MA0047.4_FOXA2_RC	358	+	0.0447	1.1392	0.7072	0.254627	0.360057	FOXA2
RFX5_HUMAN.H11MO.0.A_RC	402	-	-0.0414	-1.1388	0.7076	0.254796	0.3601	RFX5
MA0849.1_FOXO6_RC	476	-	-0.0384	-1.1376	0.708	0.255267	0.360572	FOXO6
MA0147.4_MYC	600	-	-0.0343	-1.137	0.7083	0.255556	0.360785	MYC
NKX21_HUMAN.H11MO.0.A_RC	76	+	0.099	1.1335	0.7087	0.257008	0.362639	NKX2-1
INSM1_HUMAN.H11MO.0.C_RC	400	+	0.0418	1.1326	0.7091	0.257389	0.36298	INSM1
FOXK1_HUMAN.H11MO.0.A_RC	96	-	-0.0839	-1.1323	0.7095	0.257525	0.36298	FOXK1
MA0790.2_POU4F1_RC	370	+	0.0435	1.1315	0.7099	0.257826	0.363205	POU4F1
PO2F2_HUMAN.H11MO.0.A	310	-	-0.0468	-1.1311	0.7102	0.258013	0.363273	POU2F2
MA1121.2_TEAD2_RC	454	-	-0.0391	-1.131	0.7106	0.258054	0.363273	TEAD2
MA0867.3_SOX4	298	+	0.049	1.1304	0.711	0.258305	0.363294	SOX4
Z324A_HUMAN.H11MO.0.C	94	+	0.0861	1.1294	0.7114	0.25874	0.36371	ZNF324
MA0784.3_POU1F1_RC	8	+	0.321	1.1238	0.7118	0.261081	0.366803	POU1F1
NFYA_HUMAN.H11MO.0.A_RC	208	-	-0.0576	-1.1231	0.7122	0.261411	0.367069	NFYA
MA0884.2_DUXA	206	-	-0.058	-1.123	0.7125	0.261444	0.367069	DUXA
MA0498.3_MEIS1_RC	212	-	-0.0563	-1.1228	0.7129	0.261523	0.367069	MEIS1
MA0623.2_NEUROG1_RC	48	+	0.1174	1.1225	0.7133	0.261634	0.367069	NEUROG1
MA0888.2_EVX2	50	+	0.1188	1.1203	0.7137	0.2626	0.36795	EVX2
MA1634.2_BATF	456	-	-0.0383	-1.1179	0.7141	0.263608	0.369164	BATF
MA0524.3_TFAP2C_RC	284	+	0.049	1.1162	0.7144	0.264327	0.369972	TFAP2C
MA0099.4_FOS-JUN-c1	444	-	-0.0391	-1.1162	0.7148	0.264338	0.369972	FOS
MA0782.3_PKNOX1_RC	398	-	-0.0409	-1.1113	0.7152	0.266455	0.372553	PKNOX1
SRBP2_HUMAN.H11MO.0.B	74	+	0.0954	1.1111	0.7156	0.266531	0.372553	SREBF2
MA1577.2_TLX2_RC	202	+	0.0555	1.1082	0.716	0.267762	0.37398	TLX2
MA2588.1_FAM200B	552	+	0.034	1.1078	0.7164	0.26793	0.374015	FAM200B
MA0099.4_FOS-JUN_RC-c2	434	-	-0.0395	-1.1074	0.7167	0.268102	0.374055	JUN
MA0743.3_SCRT1_RC	546	-	-0.035	-1.1014	0.7171	0.27071	0.377493	SCRT1
MA2324.1_BCL11A	328	-	-0.0454	-1.1009	0.7175	0.270941	0.377614	BCL11A
SOX10_HUMAN.H11MO.0.B	450	+	0.0378	1.0985	0.7179	0.271996	0.378882	SOX10
MA2538.1_CGGBP1	450	-	-0.0379	-1.0984	0.7183	0.272046	0.378882	CGGBP1
MA0899.2_HOXA10_RC	314	-	-0.0464	-1.0983	0.7187	0.272062	0.378882	HOXA10
MAFB_HUMAN.H11MO.0.B	340	-	-0.0431	-1.0969	0.719	0.272693	0.379248	MAFB
MA1986.2_ZNF692_RC	466	+	0.0372	1.0957	0.7194	0.273206	0.379759	ZNF692
MA1464.2_ARNT2_RC	536	+	0.035	1.0955	0.7198	0.273283	0.379759	ARNT2
MA0664.2_MLXIPL	224	+	0.0549	1.0954	0.7202	0.273321	0.379759	MLXIPL
MA0903.2_HOXB3	194	-	-0.0583	-1.095	0.7206	0.273533	0.379759	HOXB3
MA2582.1_ZNF121_RC	146	-	-0.0672	-1.0916	0.7209	0.275031	0.381485	ZNF121
MA0732.2_EGR3	56	-	-0.1062	-1.0902	0.7213	0.27563	0.382113	EGR3
ELK1_HUMAN.H11MO.0.B_RC	434	-	-0.0379	-1.0886	0.7217	0.276336	0.38289	ELK1
MA1965.2_SP5_RC	236	+	0.0527	1.0857	0.7221	0.277604	0.384443	SP5
MA0866.1_SOX21_RC	58	-	-0.1055	-1.0849	0.7225	0.277946	0.384712	SOX21
MA1525.3_NFATC4_RC	282	+	0.0472	1.0848	0.7229	0.278021	0.384712	NFATC4
MEF2B_HUMAN.H11MO.0.A_RC	134	+	0.0685	1.0823	0.7232	0.279102	0.385904	MEF2B
MXI1_HUMAN.H11MO.0.A	570	-	-0.0335	-1.0819	0.7236	0.279318	0.385999	MXI1
MA1958.2_HOXD12-ELK1-c1	24	+	0.1689	1.078	0.724	0.281032	0.388162	HOXD12
P73_HUMAN.H11MO.0.A_RC	162	+	0.0627	1.0779	0.7244	0.281097	0.388162	TP73
MA0069.1_PAX6_RC	496	-	-0.0356	-1.0778	0.7248	0.281131	0.388162	PAX6
MA0786.2_POU3F1_RC	326	-	-0.044	-1.0749	0.7252	0.282442	0.389492	POU3F1
MA0760.2_ERF_RC	258	-	-0.0485	-1.0735	0.7255	0.283037	0.390108	ERF
MA1983.2_ZNF582	160	-	-0.062	-1.0734	0.7259	0.283113	0.390108	ZNF582
MA0747.2_SP8	248	+	0.0503	1.0723	0.7263	0.283564	0.390423	SP8
IKZF1_HUMAN.H11MO.0.C_RC	300	+	0.0452	1.0666	0.7267	0.286172	0.393806	IKZF1
KLF8_HUMAN.H11MO.0.C	530	+	0.0339	1.0663	0.7271	0.286287	0.393806	KLF8
MA2529.1_ZNF772_RC	14	-	-0.2177	-1.0663	0.7274	0.286303	0.393806	ZNF772
MA1577.2_TLX2	192	+	0.0565	1.0656	0.7278	0.2866	0.393806	TLX2
MA2568.1_ZNF568	338	-	-0.0428	-1.0652	0.7282	0.286793	0.393832	ZNF568
MA0777.1_MYBL2_RC	94	-	-0.0792	-1.0645	0.7286	0.287102	0.39405	MYBL2
MA2530.1_ZNF773	88	-	-0.0834	-1.0622	0.729	0.28816	0.395294	ZNF773
MA0902.3_HOXB2	278	-	-0.0478	-1.0608	0.7294	0.288789	0.395949	HOXB2
MA0798.3_RFX3_RC	132	-	-0.0676	-1.0601	0.7297	0.289101	0.39617	RFX3
MA0635.2_BARHL2_RC	286	+	0.0451	1.0591	0.7301	0.289558	0.396588	BARHL2
HINFP_HUMAN.H11MO.0.C	172	-	-0.0589	-1.0563	0.7305	0.290843	0.39814	HINFP
MA0694.2_ZBTB7B	424	+	0.0377	1.0555	0.7309	0.29121	0.398434	ZBTB7B
MA2688.1_ZNF347_RC	236	-	-0.05	-1.0527	0.7313	0.292494	0.399981	ZNF347
MA1553.2_RARG	274	-	-0.0468	-1.0523	0.7317	0.292681	0.400029	RARG
MA1150.2_RORB_RC	194	+	0.0551	1.05	0.732	0.293737	0.401262	RORB
MA0891.2_GSC2	104	+	0.0742	1.0456	0.7324	0.295726	0.403767	GSC2
MA1977.2_ZNF324_RC	94	+	0.0806	1.0456	0.7328	0.295766	0.403767	ZNF324
MA1147.2_NR4A2-RXRA-c1	68	-	-0.0928	-1.0429	0.7332	0.296978	0.405054	NR4A2
MA2457.1_ZNF260	10	+	0.2346	1.0427	0.7336	0.297086	0.405054	ZNF260
KAISO_HUMAN.H11MO.0.A	148	-	-0.0615	-1.0406	0.7339	0.298042	0.406083	ZBTB33
MA0781.2_PAX9	22	+	0.1649	1.0383	0.7343	0.299122	0.407341	PAX9
MA2120.1_ZNF184_RC	182	+	0.0558	1.0321	0.7347	0.302024	0.411079	ZNF184
MA0696.1_ZIC1_RC	354	-	-0.0406	-1.0321	0.7351	0.302043	0.411079	ZIC1
MA1099.3_HES1_RC	334	+	0.0418	1.0288	0.7355	0.303553	0.41273	HES1
MA1946.2_ETV5-FOXI1_RC-c1	414	+	0.0369	1.0266	0.7359	0.304615	0.41396	ETV5
MA1931.1_ELK1-HOXA1_RC-c1	178	+	0.0567	1.0255	0.7362	0.305126	0.414439	ELK1
MA0115.1_NR1H2-RXRA_RC-c1	18	-	-0.1897	-1.0247	0.7366	0.305488	0.414716	NR1H2
MA2532.1_ZNF780B	70	+	0.0925	1.0223	0.737	0.306631	0.416051	ZNF780B
ZNF8_HUMAN.H11MO.0.C	24	+	0.1585	1.0218	0.7374	0.306872	0.416163	ZNF8
ZBT48_HUMAN.H11MO.0.C_RC	548	+	0.0322	1.0207	0.7378	0.307413	0.41668	ZBTB48
MA2121.1_ZNF213	106	+	0.0732	1.0197	0.7381	0.307848	0.417053	ZNF213
MA1143.2_FOSL1-JUND-c1	298	-	-0.0431	-1.0172	0.7385	0.309078	0.418503	FOSL1
MA1943.2_ETV2-HOXB13_RC-c2	76	+	0.0887	1.016	0.7389	0.309642	0.419051	HOXB13
MA2585.1_ZNF500	368	+	0.0389	1.0141	0.7393	0.310515	0.420014	ZNF500
MA1512.2_KLF11	488	-	-0.0335	-1.0132	0.7397	0.310979	0.420424	KLF11
MA0875.2_BARX1	62	+	0.0939	1.0088	0.7401	0.31309	0.423059	BARX1
MA0018.5_CREB1	242	-	-0.047	-1.0064	0.7404	0.314234	0.424386	CREB1
OZF_HUMAN.H11MO.0.C_RC	10	+	0.23	1.0046	0.7408	0.315083	0.425313	ZNF146
HXA10_HUMAN.H11MO.0.C	280	+	0.0439	1.0041	0.7412	0.31532	0.425413	HOXA10
MA0462.3_BATF-JUN_RC-c1	422	-	-0.0363	-1.0036	0.7416	0.315569	0.42553	BATF
MA0715.1_PROP1	110	+	0.0699	1.0034	0.742	0.315685	0.42553	PROP1
MA1154.2_ZNF282_RC	132	-	-0.0645	-1.003	0.7424	0.31587	0.42553	ZNF282
NR5A2_HUMAN.H11MO.0.B_RC	504	+	0.0333	1.0028	0.7427	0.31594	0.42553	NR5A2
MA1635.2_BHLHE22	438	+	0.035	1.0007	0.7431	0.316955	0.42652	BHLHE22
RORG_HUMAN.H11MO.0.C	466	+	0.0342	1.0003	0.7435	0.31716	0.426577	RORC
MA1938.2_ERF-NHLH1-c2	234	+	0.0485	0.9995	0.7439	0.317538	0.426865	NHLH1
MA2494.1_ZNF436_RC	100	+	0.0758	0.9982	0.7443	0.318162	0.427484	ZNF436
MA1722.2_ZSCAN31_RC	16	-	-0.2013	-0.9957	0.7446	0.319398	0.428924	ZSCAN31
SOX3_HUMAN.H11MO.0.B_RC	358	+	0.0389	0.9941	0.745	0.320173	0.429745	SOX3
PO3F1_HUMAN.H11MO.0.C_RC	364	-	-0.0384	-0.9936	0.7454	0.320433	0.429873	POU3F1
MA0047.4_FOXA2	338	+	0.0401	0.9933	0.7458	0.320559	0.429873	FOXA2
ZIC1_HUMAN.H11MO.0.B	552	+	0.0312	0.9916	0.7462	0.321399	0.430727	ZIC1
MA1147.2_NR4A2-RXRA_RC-c1	64	-	-0.0905	-0.9889	0.7466	0.322705	0.432257	NR4A2
MA0893.3_GSX2_RC	436	+	0.035	0.9881	0.7469	0.323111	0.432578	GSX2
TYY1_HUMAN.H11MO.0.A_RC	352	-	-0.0387	-0.9875	0.7473	0.323384	0.432723	YY1
PO3F2_HUMAN.H11MO.0.A	580	+	0.0301	0.987	0.7477	0.323618	0.432815	POU3F2
KAISO_HUMAN.H11MO.0.A_RC	174	+	0.0542	0.985	0.7481	0.324627	0.433942	ZBTB33
MA0799.3_RFX4	112	-	-0.0675	-0.984	0.7485	0.325119	0.434378	RFX4
MA1931.1_ELK1-HOXA1_RC-c2	84	+	0.0793	0.9819	0.7489	0.326149	0.435532	HOXA1
MA0664.2_MLXIPL_RC	278	+	0.044	0.9791	0.7492	0.327536	0.43716	MLXIPL
MA1944.2_ETV5-DRGX_RC-c2	348	-	-0.0384	-0.9758	0.7496	0.329174	0.439123	DRGX
MA2589.1_ZNF728	456	-	-0.0337	-0.9747	0.75	0.329709	0.439612	ZNF728
MA0653.1_IRF9	26	+	0.1373	0.9694	0.7504	0.332349	0.442906	IRF9
NR2E3_HUMAN.H11MO.0.C	74	+	0.0824	0.9693	0.7508	0.332414	0.442906	NR2E3
IRF4_HUMAN.H11MO.0.A	456	-	-0.0334	-0.9689	0.7511	0.3326	0.442906	IRF4
MA0789.1_POU3F4	442	+	0.0337	0.9684	0.7515	0.33282	0.442906	POU3F4
DBP_HUMAN.H11MO.0.B	264	-	-0.0433	-0.9673	0.7519	0.333374	0.443369	DBP
MA0481.4_FOXP1	374	-	-0.0368	-0.9666	0.7523	0.33372	0.443604	FOXP1
MA0696.1_ZIC1	246	-	-0.0453	-0.9631	0.7527	0.335493	0.445733	ZIC1
MA2575.1_ZNF536	584	-	-0.0294	-0.9613	0.7531	0.336419	0.446737	ZNF536
MA1142.2_FOSL1-JUND-c1	378	-	-0.0361	-0.9597	0.7534	0.337218	0.447571	FOSL1
MA0523.2_TCF7L2_RC	54	-	-0.094	-0.9586	0.7538	0.337746	0.448044	TCF7L2
ESR1_HUMAN.H11MO.0.A_RC	156	-	-0.0561	-0.9582	0.7542	0.337977	0.448124	ESR1
OLIG2_HUMAN.H11MO.0.B_RC	602	-	-0.0286	-0.957	0.7546	0.338573	0.448686	OLIG2
MA1497.2_HOXA6_RC	106	+	0.0691	0.9568	0.755	0.338656	0.448686	HOXA6
TF7L1_HUMAN.H11MO.0.B	264	-	-0.0429	-0.9549	0.7554	0.339637	0.449641	TCF7L1
TAL1_HUMAN.H11MO.0.A_RC	228	-	-0.0469	-0.9526	0.7557	0.340788	0.450936	TAL1
MA2539.1_SLC2A4RG	376	-	-0.0365	-0.9526	0.7561	0.340815	0.450936	SLC2A4RG
MA1493.1_HES6_RC	402	-	-0.0344	-0.9523	0.7565	0.340946	0.450936	HES6
MA1114.2_PBX3	98	+	0.0718	0.9523	0.7569	0.340948	0.450936	PBX3
MA1473.2_CDX4	26	+	0.1401	0.9514	0.7573	0.341387	0.450936	CDX4
LHX2_HUMAN.H11MO.0.A_RC	494	+	0.0314	0.9494	0.7576	0.342405	0.451933	LHX2
MA0756.3_ONECUT2	170	+	0.0541	0.9492	0.758	0.342541	0.451933	ONECUT2
MA2529.1_ZNF772	18	+	0.1723	0.9486	0.7584	0.342838	0.452049	ZNF772
MA2331.1_ZNF157_RC	34	+	0.1212	0.9471	0.7588	0.343605	0.452832	ZNF157
MA0878.3_CDX1_RC	228	+	0.0465	0.9467	0.7592	0.343769	0.452832	CDX1
MA2507.1_NACC2_RC	238	-	-0.0456	-0.9448	0.7596	0.344745	0.453876	NACC2
MA1643.2_NFIB_RC	278	+	0.0416	0.9442	0.7599	0.345048	0.454048	NFIB
MA0836.3_CEBPD	218	-	-0.0464	-0.9427	0.7603	0.345859	0.454886	CEBPD
MA2562.1_TIGD5	6	+	0.3261	0.9414	0.7607	0.346502	0.455502	TIGD5
MA2521.1_FIZ1	134	-	-0.06	-0.9389	0.7611	0.347789	0.456965	FIZ1
ATF2_HUMAN.H11MO.0.B_RC	66	+	0.0856	0.9373	0.7615	0.348588	0.457784	ATF2
MA0075.4_PRRX2	308	+	0.0396	0.9369	0.7619	0.348828	0.45787	PRRX2
MA0748.3_YY2	114	+	0.0625	0.935	0.7622	0.349771	0.458877	YY2
MA2541.1_CREB3L3_RC	152	+	0.0561	0.9343	0.7626	0.350138	0.459128	CREB3L3
ZSC31_HUMAN.H11MO.0.C	434	+	0.0326	0.932	0.763	0.351315	0.460441	ZSCAN31
MA0741.1_KLF16	274	+	0.0417	0.9312	0.7634	0.351746	0.460775	KLF16
MA0761.3_ETV1_RC	274	+	0.0414	0.9282	0.7638	0.353303	0.462582	ETV1
MA1947.2_ETV5-FOXO1_RC-c1	428	-	-0.0326	-0.9276	0.7641	0.35361	0.462753	ETV5
[truncated: 617 more rows]

## Sheet: lung_TransPilot (v1.0)
gene_set	count_n	cor_dir	tau	estimate	rank	pvalue	FDR	TF_name
MA1148.2_PPARA-RXRA_RC-c1	540	-	-0.4317	-13.7743	0.0004	1.8186e-43	4.7594e-40	PPARA
ERR2_HUMAN.H11MO.0.A	486	-	-0.4395	-13.2452	0.0008	2.4051e-40	3.1471e-37	ESRRB
PPARA_HUMAN.H11MO.0.B	492	-	-0.4276	-12.9663	0.0011	9.4991e-39	8.2863e-36	PPARA
MA1521.2_MAFA	438	-	-0.4556	-12.9468	0.0015	1.2251e-38	8.2863e-36	MAFA
MA1521.2_MAFA_RC	456	-	-0.4391	-12.8909	0.0019	2.5323e-38	1.3254e-35	MAFA
ERR2_HUMAN.H11MO.0.A_RC	474	-	-0.4269	-12.8227	0.0023	6.1155e-38	2.6674e-35	ESRRB
PPARA_HUMAN.H11MO.0.B_RC	516	-	-0.4088	-12.6208	0.0027	8.1068e-37	3.0308e-34	PPARA
MA1148.2_PPARA-RXRA-c1	500	-	-0.4029	-12.3866	0.0031	1.5441e-35	5.0513e-33	PPARA
MYOG_HUMAN.H11MO.0.B_RC	390	-	-0.4547	-12.0093	0.0034	1.5882e-33	4.6181e-31	MYOG
MA1641.2_MYF5_RC	370	-	-0.4336	-11.2647	0.0038	9.7981e-30	2.5642e-27	MYF5
MA2691.1_ZNF841	620	+	0.3273	11.2421	0.0042	1.2660e-29	3.0119e-27	ZNF841
MA0499.3_MYOD1_RC	378	-	-0.4265	-11.1991	0.0046	2.0587e-29	4.4896e-27	MYOD1
MA0597.3_THAP1_RC	346	-	-0.4434	-11.1747	0.005	2.7120e-29	5.4596e-27	THAP1
MYOD1_HUMAN.H11MO.0.A_RC	390	-	-0.4172	-11.1278	0.0053	4.5950e-29	8.5894e-27	MYOD1
MA2601.1_USF3	450	-	-0.381	-11.0702	0.0057	8.7456e-29	1.5258e-26	USF3
MA2601.1_USF3_RC	448	-	-0.3823	-10.9648	0.0061	2.8217e-28	4.6152e-26	USF3
MA0618.2_LBX1_RC	440	-	-0.3812	-10.9349	0.0065	3.9265e-28	6.0444e-26	LBX1
RUNX2_HUMAN.H11MO.0.A	580	+	0.3311	10.9267	0.0069	4.2969e-28	6.2473e-26	RUNX2
MA0618.2_LBX1	432	-	-0.3793	-10.8707	0.0073	7.9510e-28	1.0951e-25	LBX1
MA1641.2_MYF5	368	-	-0.4198	-10.8691	0.0076	8.0856e-28	1.0951e-25	MYF5
MA0889.2_GBX1	394	-	-0.3991	-10.7946	0.008	1.8256e-27	2.2750e-25	GBX1
MA0500.3_MYOG	374	-	-0.4067	-10.682	0.0084	6.1804e-27	7.3518e-25	MYOG
MA1719.2_ZNF816	606	+	0.3188	10.6813	0.0088	6.2265e-27	7.3518e-25	ZNF816
MA0714.2_PITX3	334	-	-0.4254	-10.6762	0.0092	6.5774e-27	7.3518e-25	PITX3
NF2L1_HUMAN.H11MO.0.C_RC	472	-	-0.3582	-10.6385	0.0096	9.8659e-27	1.0328e-24	NFE2L1
MYOG_HUMAN.H11MO.0.B	396	-	-0.3965	-10.6003	0.0099	1.4855e-26	1.4952e-24	MYOG
MA0714.2_PITX3_RC	308	-	-0.4348	-10.4342	0.0103	8.6568e-26	8.3906e-24	PITX3
MA0597.3_THAP1	326	-	-0.4291	-10.3711	0.0107	1.6789e-25	1.5691e-23	THAP1
MA2691.1_ZNF841_RC	600	+	0.3069	10.2865	0.0111	4.0541e-25	3.6585e-23	ZNF841
MA0770.1_HSF2	466	-	-0.3488	-10.2075	0.0115	9.1734e-25	8.0022e-23	HSF2
MA1534.2_NR1I3_RC	322	-	-0.418	-10.1614	0.0118	1.4743e-24	1.2446e-22	NR1I3
RUNX2_HUMAN.H11MO.0.A_RC	564	+	0.3125	10.1275	0.0122	2.0865e-24	1.7064e-22	RUNX2
COE1_HUMAN.H11MO.0.A_RC	462	+	0.3451	10.1169	0.0126	2.3234e-24	1.8425e-22	EBF1
ZN768_HUMAN.H11MO.0.C	552	-	-0.3147	-10.0921	0.013	2.9942e-24	2.3046e-22	ZNF768
ZN320_HUMAN.H11MO.0.C_RC	424	+	0.3597	10.0689	0.0134	3.7894e-24	2.8334e-22	ZNF320
MA1534.2_NR1I3	306	-	-0.4225	-10.0482	0.0138	4.6788e-24	3.4012e-22	NR1I3
MA1976.3_ZNF320_RC	452	+	0.3411	10.0207	0.0141	6.1790e-24	4.3704e-22	ZNF320
AP2C_HUMAN.H11MO.0.A	420	+	0.3662	10.0142	0.0145	6.6000e-24	4.5453e-22	TFAP2C
MA0639.2_DBP	360	-	-0.3851	-9.975	0.0149	9.8078e-24	6.5813e-22	DBP
MA0141.4_ESRRB_RC	304	-	-0.4172	-9.9328	0.0153	1.4979e-23	9.8001e-22	ESRRB
MA1731.2_ZNF768	614	-	-0.2924	-9.9318	0.0157	1.5143e-23	9.8001e-22	ZNF768
MA0889.2_GBX1_RC	394	-	-0.3628	-9.926	0.016	1.6050e-23	1.0001e-21	GBX1
ZN257_HUMAN.H11MO.0.C_RC	366	+	0.3762	9.9236	0.0164	1.6438e-23	1.0004e-21	ZNF257
MA0667.1_MYF6	356	-	-0.3798	-9.8751	0.0168	2.6689e-23	1.5874e-21	MYF6
MA0511.2_RUNX2_RC	512	+	0.3163	9.8287	0.0172	4.2339e-23	2.4622e-21	RUNX2
E2F6_HUMAN.H11MO.0.A	634	-	-0.2861	-9.8253	0.0176	4.3786e-23	2.4910e-21	E2F6
NFYC_HUMAN.H11MO.0.A	310	-	-0.406	-9.8109	0.018	5.0522e-23	2.8131e-21	NFYC
MA0154.5_EBF1_RC	418	+	0.3508	9.7787	0.0183	6.9521e-23	3.7903e-21	EBF1
SOX4_HUMAN.H11MO.0.B	518	+	0.3131	9.7616	0.0187	8.2269e-23	4.3938e-21	SOX4
MA0500.3_MYOG_RC	364	-	-0.3784	-9.7535	0.0191	8.9088e-23	4.6628e-21	MYOG
MA0511.2_RUNX2	486	+	0.3234	9.7388	0.0195	1.0294e-22	5.2821e-21	RUNX2
MA0471.3_E2F6_RC	622	-	-0.283	-9.7287	0.0199	1.1377e-22	5.7255e-21	E2F6
MA2336.1_ZSCAN21_RC	702	-	-0.2689	-9.6773	0.0203	1.8830e-22	9.2978e-21	ZSCAN21
ZN768_HUMAN.H11MO.0.C_RC	572	-	-0.2962	-9.6521	0.0206	2.4086e-22	1.1673e-20	ZNF768
MA0259.2_ARNT-HIF1A_RC-c2	608	+	0.2835	9.6427	0.021	2.6382e-22	1.2553e-20	HIF1A
THB_HUMAN.H11MO.0.C	378	-	-0.3581	-9.595	0.0214	4.1943e-22	1.9601e-20	THRB
MA1729.2_ZNF680_RC	520	-	-0.3051	-9.5486	0.0218	6.5752e-22	3.0188e-20	ZNF680
DBP_HUMAN.H11MO.0.B	402	-	-0.347	-9.5354	0.0222	7.4631e-22	3.3674e-20	DBP
MA0259.2_ARNT-HIF1A-c2	592	+	0.2832	9.5071	0.0225	9.8055e-22	4.3493e-20	HIF1A
MA2558.1_MSANTD4	530	-	-0.3027	-9.5036	0.0229	1.0142e-21	4.4236e-20	MSANTD4
BATF_HUMAN.H11MO.0.A_RC	582	+	0.285	9.4611	0.0233	1.5237e-21	6.5368e-20	BATF
MA1468.1_ATOH7_RC	688	-	-0.2661	-9.4609	0.0237	1.5262e-21	6.5368e-20	ATOH7
MA1976.3_ZNF320	408	+	0.3416	9.4522	0.0241	1.6595e-21	6.8934e-20	ZNF320
MA1731.2_ZNF768_RC	580	-	-0.2888	-9.4442	0.0245	1.7913e-21	7.3248e-20	ZNF768
MYOD1_HUMAN.H11MO.0.A	352	-	-0.3702	-9.4399	0.0248	1.8659e-21	7.5125e-20	MYOD1
MA0471.3_E2F6	610	-	-0.2774	-9.3827	0.0252	3.2141e-21	1.2745e-19	E2F6
MA0667.1_MYF6_RC	318	-	-0.3801	-9.3501	0.0256	4.3771e-21	1.7097e-19	MYF6
ZN816_HUMAN.H11MO.0.C	582	+	0.283	9.3445	0.026	4.6178e-21	1.7772e-19	ZNF816
MA0639.2_DBP_RC	344	-	-0.3682	-9.344	0.0264	4.6380e-21	1.7772e-19	DBP
MA1710.2_ZNF257_RC	350	+	0.3643	9.3163	0.0267	6.0241e-21	2.2522e-19	ZNF257
MA0598.4_EHF_RC	518	+	0.2972	9.3121	0.0271	6.2644e-21	2.3090e-19	EHF
ZNF76_HUMAN.H11MO.0.C	332	-	-0.3671	-9.2935	0.0275	7.4617e-21	2.7121e-19	ZNF76
MA0462.3_BATF-JUN-c1	650	+	0.2642	9.2838	0.0279	8.1760e-21	2.9310e-19	BATF
MA0867.3_SOX4	500	+	0.3074	9.2832	0.0283	8.2247e-21	2.9310e-19	SOX4
THAP1_HUMAN.H11MO.0.C	310	-	-0.3836	-9.2698	0.0287	9.3278e-21	3.2548e-19	THAP1
MA1644.2_NFYC	306	-	-0.3911	-9.2454	0.029	1.1723e-20	4.0366e-19	NFYC
ERR3_HUMAN.H11MO.0.B_RC	518	-	-0.2975	-9.2388	0.0294	1.2469e-20	4.2379e-19	ESRRG
MA1600.2_ZNF684_RC	202	-	-0.4808	-9.215	0.0298	1.5559e-20	5.2203e-19	ZNF684
BATF_HUMAN.H11MO.0.A	540	+	0.2846	9.1824	0.0302	2.1076e-20	6.9816e-19	BATF
MA1710.2_ZNF257	350	+	0.3598	9.1821	0.0306	2.1129e-20	6.9816e-19	ZNF257
THAP1_HUMAN.H11MO.0.C_RC	312	-	-0.3748	-9.1743	0.031	2.2722e-20	7.3413e-19	THAP1
SOX4_HUMAN.H11MO.0.B_RC	530	+	0.2928	9.1659	0.0313	2.4558e-20	7.8375e-19	SOX4
DBP_HUMAN.H11MO.0.B_RC	388	-	-0.3402	-9.1486	0.0317	2.8848e-20	9.0957e-19	DBP
MA0645.2_ETV6_RC	678	+	0.2572	9.1466	0.0321	2.9384e-20	9.1545e-19	ETV6
MA1600.2_ZNF684	234	-	-0.4384	-9.1268	0.0325	3.5269e-20	1.0859e-18	ZNF684
MYF6_HUMAN.H11MO.0.C	352	-	-0.3636	-9.0901	0.0329	4.9459e-20	1.5050e-18	MYF6
MA0508.4_PRDM1_RC	702	+	0.2547	9.0532	0.0332	6.9425e-20	2.0883e-18	PRDM1
MA1146.2_NR1H4-RXRA_RC-c2	388	-	-0.3288	-9.0276	0.0336	8.7747e-20	2.6095e-18	RXRA
MA1719.2_ZNF816_RC	648	+	0.2574	9.007	0.034	1.0587e-19	3.1132e-18	ZNF816
MA0524.3_TFAP2C_RC	394	+	0.3358	8.9612	0.0344	1.6060e-19	4.6699e-18	TFAP2C
MA0018.5_CREB1	358	+	0.3467	8.9454	0.0348	1.8533e-19	5.3298e-18	CREB1
ZN320_HUMAN.H11MO.0.C	384	+	0.3376	8.9453	0.0352	1.8539e-19	5.3298e-18	ZNF320
NR1I3_HUMAN.H11MO.0.C	352	-	-0.3472	-8.9377	0.0355	1.9861e-19	5.5888e-18	NR1I3
MA0154.5_EBF1	408	+	0.3235	8.9275	0.0359	2.1789e-19	6.0662e-18	EBF1
RUNX1_HUMAN.H11MO.0.A_RC	554	+	0.2788	8.9246	0.0363	2.2357e-19	6.1588e-18	RUNX1
MA0803.1_TBX15	356	-	-0.3498	-8.9022	0.0367	2.7378e-19	7.4634e-18	TBX15
MA0803.1_TBX15_RC	408	-	-0.3224	-8.8979	0.0371	2.8460e-19	7.6784e-18	TBX15
MA1634.2_BATF_RC	676	+	0.2519	8.8881	0.0374	3.1081e-19	8.2998e-18	BATF
MA0679.3_ONECUT1	292	-	-0.3872	-8.8787	0.0378	3.3835e-19	8.9441e-18	ONECUT1
FOSB_HUMAN.H11MO.0.A	706	+	0.2479	8.8768	0.0382	3.4395e-19	9.0012e-18	FOSB
NR1I3_HUMAN.H11MO.0.C_RC	358	-	-0.3415	-8.8586	0.0386	4.0514e-19	1.0498e-17	NR1I3
THB_HUMAN.H11MO.0.C_RC	328	-	-0.353	-8.8473	0.039	4.4828e-19	1.1501e-17	THRB
MA0481.4_FOXP1	542	+	0.2831	8.8361	0.0394	4.9579e-19	1.2597e-17	FOXP1
AP2C_HUMAN.H11MO.0.A_RC	356	+	0.3469	8.8205	0.0397	5.6983e-19	1.4339e-17	TFAP2C
GRHL2_HUMAN.H11MO.0.A	568	+	0.2722	8.8149	0.0401	5.9914e-19	1.4933e-17	GRHL2
ZN554_HUMAN.H11MO.0.C_RC	604	-	-0.2606	-8.813	0.0405	6.0906e-19	1.5037e-17	ZNF554
MA0141.4_ESRRB	290	-	-0.3838	-8.8034	0.0409	6.6391e-19	1.6238e-17	ESRRB
IRF9_HUMAN.H11MO.0.C	550	+	0.2713	8.7969	0.0413	7.0330e-19	1.7042e-17	IRF9
MA0508.4_PRDM1	696	+	0.2485	8.7955	0.0417	7.1203e-19	1.7095e-17	PRDM1
MA0645.2_ETV6	594	+	0.2657	8.7792	0.042	8.2357e-19	1.9594e-17	ETV6
HIF1A_HUMAN.H11MO.0.C	618	+	0.2546	8.7735	0.0424	8.6581e-19	2.0413e-17	HIF1A
MA2336.1_ZSCAN21	658	-	-0.2502	-8.7423	0.0428	1.1417e-18	2.6677e-17	ZSCAN21
MA0592.4_ESRRA	512	-	-0.2811	-8.7361	0.0432	1.2063e-18	2.7937e-17	ESRRA
KLF5_HUMAN.H11MO.0.A	632	+	0.2539	8.7249	0.0436	1.3315e-18	3.0566e-17	KLF5
MA0698.2_ZBTB18_RC	684	-	-0.2418	-8.6945	0.0439	1.7424e-18	3.9652e-17	ZBTB18
MA1105.3_GRHL2_RC	570	+	0.2674	8.6927	0.0443	1.7697e-18	3.9925e-17	GRHL2
HNF6_HUMAN.H11MO.0.B_RC	222	-	-0.4379	-8.6552	0.0447	2.4612e-18	5.5052e-17	ONECUT1
FOS_HUMAN.H11MO.0.A	614	+	0.2584	8.6272	0.0451	3.1431e-18	6.9707e-17	FOS
MA1123.3_TWIST1_RC	400	+	0.3211	8.603	0.0455	3.8824e-18	8.5381e-17	TWIST1
ZN257_HUMAN.H11MO.0.C	318	+	0.3505	8.602	0.0459	3.9181e-18	8.5447e-17	ZNF257
MA1468.1_ATOH7	662	-	-0.2424	-8.5984	0.0462	4.0409e-18	8.7397e-17	ATOH7
NFYC_HUMAN.H11MO.0.A_RC	314	-	-0.3571	-8.598	0.0466	4.0570e-18	8.7397e-17	NFYC
HSF2_HUMAN.H11MO.0.A_RC	522	-	-0.2747	-8.5844	0.047	4.5654e-18	9.7136e-17	HSF2
COE1_HUMAN.H11MO.0.A	440	+	0.2957	8.5647	0.0474	5.4200e-18	1.1439e-16	EBF1
RARG_HUMAN.H11MO.0.B_RC	448	+	0.298	8.5643	0.0478	5.4378e-18	1.1439e-16	RARG
MA0101.1_REL_RC	664	+	0.2435	8.5527	0.0481	6.0124e-18	1.2488e-16	REL
MA1708.2_ETV7	534	+	0.2692	8.5405	0.0485	6.6829e-18	1.3771e-16	ETV7
PRDM1_HUMAN.H11MO.0.A_RC	716	+	0.2326	8.5083	0.0489	8.8217e-18	1.8036e-16	PRDM1
ZBT18_HUMAN.H11MO.0.C_RC	692	-	-0.2351	-8.5023	0.0493	9.2966e-18	1.8860e-16	ZBTB18
MA0778.2_NFKB2_RC	750	+	0.2255	8.495	0.0497	9.8934e-18	1.9916e-16	NFKB2
MA0499.3_MYOD1	330	-	-0.3399	-8.4863	0.0501	1.0664e-17	2.1304e-16	MYOD1
MA0679.3_ONECUT1_RC	316	-	-0.3497	-8.4832	0.0504	1.0959e-17	2.1726e-16	ONECUT1
MA1420.1_IRF5	378	+	0.3179	8.4798	0.0508	1.1278e-17	2.2191e-16	IRF5
EHF_HUMAN.H11MO.0.B	448	+	0.2933	8.4797	0.0512	1.1294e-17	2.2191e-16	EHF
MA0517.2_STAT1-STAT2_RC-c2	734	+	0.2301	8.476	0.0516	1.1651e-17	2.2586e-16	STAT2
RARG_HUMAN.H11MO.0.B	454	+	0.2931	8.4727	0.052	1.1993e-17	2.3079e-16	RARG
USF2_HUMAN.H11MO.0.A_RC	418	-	-0.3059	-8.4691	0.0524	1.2361e-17	2.3613e-16	USF2
MA1636.2_CEBPG_RC	318	-	-0.3484	-8.46	0.0527	1.3363e-17	2.5342e-16	CEBPG
MA1135.2_FOSB-JUNB_RC-c1	704	+	0.234	8.4587	0.0531	1.3524e-17	2.5461e-16	FOSB
MA0071.1_RORA_RC	224	-	-0.416	-8.456	0.0535	1.3835e-17	2.5862e-16	RORA
MA1105.3_GRHL2	550	+	0.2641	8.45	0.0539	1.4570e-17	2.7042e-16	GRHL2
MA0036.4_GATA2_RC	388	+	0.3164	8.4468	0.0543	1.4970e-17	2.7588e-16	GATA2
MYF6_HUMAN.H11MO.0.C_RC	332	-	-0.3424	-8.4358	0.0546	1.6451e-17	3.0106e-16	MYF6
MA0524.3_TFAP2C	366	+	0.3259	8.4355	0.055	1.6495e-17	3.0106e-16	TFAP2C
KLF4_HUMAN.H11MO.0.A_RC	744	+	0.2291	8.4346	0.0554	1.6610e-17	3.0106e-16	KLF4
MA0814.3_TFAP2C	350	+	0.3311	8.4295	0.0558	1.7358e-17	3.1114e-16	TFAP2C
MA1634.2_BATF	696	+	0.2305	8.4261	0.0562	1.7870e-17	3.1813e-16	BATF
ZN554_HUMAN.H11MO.0.C	606	-	-0.2481	-8.397	0.0566	2.2893e-17	4.0480e-16	ZNF554
MA1136.1_FOSB-JUNB-c1	560	+	0.2581	8.3857	0.0569	2.5205e-17	4.4269e-16	FOSB
USF2_HUMAN.H11MO.0.A	472	-	-0.2827	-8.383	0.0573	2.5792e-17	4.4998e-16	USF2
MA0052.5_MEF2A_RC	336	-	-0.3338	-8.3788	0.0577	2.6739e-17	4.6342e-16	MEF2A
MA0641.1_ELF4_RC	618	+	0.2426	8.3707	0.0581	2.8638e-17	4.9307e-16	ELF4
TGIF1_HUMAN.H11MO.0.A	578	+	0.2578	8.3548	0.0585	3.2769e-17	5.6050e-16	TGIF1
MA0462.3_BATF-JUN_RC-c1	634	+	0.2442	8.3443	0.0588	3.5821e-17	6.0873e-16	BATF
IRF8_HUMAN.H11MO.0.B_RC	580	+	0.2517	8.3435	0.0592	3.6059e-17	6.0882e-16	IRF8
MA0664.2_MLXIPL_RC	360	-	-0.3247	-8.3412	0.0596	3.6757e-17	6.1662e-16	MLXIPL
ZNF76_HUMAN.H11MO.0.C_RC	350	-	-0.3235	-8.3321	0.06	3.9727e-17	6.6220e-16	ZNF76
MA0159.1_RARA-RXRA_RC-c2	380	-	-0.3078	-8.3319	0.0604	3.9790e-17	6.6220e-16	RXRA
GRHL2_HUMAN.H11MO.0.A_RC	538	+	0.2621	8.3309	0.0608	4.0099e-17	6.6220e-16	GRHL2
MA1708.2_ETV7_RC	548	+	0.2571	8.3289	0.0611	4.0797e-17	6.6729e-16	ETV7
HIF1A_HUMAN.H11MO.0.C_RC	604	+	0.2472	8.3228	0.0615	4.2946e-17	6.9807e-16	HIF1A
MA1118.2_SIX1	268	-	-0.3747	-8.3214	0.0619	4.3457e-17	7.0203e-16	SIX1
MA0599.1_KLF5	686	+	0.2339	8.3042	0.0623	5.0252e-17	8.0681e-16	KLF5
IKZF1_HUMAN.H11MO.0.C_RC	418	+	0.3001	8.3008	0.0627	5.1721e-17	8.2533e-16	IKZF1
ZBT18_HUMAN.H11MO.0.C	662	-	-0.2336	-8.2805	0.063	1.7237e-16	2.7339e-15	ZBTB18
PRDM1_HUMAN.H11MO.0.A	676	+	0.232	8.2724	0.0634	1.7668e-16	2.7854e-15	PRDM1
MA1136.1_FOSB-JUNB_RC-c1	596	+	0.2461	8.2523	0.0638	1.8869e-16	2.9570e-15	FOSB
KLF4_HUMAN.H11MO.0.A	734	+	0.2246	8.2187	0.0642	2.1390e-16	3.3320e-15	KLF4
MA0871.3_TFEC_RC	416	+	0.2939	8.2116	0.0646	2.2014e-16	3.4088e-15	TFEC
MA1952.2_FOXJ2-ELF1-c2	724	+	0.2224	8.2024	0.065	2.2886e-16	3.5231e-15	ELF1
MA0843.2_TEF_RC	482	-	-0.2708	-8.2021	0.0653	2.2914e-16	3.5231e-15	TEF
ZN816_HUMAN.H11MO.0.C_RC	596	+	0.2453	8.1912	0.0657	2.4029e-16	3.6560e-15	ZNF816
MA0698.2_ZBTB18	644	-	-0.2353	-8.1798	0.0661	2.5322e-16	3.8304e-15	ZBTB18
RXRA_HUMAN.H11MO.0.A	374	-	-0.3097	-8.169	0.0665	2.6656e-16	4.0092e-15	RXRA
MA0843.2_TEF	464	-	-0.2749	-8.168	0.0669	2.6782e-16	4.0092e-15	TEF
MA1955.2_FOXO1-ELK3_RC-c2	684	+	0.2267	8.1658	0.0673	2.7064e-16	4.0243e-15	ELK3
NFAC2_HUMAN.H11MO.0.B_RC	360	+	0.3181	8.1533	0.0676	3.9914e-16	5.9015e-15	NFATC2
ERR3_HUMAN.H11MO.0.B	514	-	-0.2649	-8.1474	0.068	4.0792e-16	5.9974e-15	ESRRG
NFKB1_HUMAN.H11MO.1.B	796	+	0.2105	8.1182	0.0684	4.5865e-16	6.7056e-15	NFKB1
MA0867.3_SOX4_RC	500	+	0.2655	8.1117	0.0688	4.7170e-16	6.8581e-15	SOX4
MA1420.1_IRF5_RC	320	+	0.3285	8.1047	0.0692	4.8632e-16	7.0315e-15	IRF5
MA0641.1_ELF4	500	+	0.2621	8.0903	0.0695	6.3055e-16	9.0668e-15	ELF4
MA1725.2_ZNF189	476	-	-0.2698	-8.0733	0.0699	6.7519e-16	9.6557e-15	ZNF189
MA0476.2_FOS_RC	654	+	0.2323	8.0604	0.0703	7.1327e-16	1.0145e-14	FOS
NFAC2_HUMAN.H11MO.0.B	326	+	0.3278	8.0537	0.0707	8.4589e-16	1.1966e-14	NFATC2
MA1954.2_FOXO1-ELK1-c2	700	-	-0.2218	-8.0444	0.0711	8.7760e-16	1.2348e-14	ELK1
CEBPG_HUMAN.H11MO.0.B_RC	288	-	-0.3493	-8.0431	0.0715	8.8207e-16	1.2348e-14	CEBPG
MA0746.3_SP3	612	+	0.2395	8.0137	0.0718	1.1118e-15	1.5477e-14	SP3
MA1952.2_FOXJ2-ELF1_RC-c2	686	+	0.2248	8.0099	0.0722	1.1293e-15	1.5637e-14	ELF1
MA1134.2_FOS-JUNB-c1	622	+	0.2363	8.0078	0.0726	1.1388e-15	1.5686e-14	FOS
MA0481.4_FOXP1_RC	532	+	0.254	7.9871	0.073	1.3568e-15	1.8590e-14	FOXP1
ERR1_HUMAN.H11MO.0.A_RC	540	-	-0.2528	-7.9845	0.0734	1.3713e-15	1.8692e-14	ESRRA
IKZF1_HUMAN.H11MO.0.C	500	+	0.2598	7.9633	0.0737	1.7257e-15	2.3400e-14	IKZF1
MA1953.2_FOXO1-ELF1_RC-c2	702	+	0.219	7.9545	0.0741	1.7871e-15	2.4108e-14	ELF1
MA0756.3_ONECUT2	184	-	-0.4304	-7.9487	0.0745	1.8304e-15	2.4565e-14	ONECUT2
MA1636.2_CEBPG	290	-	-0.3446	-7.9335	0.0749	2.1759e-15	2.9053e-14	CEBPG
MA1525.3_NFATC4	448	+	0.2767	7.9259	0.0753	2.2428e-15	2.9795e-14	NFATC4
MA1141.2_FOS-JUND-c1	618	+	0.236	7.9219	0.0757	2.3909e-15	3.1601e-14	FOS
MA0871.3_TFEC	322	+	0.3188	7.9188	0.076	2.4200e-15	3.1825e-14	TFEC
MEIS1_HUMAN.H11MO.0.A_RC	304	+	0.3331	7.9019	0.0764	2.7055e-15	3.5402e-14	MEIS1
MA1559.2_SNAI3	240	-	-0.3791	-7.8709	0.0768	3.5362e-15	4.6041e-14	SNAI3
P53_HUMAN.H11MO.0.A	372	+	0.2958	7.8688	0.0772	3.5666e-15	4.6206e-14	TP53
RUNX1_HUMAN.H11MO.0.A	556	+	0.2459	7.8646	0.0776	3.7393e-15	4.8205e-14	RUNX1
ZNF41_HUMAN.H11MO.0.C	192	-	-0.422	-7.8621	0.078	3.7754e-15	4.8433e-14	ZNF41
MA1639.2_MEIS1	292	+	0.3377	7.8182	0.0783	5.3430e-15	6.8208e-14	MEIS1
MA0046.3_HNF1A_RC	440	-	-0.2731	-7.8107	0.0787	5.7303e-15	7.2797e-14	HNF1A
MA1149.2_RARA-RXRG-c2	706	-	-0.2115	-7.8052	0.0791	5.9672e-15	7.5440e-14	RXRG
MA1644.2_NFYC_RC	226	-	-0.3885	-7.7967	0.0795	6.3971e-15	8.0486e-14	NFYC
RORA_HUMAN.H11MO.0.C_RC	258	-	-0.3532	-7.7835	0.0799	7.0810e-15	8.8665e-14	RORA
MA1981.2_ZNF530	836	-	-0.1986	-7.78	0.0802	7.2897e-15	9.0844e-14	ZNF530
MA2681.1_KLF8_RC	594	+	0.2356	7.7668	0.0806	8.0218e-15	9.9494e-14	KLF8
MA0835.3_BATF3_RC	390	+	0.2884	7.7659	0.081	8.1614e-15	1.0075e-13	BATF3
GATA2_HUMAN.H11MO.0.A	378	+	0.293	7.7594	0.0814	8.4849e-15	1.0425e-13	GATA2
MA2533.1_ZNF814_RC	200	-	-0.405	-7.7577	0.0818	8.6538e-15	1.0583e-13	ZNF814
MA0131.3_HINFP_RC	530	-	-0.2454	-7.7552	0.0822	8.8518e-15	1.0775e-13	HINFP
MA0598.4_EHF	534	+	0.2446	7.7447	0.0825	9.5654e-15	1.1589e-13	EHF
MA1127.1_FOSB-JUN-c1	572	+	0.2368	7.7437	0.0829	9.6033e-15	1.1589e-13	FOSB
CEBPG_HUMAN.H11MO.0.B	316	-	-0.3196	-7.743	0.0833	9.7401e-15	1.1693e-13	CEBPG
MXI1_HUMAN.H11MO.0.A	674	-	-0.218	-7.7414	0.0837	9.8010e-15	1.1712e-13	MXI1
MA0475.3_FLI1_RC	326	+	0.3105	7.737	0.0841	1.0197e-14	1.2130e-13	FLI1
MA1725.2_ZNF189_RC	514	-	-0.2483	-7.7305	0.0844	1.0685e-14	1.2653e-13	ZNF189
FOXP1_HUMAN.H11MO.0.A	564	+	0.2391	7.7297	0.0848	1.0832e-14	1.2769e-13	FOXP1
MA1106.2_HIF1A_RC	416	+	0.2801	7.708	0.0852	1.2831e-14	1.5058e-13	HIF1A
MA1123.3_TWIST1	360	+	0.299	7.7026	0.0856	1.3329e-14	1.5572e-13	TWIST1
IRF8_HUMAN.H11MO.0.B	564	+	0.2371	7.7025	0.086	1.3335e-14	1.5572e-13	IRF8
FLI1_HUMAN.H11MO.0.A	442	+	0.2652	7.6947	0.0864	1.4194e-14	1.6436e-13	FLI1
MA0099.4_FOS-JUN-c1	644	+	0.2208	7.6878	0.0867	1.4922e-14	1.7203e-13	FOS
MA0476.2_FOS	650	+	0.2226	7.6877	0.0871	1.4926e-14	1.7203e-13	FOS
NF2L1_HUMAN.H11MO.0.C	446	-	-0.2704	-7.6842	0.0875	1.5358e-14	1.7551e-13	NFE2L1
MEF2C_HUMAN.H11MO.0.A_RC	270	-	-0.3485	-7.6731	0.0879	1.6833e-14	1.9153e-13	MEF2C
MXI1_HUMAN.H11MO.0.A_RC	636	-	-0.2201	-7.6466	0.0883	2.0646e-14	2.3389e-13	MXI1
FLI1_HUMAN.H11MO.0.A_RC	400	+	0.2794	7.6358	0.0887	2.2431e-14	2.5303e-13	FLI1
KLF8_HUMAN.H11MO.0.C_RC	608	+	0.2257	7.6347	0.089	2.2643e-14	2.5432e-13	KLF8
MA1517.2_KLF6	728	+	0.2088	7.619	0.0894	2.5547e-14	2.8572e-13	KLF6
MA0616.3_HES2	238	+	0.3638	7.6119	0.0898	2.7051e-14	3.0124e-13	HES2
MA1588.1_ZNF136	534	+	0.2364	7.6066	0.0902	2.8169e-14	3.1237e-13	ZNF136
E2F6_HUMAN.H11MO.0.A_RC	598	-	-0.2293	-7.6053	0.0906	2.8421e-14	3.1383e-13	E2F6
RORG_HUMAN.H11MO.0.C_RC	564	-	-0.2363	-7.5908	0.0909	3.1778e-14	3.4942e-13	RORC
MA0778.2_NFKB2	714	+	0.2056	7.5864	0.0913	3.2883e-14	3.6006e-13	NFKB2
ELF3_HUMAN.H11MO.0.A	640	+	0.2186	7.5686	0.0917	3.7744e-14	4.1156e-13	ELF3
SIX1_HUMAN.H11MO.0.A	266	-	-0.3417	-7.5625	0.0921	3.9539e-14	4.2935e-13	SIX1
ZIC1_HUMAN.H11MO.0.B	688	-	-0.2096	-7.5504	0.0925	4.3348e-14	4.6877e-13	ZIC1
MA0018.5_CREB1_RC	338	+	0.2964	7.5381	0.0929	4.7711e-14	5.1383e-13	CREB1
MA1729.2_ZNF680	502	-	-0.2431	-7.5353	0.0932	4.8676e-14	5.2207e-13	ZNF680
PRDM6_HUMAN.H11MO.0.C	386	+	0.2793	7.5339	0.0936	4.9266e-14	5.2624e-13	PRDM6
MA0497.2_MEF2C	304	-	-0.3226	-7.5293	0.094	5.1034e-14	5.4291e-13	MEF2C
MA0497.2_MEF2C_RC	292	-	-0.3282	-7.5237	0.0944	5.3263e-14	5.6433e-13	MEF2C
HNF1A_HUMAN.H11MO.0.C	360	-	-0.2903	-7.513	0.0948	5.7757e-14	6.0948e-13	HNF1A
MA1559.2_SNAI3_RC	234	-	-0.366	-7.5126	0.0951	5.7964e-14	6.0948e-13	SNAI3
RORA_HUMAN.H11MO.0.C	188	-	-0.4031	-7.5046	0.0955	6.1681e-14	6.4568e-13	RORA
MA0640.3_ELF3_RC	676	+	0.2103	7.4846	0.0959	7.1749e-14	7.4808e-13	ELF3
MA0755.2_CUX2	342	-	-0.2945	-7.4786	0.0963	7.5080e-14	7.7970e-13	CUX2
MA1720.2_ZNF85	414	+	0.2638	7.4729	0.0967	7.8408e-14	8.1104e-13	ZNF85
TGIF1_HUMAN.H11MO.0.A_RC	666	+	0.2143	7.4633	0.0971	8.4372e-14	8.6930e-13	TGIF1
STA5A_HUMAN.H11MO.0.A	634	+	0.2148	7.4612	0.0974	8.5739e-14	8.7992e-13	STAT5A
MA0819.3_CLOCK	410	-	-0.2662	-7.4581	0.0978	8.7739e-14	8.9693e-13	CLOCK
ZNF41_HUMAN.H11MO.0.C_RC	202	-	-0.3841	-7.4368	0.0982	1.0308e-13	1.0496e-12	ZNF41
STAT6_HUMAN.H11MO.0.B	736	+	0.2018	7.4358	0.0986	1.0393e-13	1.0542e-12	STAT6
MA2594.1_DMTF1_RC	380	+	0.2776	7.4311	0.099	1.0769e-13	1.0881e-12	DMTF1
NFKB1_HUMAN.H11MO.1.B_RC	786	+	0.1919	7.4288	0.0994	1.0966e-13	1.1038e-12	NFKB1
MA1508.2_IKZF1_RC	440	+	0.258	7.4185	0.0997	1.1853e-13	1.1885e-12	IKZF1
MA0027.3_EN1_RC	244	-	-0.3472	-7.4148	0.1001	1.2186e-13	1.2172e-12	EN1
MA0071.1_RORA	222	-	-0.3669	-7.3949	0.1005	1.4148e-13	1.4078e-12	RORA
MA0039.5_KLF4	708	+	0.2022	7.3933	0.1009	1.4322e-13	1.4197e-12	KLF4
E2F5_HUMAN.H11MO.0.B	208	+	0.37	7.3893	0.1013	1.4762e-13	1.4578e-12	E2F5
MA1108.3_MXI1_RC	674	-	-0.2083	-7.386	0.1016	1.5123e-13	1.4879e-12	MXI1
MA0835.3_BATF3	366	+	0.2832	7.3831	0.102	1.5457e-13	1.5150e-12	BATF3
MA1574.2_THRB_RC	338	-	-0.2891	-7.3722	0.1024	1.6784e-13	1.6390e-12	THRB
OSR2_HUMAN.H11MO.0.C	546	+	0.2322	7.3636	0.1028	1.7898e-13	1.7413e-12	OSR2
MA0664.2_MLXIPL	310	-	-0.305	-7.3612	0.1032	1.8228e-13	1.7667e-12	MLXIPL
MA0592.4_ESRRA_RC	512	-	-0.2399	-7.3565	0.1036	1.8875e-13	1.8227e-12	ESRRA
IRF4_HUMAN.H11MO.0.A	658	+	0.2081	7.3507	0.1039	1.9720e-13	1.8973e-12	IRF4
MA0072.2_RORA_RC	204	-	-0.3738	-7.3398	0.1043	2.1385e-13	2.0500e-12	RORA
STAT6_HUMAN.H11MO.0.B_RC	752	+	0.1968	7.3327	0.1047	2.2560e-13	2.1548e-12	STAT6
MA2469.1_FOXM1_RC	578	+	0.2237	7.3293	0.1051	2.3136e-13	2.2017e-12	FOXM1
MA1127.1_FOSB-JUN_RC-c1	604	+	0.2194	7.321	0.1055	2.4603e-13	2.3329e-12	FOSB
MA1953.2_FOXO1-ELF1-c2	742	+	0.1952	7.3002	0.1058	2.8733e-13	2.7146e-12	ELF1
FOXP1_HUMAN.H11MO.0.A_RC	514	+	0.2347	7.2968	0.1062	2.9463e-13	2.7736e-12	FOXP1
NFKB2_HUMAN.H11MO.0.B_RC	728	+	0.197	7.2897	0.1066	3.1062e-13	2.9136e-12	NFKB2
BATF3_HUMAN.H11MO.0.B_RC	350	+	0.2876	7.2842	0.107	3.2355e-13	3.0241e-12	BATF3
MA1126.2_FOS-JUN-c1	522	+	0.2314	7.2632	0.1074	3.7815e-13	3.5217e-12	FOS
MA2487.1_ZBTB21	218	+	0.3608	7.2472	0.1078	4.2543e-13	3.9481e-12	ZBTB21
MA0806.1_TBX4	234	+	0.3543	7.2202	0.1081	5.1931e-13	4.8023e-12	TBX4
MA0017.3_NR2F1_RC	412	+	0.259	7.2081	0.1085	5.6756e-13	5.2300e-12	NR2F1
MA0745.3_SNAI2	714	+	0.2002	7.2042	0.1089	5.8377e-13	5.3604e-12	SNAI2
MA0030.2_FOXF2	256	+	0.3371	7.2024	0.1093	5.9173e-13	5.4145e-12	FOXF2
MA1954.2_FOXO1-ELK1_RC-c2	604	-	-0.2169	-7.2016	0.1097	5.9505e-13	5.4259e-12	ELK1
MA0093.4_USF1	486	-	-0.237	-7.196	0.11	6.1978e-13	5.6318e-12	USF1
NFKB2_HUMAN.H11MO.0.B	800	+	0.1848	7.1925	0.1104	6.3594e-13	5.7587e-12	NFKB2
SNAI2_HUMAN.H11MO.0.A_RC	790	+	0.1896	7.1903	0.1108	6.4640e-13	5.8332e-12	SNAI2
MA0670.2_NFIA	594	-	-0.2141	-7.1829	0.1112	6.8254e-13	6.1382e-12	NFIA
EGR2_HUMAN.H11MO.0.A_RC	548	+	0.2229	7.1788	0.1116	7.0342e-13	6.3042e-12	EGR2
MA1981.2_ZNF530_RC	796	-	-0.1858	-7.1765	0.112	7.1543e-13	6.3900e-12	ZNF530
RUNX3_HUMAN.H11MO.0.A	426	+	0.2525	7.1618	0.1123	7.9644e-13	7.0894e-12	RUNX3
CREB1_HUMAN.H11MO.0.A	336	+	0.2817	7.1515	0.1127	8.5846e-13	7.6155e-12	CREB1
MA1513.2_KLF15	670	-	-0.2053	-7.1481	0.1131	8.7971e-13	7.7777e-12	KLF15
TFE2_HUMAN.H11MO.0.A_RC	556	+	0.2204	7.1458	0.1135	8.9501e-13	7.8863e-12	TCF3
MA0806.1_TBX4_RC	240	+	0.3442	7.1437	0.1139	9.0878e-13	7.9808e-12	TBX4
MA0522.4_TCF3_RC	556	+	0.2237	7.1328	0.1143	9.8371e-13	8.6099e-12	TCF3
AHR_HUMAN.H11MO.0.B	708	+	0.1944	7.1303	0.1146	1.0012e-12	8.7342e-12	AHR
CREB1_HUMAN.H11MO.0.A_RC	376	+	0.2661	7.1062	0.115	1.1926e-12	1.0369e-11	CREB1
MA1108.3_MXI1	656	-	-0.2012	-7.1044	0.1154	1.2084e-12	1.0471e-11	MXI1
MYC_HUMAN.H11MO.0.A_RC	776	+	0.1866	7.1011	0.1158	1.2375e-12	1.0688e-11	MYC
HXA1_HUMAN.H11MO.0.C	346	+	0.2763	7.0898	0.1162	1.3434e-12	1.1564e-11	HOXA1
MA1141.2_FOS-JUND_RC-c1	634	+	0.2054	7.0877	0.1165	1.3640e-12	1.1703e-11	FOS
MA1149.2_RARA-RXRG_RC-c2	778	-	-0.1835	-7.0858	0.1169	1.3821e-12	1.1820e-11	RXRG
MA1646.2_OSR2_RC	554	+	0.2198	7.0834	0.1173	1.4064e-12	1.1989e-11	OSR2
ZN563_HUMAN.H11MO.0.C_RC	272	-	-0.3136	-7.0807	0.1177	1.4344e-12	1.2188e-11	ZNF563
MA0756.3_ONECUT2_RC	190	-	-0.3783	-7.0791	0.1181	1.4511e-12	1.2289e-11	ONECUT2
RUNX3_HUMAN.H11MO.0.A_RC	384	+	0.264	7.076	0.1185	1.4839e-12	1.2527e-11	RUNX3
MA2594.1_DMTF1	384	+	0.2624	7.0757	0.1188	1.4870e-12	1.2527e-11	DMTF1
MA0745.3_SNAI2_RC	648	+	0.2042	7.0634	0.1192	1.6243e-12	1.3624e-11	SNAI2
MA1134.2_FOS-JUNB_RC-c1	622	+	0.207	7.0545	0.1196	1.7326e-12	1.4486e-11	FOS
MA1495.2_HOXA1_RC	362	+	0.2775	7.0503	0.12	1.7850e-12	1.4877e-11	HOXA1
MA0098.4_ETS1_RC	498	+	0.2277	7.025	0.1204	2.1412e-12	1.7789e-11	ETS1
MA0039.5_KLF4_RC	632	+	0.2043	7.0244	0.1207	2.1499e-12	1.7804e-11	KLF4
MA1971.2_ZBED2_RC	252	+	0.3246	7.0224	0.1211	2.1807e-12	1.8003e-11	ZBED2
MA0815.1_TFAP2C	376	+	0.2671	7.0143	0.1215	2.3109e-12	1.9017e-11	TFAP2C
MA1148.2_PPARA-RXRA_RC-c2	368	-	-0.2632	-7.0073	0.1219	2.4302e-12	1.9937e-11	RXRA
MA1151.2_RORC	554	-	-0.2178	-7.0065	0.1223	2.4432e-12	1.9981e-11	RORC
MA1721.2_ZNF93_RC	358	+	0.2677	7.003	0.1227	2.5055e-12	2.0426e-11	ZNF93
FOS_HUMAN.H11MO.0.A_RC	640	+	0.2015	6.9972	0.123	2.6119e-12	2.1228e-11	FOS
IRF9_HUMAN.H11MO.0.C_RC	510	+	0.2243	6.991	0.1234	2.7293e-12	2.2114e-11	IRF9
MA0473.4_ELF1_RC	762	+	0.186	6.9881	0.1238	2.7867e-12	2.2508e-11	ELF1
SNAI2_HUMAN.H11MO.0.A	702	+	0.1949	6.9819	0.1242	2.9121e-12	2.3449e-11	SNAI2
MA2585.1_ZNF500_RC	440	+	0.2453	6.9792	0.1246	2.9687e-12	2.3832e-11	ZNF500
MA0755.2_CUX2_RC	348	-	-0.2738	-6.977	0.125	3.0158e-12	2.4136e-11	CUX2
MA0742.2_KLF12	228	-	-0.3546	-6.9709	0.1253	3.1484e-12	2.5120e-11	KLF12
MA1129.1_FOSL1-JUN_RC-c1	472	+	0.2336	6.9599	0.1257	3.4050e-12	2.7085e-11	FOSL1
MA1117.2_RELB	668	+	0.1961	6.9563	0.1261	3.4930e-12	2.7701e-11	RELB
MA1560.2_SOHLH2	284	-	-0.3051	-6.9499	0.1265	3.6544e-12	2.8893e-11	SOHLH2
MA0091.2_TAL1-TCF3_RC-c2	542	+	0.2178	6.9441	0.1269	3.8098e-12	3.0031e-11	TCF3
MA0099.4_FOS-JUN_RC-c1	638	+	0.2007	6.944	0.1272	3.8125e-12	3.0031e-11	FOS
IRF4_HUMAN.H11MO.0.A_RC	736	+	0.1867	6.9408	0.1276	3.8993e-12	3.0552e-11	IRF4
MA2602.1_ZBED5_RC	508	+	0.2236	6.9265	0.128	4.3137e-12	3.3698e-11	ZBED5
MA1128.2_FOSL1-JUN_RC-c1	532	+	0.2222	6.925	0.1284	4.3611e-12	3.3968e-11	FOSL1
MA1147.2_NR4A2-RXRA-c2	300	-	-0.291	-6.9173	0.1288	4.6032e-12	3.5747e-11	RXRA
HNF1A_HUMAN.H11MO.0.C_RC	406	-	-0.2474	-6.917	0.1292	4.6119e-12	3.5747e-11	HNF1A
ZIC1_HUMAN.H11MO.0.B_RC	740	-	-0.1851	-6.9116	0.1295	4.7917e-12	3.6991e-11	ZIC1
MA0814.3_TFAP2C_RC	324	+	0.2785	6.9101	0.1299	4.8437e-12	3.7282e-11	TFAP2C
EHF_HUMAN.H11MO.0.B_RC	536	+	0.2191	6.9068	0.1303	4.9558e-12	3.8033e-11	EHF
HXA1_HUMAN.H11MO.0.C_RC	374	+	0.2613	6.9036	0.1307	5.0717e-12	3.8809e-11	HOXA1
MA0797.1_TGIF2	262	+	0.3095	6.8932	0.1311	5.4534e-12	4.1608e-11	TGIF2
MA1971.2_ZBED2	232	+	0.3341	6.8704	0.1314	6.4019e-12	4.8703e-11	ZBED2
HNF6_HUMAN.H11MO.0.B	268	-	-0.31	-6.8694	0.1318	6.4488e-12	4.8918e-11	ONECUT1
MA2512.1_ZNF648_RC	512	-	-0.2243	-6.8669	0.1322	6.5596e-12	4.9614e-11	ZNF648
MA0599.1_KLF5_RC	582	+	0.2096	6.8665	0.1326	6.5776e-12	4.9614e-11	KLF5
MA0838.1_CEBPG	206	-	-0.3499	-6.8594	0.133	6.9165e-12	5.2013e-11	CEBPG
MA2584.1_DNTTIP1	218	-	-0.3446	-6.8498	0.1334	7.3939e-12	5.5444e-11	DNTTIP1
RELB_HUMAN.H11MO.0.C_RC	768	+	0.1803	6.849	0.1337	7.4394e-12	5.5625e-11	RELB
SPI1_HUMAN.H11MO.0.A	442	+	0.2372	6.8462	0.1341	7.5824e-12	5.6533e-11	SPI1
MA0498.3_MEIS1	338	+	0.2719	6.8451	0.1345	7.6401e-12	5.6801e-11	MEIS1
MYB_HUMAN.H11MO.0.A	498	+	0.2229	6.8365	0.1349	8.1144e-12	6.0157e-11	MYB
MA0797.1_TGIF2_RC	368	+	0.2615	6.8294	0.1353	8.5298e-12	6.3058e-11	TGIF2
MA2525.1_ZNF699_RC	272	+	0.3004	6.8291	0.1357	8.5474e-12	6.3058e-11	ZNF699
ETS1_HUMAN.H11MO.0.A_RC	600	+	0.2049	6.8287	0.136	8.5698e-12	6.3058e-11	ETS1
MA1124.1_ZNF24	518	-	-0.2179	-6.8001	0.1364	1.0451e-11	7.6613e-11	ZNF24
ERR1_HUMAN.H11MO.0.A	508	-	-0.2196	-6.7954	0.1368	1.0801e-11	7.8954e-11	ESRRA
ETS1_HUMAN.H11MO.0.A	644	+	0.1937	6.7855	0.1372	1.1565e-11	8.4303e-11	ETS1
COT1_HUMAN.H11MO.0.C_RC	526	+	0.2154	6.7815	0.1376	1.1894e-11	8.6463e-11	NR2F1
TFE2_HUMAN.H11MO.0.A	532	+	0.216	6.7787	0.1379	1.2122e-11	8.7880e-11	TCF3
MA1515.2_KLF2_RC	466	+	0.2296	6.7782	0.1383	1.2172e-11	8.7997e-11	KLF2
HXA13_HUMAN.H11MO.0.C	252	+	0.3163	6.7767	0.1387	1.2296e-11	8.8647e-11	HOXA13
MA1517.2_KLF6_RC	726	+	0.1859	6.7738	0.1391	1.2545e-11	9.0194e-11	KLF6
MA1556.1_RXRG	346	-	-0.2639	-6.7718	0.1395	1.2718e-11	9.1184e-11	RXRG
MA2689.1_ZNF470_RC	734	-	-0.1815	-6.77	0.1399	1.2882e-11	9.2109e-11	ZNF470
MA2599.1_TIGD3_RC	550	-	-0.2094	-6.7583	0.1402	1.3966e-11	9.9588e-11	TIGD3
ERG_HUMAN.H11MO.0.A_RC	518	+	0.2181	6.7562	0.1406	1.4162e-11	1.0071e-10	ERG
MA1522.2_MAZ	560	-	-0.2145	-6.7556	0.141	1.4226e-11	1.0089e-10	MAZ
MA1146.2_NR1H4-RXRA-c2	348	-	-0.2626	-6.7528	0.1414	1.4500e-11	1.0256e-10	RXRA
MA1542.2_OSR1_RC	512	+	0.218	6.7452	0.1418	1.5283e-11	1.0781e-10	OSR1
MA0526.5_USF2	266	-	-0.305	-6.737	0.1421	1.6166e-11	1.1373e-10	USF2
MA2535.1_MYPOP_RC	522	-	-0.2167	-6.7333	0.1425	1.6590e-11	1.1640e-10	MYPOP
THA_HUMAN.H11MO.0.C	630	-	-0.196	-6.7304	0.1429	1.6916e-11	1.1837e-10	THRA
ELF1_HUMAN.H11MO.0.A	604	+	0.2004	6.7276	0.1433	1.7247e-11	1.2036e-10	ELF1
MA1516.2_KLF3	552	+	0.2103	6.7255	0.1437	1.7502e-11	1.2182e-10	KLF3
LEF1_HUMAN.H11MO.0.A_RC	430	+	0.2363	6.7242	0.1441	1.7653e-11	1.2254e-10	LEF1
MA2585.1_ZNF500	478	+	0.2268	6.7222	0.1444	1.7895e-11	1.2390e-10	ZNF500
ZNF85_HUMAN.H11MO.0.C_RC	418	+	0.2404	6.7134	0.1448	1.9008e-11	1.3125e-10	ZNF85
MA1931.1_ELK1-HOXA1-c2	182	+	0.3619	6.7045	0.1452	2.0203e-11	1.3914e-10	HOXA1
AHR_HUMAN.H11MO.0.B_RC	714	+	0.183	6.7034	0.1456	2.0357e-11	1.3983e-10	AHR
KLF3_HUMAN.H11MO.0.B	584	+	0.2019	6.7016	0.146	2.0612e-11	1.4121e-10	KLF3
MA1720.2_ZNF85_RC	374	+	0.2505	6.6988	0.1464	2.1008e-11	1.4354e-10	ZNF85
MA1560.2_SOHLH2_RC	290	-	-0.2894	-6.698	0.1467	2.1129e-11	1.4400e-10	SOHLH2
MA0616.3_HES2_RC	240	+	0.3169	6.6919	0.1471	2.2034e-11	1.4977e-10	HES2
SIX2_HUMAN.H11MO.0.A_RC	338	-	-0.2686	-6.6801	0.1475	2.3877e-11	1.6188e-10	SIX2
MA0763.2_ETV3	346	+	0.2599	6.6782	0.1479	2.4194e-11	1.6361e-10	ETV3
NFIA_HUMAN.H11MO.0.C_RC	582	-	-0.2005	-6.6707	0.1483	2.5453e-11	1.7168e-10	NFIA
GLI3_HUMAN.H11MO.0.B_RC	316	+	0.2726	6.6669	0.1486	2.6128e-11	1.7577e-10	GLI3
ZN263_HUMAN.H11MO.0.A_RC	198	+	0.3506	6.6568	0.149	2.7979e-11	1.8774e-10	ZNF263
MA2326.1_IKZF2	208	+	0.3399	6.6476	0.1494	2.9785e-11	1.9935e-10	IKZF2
MA0612.3_EMX1_RC	242	-	-0.3113	-6.6412	0.1498	3.1106e-11	2.0767e-10	EMX1
FOSB_HUMAN.H11MO.0.A_RC	676	+	0.1863	6.6346	0.1502	3.2542e-11	2.1670e-10	FOSB
BATF3_HUMAN.H11MO.0.B	376	+	0.2478	6.6343	0.1506	3.2615e-11	2.1670e-10	BATF3
MA2334.1_ZNF547_RC	654	-	-0.1884	-6.6226	0.1509	3.5295e-11	2.3384e-10	ZNF547
MA1116.2_RBPJ_RC	420	+	0.236	6.6208	0.1513	3.5731e-11	2.3613e-10	RBPJ
MA1126.2_FOS-JUN_RC-c1	534	+	0.2096	6.6194	0.1517	3.6065e-11	2.3774e-10	FOS
MA1523.2_MSANTD3	334	-	-0.2678	-6.615	0.1521	3.7159e-11	2.4433e-10	MSANTD3
MA0684.3_RUNX3	396	+	0.2434	6.6107	0.1525	3.8245e-11	2.5084e-10	RUNX3
MA1987.2_ZNF701	260	+	0.3022	6.6091	0.1528	3.8655e-11	2.5290e-10	ZNF701
MA0522.4_TCF3	534	+	0.2118	6.6089	0.1532	3.8717e-11	2.5290e-10	TCF3
MA1106.2_HIF1A	434	+	0.2303	6.5979	0.1536	4.1692e-11	2.7141e-10	HIF1A
MA0028.3_ELK1	482	-	-0.2187	-6.5854	0.154	4.5353e-11	2.9452e-10	ELK1
MA2490.1_ZFP3_RC	230	-	-0.3193	-6.5818	0.1544	4.6490e-11	3.0115e-10	ZFP3
TCF7_HUMAN.H11MO.0.A_RC	508	+	0.2117	6.577	0.1548	4.7996e-11	3.1013e-10	TCF7
MA0131.3_HINFP	510	-	-0.2097	-6.5641	0.1551	5.2360e-11	3.3750e-10	HINFP
MA0612.3_EMX1	248	-	-0.3097	-6.5634	0.1555	5.2590e-11	3.3815e-10	EMX1
KLF5_HUMAN.H11MO.0.A_RC	678	+	0.184	6.5612	0.1559	5.3393e-11	3.4247e-10	KLF5
MA0528.3_ZNF263	184	+	0.3631	6.5558	0.1563	5.5342e-11	3.5411e-10	ZNF263
MA1631.2_ASCL1_RC	752	-	-0.1768	-6.5459	0.1567	5.9128e-11	3.7741e-10	ASCL1
USF1_HUMAN.H11MO.0.A_RC	454	-	-0.2218	-6.539	0.1571	6.1945e-11	3.9443e-10	USF1
ZN335_HUMAN.H11MO.0.A	516	+	0.2105	6.5382	0.1574	6.2255e-11	3.9544e-10	ZNF335
MA1142.2_FOSL1-JUND-c1	552	+	0.2041	6.5378	0.1578	6.2434e-11	3.9562e-10	FOSL1
MA0107.1_RELA	708	+	0.1792	6.5264	0.1582	6.7348e-11	4.2572e-10	RELA
MAZ_HUMAN.H11MO.0.A_RC	496	-	-0.2155	-6.526	0.1586	6.7549e-11	4.2596e-10	MAZ
MA1135.2_FOSB-JUNB-c1	726	+	0.1785	6.5212	0.159	6.9759e-11	4.3885e-10	FOSB
MEF2A_HUMAN.H11MO.0.A	340	-	-0.2635	-6.511	0.1593	7.4657e-11	4.6853e-10	MEF2A
LEF1_HUMAN.H11MO.0.A	444	+	0.2261	6.511	0.1597	7.4669e-11	4.6853e-10	LEF1
MA1151.2_RORC_RC	576	-	-0.1989	-6.5016	0.1601	7.9479e-11	4.9641e-10	RORC
Z354A_HUMAN.H11MO.0.C_RC	120	+	0.4403	6.5012	0.1605	7.9706e-11	4.9664e-10	ZNF354A
COT1_HUMAN.H11MO.0.C	470	+	0.2178	6.4906	0.1609	8.5469e-11	5.3129e-10	NR2F1
MA0159.1_RARA-RXRA-c2	318	-	-0.263	-6.4892	0.1613	8.6291e-11	5.3513e-10	RXRA
MA2587.1_ZNF672_RC	402	-	-0.237	-6.4855	0.1616	8.8415e-11	5.4700e-10	ZNF672
MA2580.1_ZNF20_RC	250	+	0.2971	6.4754	0.162	9.4588e-11	5.8382e-10	ZNF20
MA1652.2_ZKSCAN5	742	-	-0.1733	-6.4711	0.1624	9.7280e-11	5.9901e-10	ZKSCAN5
MA0052.5_MEF2A	372	-	-0.246	-6.4662	0.1628	1.0051e-10	6.1748e-10	MEF2A
MA0763.2_ETV3_RC	324	+	0.2597	6.4652	0.1632	1.0118e-10	6.2011e-10	ETV3
MEIS1_HUMAN.H11MO.0.A	298	+	0.2723	6.4644	0.1635	1.0168e-10	6.2169e-10	MEIS1
MA2584.1_DNTTIP1_RC	190	-	-0.3479	-6.4638	0.1639	1.0210e-10	6.2282e-10	DNTTIP1
MA0101.1_REL	664	+	0.1818	6.4566	0.1643	1.0705e-10	6.5150e-10	REL
MA1542.2_OSR1	468	+	0.2203	6.4445	0.1647	1.1602e-10	7.0444e-10	OSR1
SMCA5_HUMAN.H11MO.0.C	340	+	0.2569	6.4439	0.1651	1.1643e-10	7.0533e-10	SMARCA5
MA1495.2_HOXA1	338	+	0.2603	6.4261	0.1655	1.3089e-10	7.9108e-10	HOXA1
MA1137.2_FOSL1-JUNB_RC-c1	548	+	0.2038	6.421	0.1658	1.3541e-10	8.1654e-10	FOSL1
MA1956.2_FOXO1-FLI1_RC-c2	390	+	0.2359	6.4181	0.1662	1.3798e-10	8.3008e-10	FLI1
MA1142.2_FOSL1-JUND_RC-c1	576	+	0.1956	6.4116	0.1666	1.4398e-10	8.6422e-10	FOSL1
RXRA_HUMAN.H11MO.0.A_RC	360	-	-0.2471	-6.402	0.167	1.5335e-10	9.1832e-10	RXRA
MA1588.1_ZNF136_RC	538	+	0.1979	6.4001	0.1674	1.5528e-10	9.2780e-10	ZNF136
REL_HUMAN.H11MO.0.B	652	+	0.1813	6.3947	0.1677	1.6089e-10	9.5909e-10	REL
MA0815.1_TFAP2C_RC	366	+	0.2425	6.394	0.1681	1.6159e-10	9.6108e-10	TFAP2C
MA2540.1_SP140L	598	+	0.1914	6.3938	0.1685	1.6184e-10	9.6108e-10	SP140L
MA1575.2_THRB_RC	182	-	-0.3436	-6.364	0.1689	1.9660e-10	1.1640e-9	THRB
MA2578.1_ZBTB8A_RC	472	+	0.2183	6.3609	0.1693	2.0054e-10	1.1847e-9	ZBTB8A
MA1949.2_FLI1-DRGX-c1	360	+	0.2392	6.3562	0.1697	2.0682e-10	1.2190e-9	FLI1
MA0517.2_STAT1-STAT2_RC-c1	634	+	0.184	6.3549	0.17	2.0849e-10	1.2261e-9	STAT1
MA2575.1_ZNF536	700	-	-0.1756	-6.3444	0.1704	2.2329e-10	1.3102e-9	ZNF536
MA0517.2_STAT1-STAT2-c2	776	+	0.1663	6.3317	0.1708	2.4243e-10	1.4193e-9	STAT2
PRD14_HUMAN.H11MO.0.A_RC	528	-	-0.2004	-6.3309	0.1712	2.4367e-10	1.4234e-9	PRDM14
MA0091.2_TAL1-TCF3-c2	556	+	0.1951	6.3263	0.1716	2.5107e-10	1.4634e-9	TCF3
KLF12_HUMAN.H11MO.0.C	226	-	-0.3166	-6.326	0.172	2.5154e-10	1.4634e-9	KLF12
CLOCK_HUMAN.H11MO.0.C_RC	406	-	-0.2308	-6.3222	0.1723	2.5790e-10	1.4965e-9	CLOCK
MA0913.3_HOXD9_RC	384	+	0.2383	6.3176	0.1727	2.6572e-10	1.5384e-9	HOXD9
PBX2_HUMAN.H11MO.0.C	620	+	0.1856	6.3086	0.1731	2.8154e-10	1.6265e-9	PBX2
MA0688.2_TBX2_RC	424	+	0.2254	6.3086	0.1735	2.8156e-10	1.6265e-9	TBX2
MA0036.4_GATA2	366	+	0.2443	6.3081	0.1739	2.8253e-10	1.6265e-9	GATA2
MEF2B_HUMAN.H11MO.0.A	254	+	0.2869	6.3073	0.1742	2.8398e-10	1.6298e-9	MEF2B
MA2547.1_ZNF215_RC	564	+	0.1931	6.2999	0.1746	2.9792e-10	1.7061e-9	ZNF215
SPI1_HUMAN.H11MO.0.A_RC	442	+	0.2181	6.2968	0.175	3.0392e-10	1.7366e-9	SPI1
MA1100.3_ASCL1_RC	738	-	-0.1716	-6.2896	0.1754	3.1827e-10	1.8146e-9	ASCL1
EGR2_HUMAN.H11MO.0.A	454	+	0.2161	6.2843	0.1758	3.2941e-10	1.8741e-9	EGR2
PPARG_HUMAN.H11MO.0.A	558	+	0.1953	6.2781	0.1762	3.4278e-10	1.9459e-9	PPARG
MA1716.2_ZNF76_RC	236	-	-0.2922	-6.2763	0.1765	3.4681e-10	1.9645e-9	ZNF76
SP3_HUMAN.H11MO.0.B	650	+	0.1781	6.2757	0.1769	3.4801e-10	1.9670e-9	SP3
MA2681.1_KLF8	590	+	0.1885	6.2723	0.1773	3.5572e-10	2.0063e-9	KLF8
PBX1_HUMAN.H11MO.0.A_RC	444	+	0.219	6.2713	0.1777	3.5799e-10	2.0148e-9	PBX1
KLF12_HUMAN.H11MO.0.C_RC	228	-	-0.3103	-6.2669	0.1781	3.6832e-10	2.0684e-9	KLF12
MYB_HUMAN.H11MO.0.A_RC	570	+	0.1905	6.2634	0.1784	3.7660e-10	2.1104e-9	MYB
MA0660.1_MEF2B	196	+	0.3258	6.2566	0.1788	3.9345e-10	2.2001e-9	MEF2B
ATF3_HUMAN.H11MO.0.A_RC	484	+	0.2076	6.255	0.1792	3.9753e-10	2.2182e-9	ATF3
PAX6_HUMAN.H11MO.0.C_RC	700	-	-0.1699	-6.2547	0.1796	3.9839e-10	2.2183e-9	PAX6
OSR2_HUMAN.H11MO.0.C_RC	560	+	0.1932	6.2518	0.18	4.0570e-10	2.2542e-9	OSR2
MA0059.2_MAX-MYC-c2	738	+	0.1681	6.2412	0.1804	4.3410e-10	2.4068e-9	MYC
MA1119.2_SIX2	328	-	-0.2505	-6.2401	0.1807	4.3727e-10	2.4193e-9	SIX2
NFAC4_HUMAN.H11MO.0.C_RC	474	+	0.2109	6.2384	0.1811	4.4202e-10	2.4404e-9	NFATC4
MA0913.3_HOXD9	398	+	0.2292	6.2371	0.1815	4.4589e-10	2.4566e-9	HOXD9
CLOCK_HUMAN.H11MO.0.C	372	-	-0.2359	-6.2349	0.1819	4.5206e-10	2.4854e-9	CLOCK
NFIA_HUMAN.H11MO.0.C	598	-	-0.1839	-6.2311	0.1823	4.6303e-10	2.5404e-9	NFIA
SP1_HUMAN.H11MO.0.A_RC	644	+	0.1795	6.2206	0.1827	4.9533e-10	2.7119e-9	SP1
MA0660.1_MEF2B_RC	236	+	0.2989	6.2159	0.183	5.1031e-10	2.7881e-9	MEF2B
MA1987.2_ZNF701_RC	250	+	0.2854	6.2062	0.1834	5.4277e-10	2.9592e-9	ZNF701
MA1950.2_FLI1-FOXI1-c1	420	+	0.2182	6.2061	0.1838	5.4332e-10	2.9592e-9	FLI1
MA0838.1_CEBPG_RC	138	-	-0.3869	-6.1986	0.1842	5.6978e-10	3.0936e-9	CEBPG
MA2511.1_ZNF335	574	+	0.1916	6.1951	0.1846	5.8256e-10	3.1564e-9	ZNF335
KLF8_HUMAN.H11MO.0.C	626	+	0.1791	6.1922	0.1849	5.9325e-10	3.2077e-9	KLF8
MA1129.1_FOSL1-JUN-c1	504	+	0.2016	6.1878	0.1853	6.1029e-10	3.2930e-9	FOSL1
MA1575.2_THRB	216	-	-0.3071	-6.1855	0.1857	6.1905e-10	3.3334e-9	THRB
MA1717.2_ZNF784	448	-	-0.2139	-6.1843	0.1861	6.2367e-10	3.3514e-9	ZNF784
MA1147.2_NR4A2-RXRA_RC-c2	312	-	-0.2539	-6.1807	0.1865	6.3821e-10	3.4226e-9	RXRA
MA0100.4_MYB	528	+	0.1951	6.1719	0.1869	6.7472e-10	3.6109e-9	MYB
MA1128.2_FOSL1-JUN-c1	552	+	0.1939	6.1715	0.1872	6.7647e-10	3.6129e-9	FOSL1
MA2533.1_ZNF814	142	-	-0.3757	-6.1578	0.1876	7.3767e-10	3.9317e-9	ZNF814
STAT2_HUMAN.H11MO.0.A	704	+	0.1682	6.1549	0.188	7.5127e-10	3.9961e-9	STAT2
MA0649.2_HEY2_RC	654	-	-0.1735	-6.1509	0.1884	7.7024e-10	4.0887e-9	HEY2
MA1955.2_FOXO1-ELK3-c2	700	+	0.1693	6.1505	0.1888	7.7241e-10	4.0919e-9	ELK3
MA0627.3_POU2F3_RC	160	+	0.3616	6.147	0.1891	7.8951e-10	4.1740e-9	POU2F3
GATA2_HUMAN.H11MO.0.A_RC	370	+	0.2359	6.1438	0.1895	8.0579e-10	4.2515e-9	GATA2
MA0526.5_USF2_RC	182	-	-0.3352	-6.1383	0.1899	8.3415e-10	4.3923e-9	USF2
ZNF85_HUMAN.H11MO.0.C	394	+	0.2268	6.1373	0.1903	8.3954e-10	4.4118e-9	ZNF85
MA1475.2_CREB3L4_RC	472	+	0.2055	6.1359	0.1907	8.4653e-10	4.4396e-9	CREB3L4
MA2512.1_ZNF648	562	-	-0.1884	-6.1353	0.1911	8.4983e-10	4.4480e-9	ZNF648
MA1721.2_ZNF93	358	+	0.2364	6.1312	0.1914	8.7226e-10	4.5563e-9	ZNF93
KLF15_HUMAN.H11MO.0.A	662	-	-0.1738	-6.1206	0.1918	9.3201e-10	4.8587e-9	KLF15
NR1H4_HUMAN.H11MO.0.B_RC	410	-	-0.2189	-6.1119	0.1922	9.8472e-10	5.1233e-9	NR1H4
MA1146.2_NR1H4-RXRA_RC-c1	426	-	-0.2156	-6.1108	0.1926	9.9135e-10	5.1475e-9	NR1H4
KLF3_HUMAN.H11MO.0.B_RC	554	+	0.1881	6.106	0.193	1.0218e-9	5.2950e-9	KLF3
HSF2_HUMAN.H11MO.0.A	458	-	-0.2088	-6.1017	0.1934	1.0493e-9	5.4268e-9	HSF2
MEF2A_HUMAN.H11MO.0.A_RC	370	-	-0.2339	-6.1007	0.1937	1.0559e-9	5.4503e-9	MEF2A
MA1646.2_OSR2	552	+	0.1891	6.0916	0.1941	1.1180e-9	5.7596e-9	OSR2
ZN274_HUMAN.H11MO.0.A	142	-	-0.3715	-6.0899	0.1945	1.1299e-9	5.8093e-9	ZNF274
REL_HUMAN.H11MO.0.B_RC	644	+	0.1745	6.0895	0.1949	1.1327e-9	5.8125e-9	REL
ZN263_HUMAN.H11MO.0.A	188	+	0.3265	6.0558	0.1953	1.3976e-9	7.1578e-9	ZNF263
MA1973.2_ZKSCAN3	360	+	0.2327	6.0527	0.1956	1.4245e-9	7.2810e-9	ZKSCAN3
HNF4A_HUMAN.H11MO.0.A_RC	496	-	-0.198	-6.0467	0.196	1.4788e-9	7.5438e-9	HNF4A
FEZF1_HUMAN.H11MO.0.C	468	-	-0.2063	-6.0362	0.1964	1.5781e-9	8.0349e-9	FEZF1
HXB7_HUMAN.H11MO.0.C	278	+	0.2649	6.0341	0.1968	1.5987e-9	8.1237e-9	HOXB7
MA0159.1_RARA-RXRA-c1	674	+	0.1683	6.0331	0.1972	1.6087e-9	8.1588e-9	RARA
GLI3_HUMAN.H11MO.0.B	336	+	0.2362	6.0327	0.1976	1.6120e-9	8.1596e-9	GLI3
DLX3_HUMAN.H11MO.0.C_RC	132	+	0.3863	6.0289	0.1979	1.6511e-9	8.3414e-9	DLX3
STA5A_HUMAN.H11MO.0.A_RC	576	+	0.186	6.0239	0.1983	1.7024e-9	8.5842e-9	STAT5A
MA0477.3_FOSL1_RC	590	+	0.182	6.0236	0.1987	1.7059e-9	8.5855e-9	FOSL1
SPIB_HUMAN.H11MO.0.A	542	+	0.1888	6.0225	0.1991	1.7179e-9	8.6293e-9	SPIB
MA1553.2_RARG_RC	282	+	0.2634	6.02	0.1995	1.7443e-9	8.7451e-9	RARG
SNAI1_HUMAN.H11MO.0.C_RC	466	+	0.2075	6.0144	0.1998	1.8056e-9	9.0349e-9	SNAI1
MA2492.1_ZNF18	448	-	-0.2102	-6.0019	0.2002	1.9500e-9	9.7390e-9	ZNF18
MA2580.1_ZNF20	258	+	0.2712	6.0016	0.2006	1.9541e-9	9.7406e-9	ZNF20
GFI1_HUMAN.H11MO.0.C	594	+	0.179	5.9871	0.201	2.1363e-9	1.0629e-8	GFI1
TF65_HUMAN.H11MO.0.A_RC	736	+	0.1606	5.9858	0.2014	2.1529e-9	1.0691e-8	RELA
MA0498.3_MEIS1_RC	336	+	0.2381	5.9851	0.2018	2.1620e-9	1.0716e-8	MEIS1
ELK1_HUMAN.H11MO.0.B	568	-	-0.1808	-5.9835	0.2021	2.1833e-9	1.0801e-8	ELK1
MA2587.1_ZNF672	312	-	-0.2474	-5.9766	0.2025	2.2778e-9	1.1247e-8	ZNF672
MA1125.2_ZNF384_RC	584	+	0.1794	5.9745	0.2029	2.3082e-9	1.1376e-8	ZNF384
MA2576.1_ZXDB	154	-	-0.3614	-5.9712	0.2033	2.3555e-9	1.1587e-8	ZXDB
MA0003.5_TFAP2A	188	+	0.329	5.966	0.2037	2.4316e-9	1.1939e-8	TFAP2A
NFAC4_HUMAN.H11MO.0.C	434	+	0.209	5.9554	0.2041	2.5942e-9	1.2714e-8	NFATC4
WT1_HUMAN.H11MO.0.C	338	+	0.2369	5.942	0.2044	2.8149e-9	1.3770e-8	WT1
MA2522.1_ZNF683_RC	122	+	0.3983	5.9361	0.2048	2.9187e-9	1.4250e-8	ZNF683
MA1475.2_CREB3L4	480	+	0.1981	5.9305	0.2052	3.0206e-9	1.4721e-8	CREB3L4
MA1716.2_ZNF76	264	-	-0.2662	-5.9235	0.2056	3.1507e-9	1.5326e-8	ZNF76
MA0482.3_GATA4_RC	240	-	-0.2801	-5.9226	0.206	3.1686e-9	1.5384e-8	GATA4
MA0627.3_POU2F3	138	+	0.3758	5.9211	0.2063	3.1973e-9	1.5495e-8	POU2F3
MA0724.1_VENTX	270	+	0.2626	5.92	0.2067	3.2191e-9	1.5572e-8	VENTX
MA1508.2_IKZF1	490	+	0.1932	5.9168	0.2071	3.2827e-9	1.5850e-8	IKZF1
MA2520.1_ZNF678_RC	156	+	0.346	5.9	0.2075	3.6345e-9	1.7517e-8	ZNF678
MA1501.2_HOXB7	278	+	0.2621	5.8969	0.2079	3.7031e-9	1.7814e-8	HOXB7
MA0472.2_EGR2	478	+	0.1933	5.8951	0.2083	3.7443e-9	1.7979e-8	EGR2
HNF4A_HUMAN.H11MO.0.A	462	-	-0.2018	-5.895	0.2086	3.7468e-9	1.7979e-8	HNF4A
MA2540.1_SP140L_RC	590	+	0.1792	5.8931	0.209	3.7909e-9	1.8137e-8	SP140L
MA1532.2_NR1D2_RC	94	-	-0.4599	-5.8895	0.2094	3.8728e-9	1.8495e-8	NR1D2
MA0079.5_SP1	682	+	0.1649	5.8861	0.2098	3.9539e-9	1.8848e-8	SP1
MA0059.2_MAX-MYC_RC-c2	778	+	0.1531	5.8816	0.2102	4.0641e-9	1.9338e-8	MYC
MA0690.3_TBX21_RC	462	+	0.1974	5.8777	0.2105	4.1604e-9	1.9760e-8	TBX21
MA0647.2_GRHL1	238	+	0.2826	5.8727	0.2109	4.2864e-9	2.0321e-8	GRHL1
MA2510.1_ZBTB41_RC	554	-	-0.1825	-5.8719	0.2113	4.3072e-9	2.0383e-8	ZBTB41
MA0699.2_LBX2_RC	356	-	-0.2277	-5.8663	0.2117	4.4568e-9	2.1053e-8	LBX2
SUH_HUMAN.H11MO.0.A_RC	432	+	0.2063	5.8645	0.2121	4.5056e-9	2.1245e-8	RBPJ
MA0684.3_RUNX3_RC	404	+	0.2118	5.8603	0.2125	4.6196e-9	2.1744e-8	RUNX3
ELK1_HUMAN.H11MO.0.B_RC	624	-	-0.1704	-5.8577	0.2128	4.6935e-9	2.2052e-8	ELK1
MA1931.1_ELK1-HOXA1-c1	310	-	-0.241	-5.8506	0.2132	4.8992e-9	2.2977e-8	ELK1
HXA13_HUMAN.H11MO.0.C_RC	224	+	0.2919	5.8489	0.2136	4.9496e-9	2.3172e-8	HOXA13
MA0046.3_HNF1A	420	-	-0.2095	-5.8459	0.214	5.0371e-9	2.3540e-8	HNF1A
MA0810.2_TFAP2A	184	+	0.3198	5.8393	0.2144	5.2423e-9	2.4455e-8	TFAP2A
MA0640.3_ELF3	688	+	0.1635	5.8347	0.2147	5.3876e-9	2.5088e-8	ELF3
KLF6_HUMAN.H11MO.0.A	728	+	0.1575	5.8331	0.2151	5.4397e-9	2.5286e-8	KLF6
MA0759.3_ELK3	524	+	0.1856	5.83	0.2155	5.5425e-9	2.5717e-8	ELK3
MA1642.2_NEUROG2_RC	620	-	-0.1732	-5.8233	0.2159	5.7692e-9	2.6722e-8	NEUROG2
MA2600.1_TPRX1	284	-	-0.2527	-5.8178	0.2163	5.9640e-9	2.7576e-8	TPRX1
ELF5_HUMAN.H11MO.0.A	210	+	0.2965	5.8163	0.2167	6.0151e-9	2.7763e-8	ELF5
MA1568.2_TCF21_RC	512	+	0.1871	5.8078	0.217	6.3283e-9	2.9157e-8	TCF21
IRF2_HUMAN.H11MO.0.A	446	+	0.2009	5.8073	0.2174	6.3480e-9	2.9196e-8	IRF2
MA1525.3_NFATC4_RC	428	+	0.2071	5.8061	0.2178	6.3926e-9	2.9350e-8	NFATC4
GATA4_HUMAN.H11MO.0.A	270	-	-0.2599	-5.8053	0.2182	6.4233e-9	2.9439e-8	GATA4
SP3_HUMAN.H11MO.0.B_RC	688	+	0.1613	5.8052	0.2186	6.4296e-9	2.9439e-8	SP3
MA1143.2_FOSL1-JUND_RC-c1	478	+	0.1939	5.8043	0.219	6.4637e-9	2.9521e-8	FOSL1
USF1_HUMAN.H11MO.0.A	380	-	-0.216	-5.798	0.2193	6.7112e-9	3.0598e-8	USF1
MA0647.2_GRHL1_RC	244	+	0.2731	5.7974	0.2197	6.7347e-9	3.0652e-8	GRHL1
MA0027.3_EN1	250	-	-0.2747	-5.7959	0.2201	6.7955e-9	3.0875e-8	EN1
MA0093.4_USF1_RC	500	-	-0.187	-5.7932	0.2205	6.9069e-9	3.1326e-8	USF1
MA1553.2_RARG	360	+	0.22	5.7833	0.2209	7.3271e-9	3.3175e-8	RARG
MA2330.2_ZBTB24_RC	570	+	0.1755	5.7769	0.2212	7.6068e-9	3.4382e-8	ZBTB24
MA0850.1_FOXP3_RC	354	+	0.225	5.773	0.2216	7.7894e-9	3.5146e-8	FOXP3
MA0620.4_MITF_RC	430	-	-0.2033	-5.7651	0.222	8.1629e-9	3.6768e-8	MITF
MA1137.2_FOSL1-JUNB-c1	572	+	0.1772	5.7647	0.2224	8.1806e-9	3.6784e-8	FOSL1
MA2487.1_ZBTB21_RC	214	+	0.2903	5.7634	0.2228	8.2423e-9	3.6998e-8	ZBTB21
FOSL2_HUMAN.H11MO.0.A	460	+	0.2002	5.7623	0.2232	8.2962e-9	3.7177e-8	FOSL2
MA0100.4_MYB_RC	538	+	0.1789	5.7574	0.2235	8.5398e-9	3.8203e-8	MYB
MA1576.2_THRB	92	-	-0.4477	-5.7539	0.2239	8.7203e-9	3.8944e-8	THRB
MA1148.2_PPARA-RXRA-c2	364	-	-0.2181	-5.7489	0.2243	8.9827e-9	4.0047e-8	RXRA
ZN563_HUMAN.H11MO.0.C	268	-	-0.2569	-5.744	0.2247	9.2492e-9	4.1165e-8	ZNF563
MA0072.2_RORA	104	-	-0.4065	-5.7402	0.2251	9.4592e-9	4.2028e-8	RORA
MA0771.1_HSF4_RC	608	-	-0.1696	-5.7397	0.2254	9.4824e-9	4.2060e-8	HSF4
MA1947.2_ETV5-FOXO1-c1	568	-	-0.1765	-5.7343	0.2258	9.7897e-9	4.3349e-8	ETV5
MA1499.2_HOXB4	228	+	0.287	5.7281	0.2262	1.0158e-8	4.4903e-8	HOXB4
MA0137.4_STAT1	692	+	0.1609	5.7271	0.2266	1.0219e-8	4.5096e-8	STAT1
MA1143.2_FOSL1-JUND-c1	452	+	0.1959	5.7263	0.227	1.0265e-8	4.5225e-8	FOSL1
MA1146.2_NR1H4-RXRA-c1	400	-	-0.2062	-5.7229	0.2274	1.0470e-8	4.6050e-8	NR1H4
MA2550.1_ZNF275_RC	178	-	-0.3204	-5.7198	0.2277	1.0665e-8	4.6831e-8	ZNF275
MA0105.4_NFKB1	246	+	0.2658	5.7146	0.2281	1.0995e-8	4.8199e-8	NFKB1
MA2682.1_MYT1L	564	-	-0.1803	-5.7135	0.2285	1.1070e-8	4.8444e-8	MYT1L
STAT2_HUMAN.H11MO.0.A_RC	720	+	0.1553	5.7127	0.2289	1.1117e-8	4.8570e-8	STAT2
MA1950.2_FLI1-FOXI1_RC-c1	364	+	0.215	5.712	0.2293	1.1163e-8	4.8689e-8	FLI1
MA2492.1_ZNF18_RC	476	-	-0.1907	-5.7099	0.2297	1.1303e-8	4.9216e-8	ZNF18
MA1574.2_THRB	282	-	-0.2509	-5.7022	0.23	1.1828e-8	5.1420e-8	THRB
ELF1_HUMAN.H11MO.0.A_RC	660	+	0.1607	5.6985	0.2304	1.2084e-8	5.2444e-8	ELF1
MA0848.1_FOXO4_RC	654	-	-0.1633	-5.688	0.2308	1.2856e-8	5.5702e-8	FOXO4
MA0725.2_VSX1	608	-	-0.1702	-5.6812	0.2312	1.3375e-8	5.7855e-8	VSX1
HXB7_HUMAN.H11MO.0.C_RC	240	+	0.27	5.6798	0.2316	1.3486e-8	5.8237e-8	HOXB7
MA0079.5_SP1_RC	682	+	0.1602	5.6778	0.2319	1.3640e-8	5.8808e-8	SP1
MA0495.4_MAFF_RC	412	+	0.2082	5.6718	0.2323	1.4132e-8	6.0828e-8	MAFF
MA2579.1_ZBTB8B_RC	690	-	-0.1592	-5.6684	0.2327	1.4414e-8	6.1940e-8	ZBTB8B
MA1516.2_KLF3_RC	618	+	0.1658	5.6589	0.2331	1.5234e-8	6.5358e-8	KLF3
MA2599.1_TIGD3	486	-	-0.1861	-5.6574	0.2335	1.5372e-8	6.5840e-8	TIGD3
ARI5B_HUMAN.H11MO.0.C_RC	536	+	0.1788	5.6534	0.2339	1.5731e-8	6.7270e-8	ARID5B
MA0475.3_FLI1	354	+	0.2186	5.6469	0.2342	1.6337e-8	6.9746e-8	FLI1
TBX21_HUMAN.H11MO.0.A	486	+	0.1839	5.6459	0.2346	1.6431e-8	7.0034e-8	TBX21
MA0725.2_VSX1_RC	630	-	-0.1645	-5.6423	0.235	1.6778e-8	7.1396e-8	VSX1
MA1532.2_NR1D2	84	-	-0.4619	-5.6421	0.2354	1.6803e-8	7.1396e-8	NR1D2
PRRX2_HUMAN.H11MO.0.C	388	+	0.213	5.6406	0.2358	1.6943e-8	7.1864e-8	PRRX2
MA0830.3_TCF4_RC	126	+	0.3721	5.6403	0.2361	1.6975e-8	7.1881e-8	TCF4
MA1717.2_ZNF784_RC	494	-	-0.1873	-5.6321	0.2365	1.7798e-8	7.5247e-8	ZNF784
MA2469.1_FOXM1	538	+	0.1774	5.6283	0.2369	1.8201e-8	7.6826e-8	FOXM1
MA1978.2_ZNF354A_RC	128	+	0.366	5.6258	0.2373	1.8462e-8	7.7801e-8	ZNF354A
MA2341.1_FEZF2	620	-	-0.1669	-5.6202	0.2377	1.9074e-8	8.0253e-8	FEZF2
COT2_HUMAN.H11MO.0.A	364	+	0.2156	5.618	0.2381	1.9315e-8	8.1134e-8	NR2F2
MA1493.1_HES6	408	-	-0.2032	-5.6146	0.2384	1.9697e-8	8.2610e-8	HES6
MA0700.3_LHX2_RC	618	-	-0.1678	-5.6145	0.2388	1.9710e-8	8.2610e-8	LHX2
MA1109.2_NEUROD1	574	-	-0.1714	-5.6126	0.2392	1.9930e-8	8.3317e-8	NEUROD1
MA0842.3_NRL_RC	260	-	-0.2545	-5.6118	0.2396	2.0022e-8	8.3567e-8	NRL
E2F5_HUMAN.H11MO.0.B_RC	132	+	0.3556	5.6059	0.24	2.0717e-8	8.6332e-8	E2F5
MA1133.2_JUN-JUNB_RC-c2	464	+	0.1894	5.5974	0.2404	2.1760e-8	9.0534e-8	JUNB
MA1949.2_FLI1-DRGX_RC-c1	334	+	0.2193	5.597	0.2407	2.1805e-8	9.0576e-8	FLI1
ZNF18_HUMAN.H11MO.0.C	422	-	-0.2008	-5.5944	0.2411	2.2140e-8	9.1822e-8	ZNF18
MA0105.4_NFKB1_RC	282	+	0.2442	5.5938	0.2415	2.2217e-8	9.1996e-8	NFKB1
MA0788.1_POU3F3_RC	618	-	-0.1655	-5.5883	0.2419	2.2925e-8	9.4778e-8	POU3F3
FOXH1_HUMAN.H11MO.0.A_RC	176	-	-0.3095	-5.5856	0.2423	2.3295e-8	9.6157e-8	FOXH1
MA1100.3_ASCL1	714	-	-0.1538	-5.5798	0.2426	2.4078e-8	9.9232e-8	ASCL1
HINFP_HUMAN.H11MO.0.C_RC	246	-	-0.2549	-5.5753	0.243	2.4707e-8	1.0166e-7	HINFP
MYC_HUMAN.H11MO.0.A	736	+	0.1495	5.5683	0.2434	2.5717e-8	1.0566e-7	MYC
P53_HUMAN.H11MO.0.A_RC	414	+	0.2009	5.5664	0.2438	2.6005e-8	1.0667e-7	TP53
Z354A_HUMAN.H11MO.0.C	106	+	0.3996	5.5648	0.2442	2.6250e-8	1.0750e-7	ZNF354A
MA1118.2_SIX1_RC	290	-	-0.2403	-5.5619	0.2446	2.6690e-8	1.0914e-7	SIX1
MA0742.2_KLF12_RC	218	-	-0.2832	-5.5557	0.2449	2.7656e-8	1.1291e-7	KLF12
ZN547_HUMAN.H11MO.0.C_RC	666	-	-0.1564	-5.5538	0.2453	2.7953e-8	1.1395e-7	ZNF547
EGR1_HUMAN.H11MO.0.A	610	+	0.1635	5.5518	0.2457	2.8272e-8	1.1507e-7	EGR1
MA1558.2_SNAI1_RC	482	+	0.189	5.5448	0.2461	2.9434e-8	1.1961e-7	SNAI1
MA2520.1_ZNF678	146	+	0.3317	5.5413	0.2465	3.0032e-8	1.2185e-7	ZNF678
KLF6_HUMAN.H11MO.0.A_RC	758	+	0.1477	5.539	0.2468	3.0427e-8	1.2326e-7	KLF6
MA1564.2_SP9	536	-	-0.1736	-5.5312	0.2472	3.1813e-8	1.2868e-7	SP9
MA0819.3_CLOCK_RC	416	-	-0.1951	-5.5275	0.2476	3.2491e-8	1.3122e-7	CLOCK
FOXJ3_HUMAN.H11MO.0.A	202	-	-0.2845	-5.5239	0.248	3.3161e-8	1.3372e-7	FOXJ3
[truncated: 1,968 more rows]

## Sheet: spleen_TransPilot (v1.0)
gene_set	count_n	cor_dir	tau	estimate	rank	pvalue	FDR	TF_name
[truncated: 2,616 more rows]

[truncated: 2 more sheets: liver_TransPilot (v1.0), heart_left_ventricle_TransPilot]
